# Supplementary material for: Insulin and leptin oscillations license food-entrained browning and metabolic flexibility
Source: Cell Rep. Author manuscript; Available in PMC 2024 Nov 14. (PMC11562929; doi:10.1016/j.celrep.2024.114390)
Supplement: 3 [file NIHMS2011856-supplement-3.xlsx]

## Sheet: 8 AM
08:00:00
Enrichment FDR	nGenes	Pathway Genes	Fold Enrichment	Pathway	URL	Genes
9.78267e-09	5	20	96.1538	PROTEASOME PATHWAY	http://www.whichgenes.org/api/sources/musmusculus_BiocartaPathway/	Psmc3 Psmb1 Psma6 Psma5 Psmb3
0.0630988	1	20	19.2308	RAS PATHWAY	http://www.whichgenes.org/api/sources/musmusculus_BiocartaPathway/	Bcl2l1
0.0630988	1	19	20.2429	CHEMICAL PATHWAY	http://www.whichgenes.org/api/sources/musmusculus_BiocartaPathway/	Bcl2l1
0.0630988	1	20	19.2308	BAD PATHWAY	http://www.whichgenes.org/api/sources/musmusculus_BiocartaPathway/	Bcl2l1
0.0630988	1	9	42.735	PARKIN PATHWAY	http://www.whichgenes.org/api/sources/musmusculus_BiocartaPathway/	Ube2l3
0.0630988	1	22	17.4825	CELLCYCLE PATHWAY	http://www.whichgenes.org/api/sources/musmusculus_BiocartaPathway/	Ccnd3
0.0630988	1	23	16.7224	WNT PATHWAY	http://www.whichgenes.org/api/sources/musmusculus_BiocartaPathway/	Ctbp1
0.0630988	1	17	22.6244	P53HYPOXIA PATHWAY	http://www.whichgenes.org/api/sources/musmusculus_BiocartaPathway/	Nfkbib
0.0630988	1	13	29.5858	P27 PATHWAY	http://www.whichgenes.org/api/sources/musmusculus_BiocartaPathway/	Rbx1
0.0630988	1	11	34.965	PLCE PATHWAY	http://www.whichgenes.org/api/sources/musmusculus_BiocartaPathway/	Rap2b
0.0630988	1	19	20.2429	MITOCHONDRIA PATHWAY	http://www.whichgenes.org/api/sources/musmusculus_BiocartaPathway/	Bcl2l1
0.0630988	1	15	25.641	ARF PATHWAY	http://www.whichgenes.org/api/sources/musmusculus_BiocartaPathway/	Polr1c
0.0849796	1	34	11.3122	IL2RB PATHWAY	http://www.whichgenes.org/api/sources/musmusculus_BiocartaPathway/	Bcl2l1

## Sheet: 12 PM
12:00:00
Enrichment FDR	nGenes	Pathway Genes	Fold Enrichment	Pathway	URL	Genes
0.00914908	2	20	55.5556	PROTEASOME PATHWAY	http://www.whichgenes.org/api/sources/musmusculus_BiocartaPathway/	Psma6 Psmb2
0.0454979	1	11	50.5051	D4GDI PATHWAY	http://www.whichgenes.org/api/sources/musmusculus_BiocartaPathway/	Cycs
0.0454979	1	9	61.7284	ETC PATHWAY	http://www.whichgenes.org/api/sources/musmusculus_BiocartaPathway/	Cycs
0.0454979	1	10	55.5556	MTA3 PATHWAY	http://www.whichgenes.org/api/sources/musmusculus_BiocartaPathway/	Aldoa
0.0454979	1	9	61.7284	PARKIN PATHWAY	http://www.whichgenes.org/api/sources/musmusculus_BiocartaPathway/	Ube2l3
0.0454979	1	7	79.3651	MALATEX PATHWAY	http://www.whichgenes.org/api/sources/musmusculus_BiocartaPathway/	Me1
0.0454979	1	8	69.4444	GLYCOLYSIS PATHWAY	http://www.whichgenes.org/api/sources/musmusculus_BiocartaPathway/	Pgk1
0.0454979	1	12	46.2963	ARAP PATHWAY	http://www.whichgenes.org/api/sources/musmusculus_BiocartaPathway/	Kdelr1
0.0471076	1	14	39.6825	HSP27 PATHWAY	http://www.whichgenes.org/api/sources/musmusculus_BiocartaPathway/	Cycs
0.0486467	1	19	29.2398	CHEMICAL PATHWAY	http://www.whichgenes.org/api/sources/musmusculus_BiocartaPathway/	Cycs
0.0486467	1	20	27.7778	CASPASE PATHWAY	http://www.whichgenes.org/api/sources/musmusculus_BiocartaPathway/	Cycs
0.0486467	1	21	26.455	CERAMIDE PATHWAY	http://www.whichgenes.org/api/sources/musmusculus_BiocartaPathway/	Cycs
0.0486467	1	19	29.2398	MITOCHONDRIA PATHWAY	http://www.whichgenes.org/api/sources/musmusculus_BiocartaPathway/	Cycs
0.0515016	1	24	23.1481	VEGF PATHWAY	http://www.whichgenes.org/api/sources/musmusculus_BiocartaPathway/	Eif2b1
0.0597983	1	30	18.5185	DEATH PATHWAY	http://www.whichgenes.org/api/sources/musmusculus_BiocartaPathway/	Cycs
0.0884208	1	48	11.5741	PPARA PATHWAY	http://www.whichgenes.org/api/sources/musmusculus_BiocartaPathway/	Me1
0.0898682	1	52	10.6838	HIVNEF PATHWAY	http://www.whichgenes.org/api/sources/musmusculus_BiocartaPathway/	Cycs

## Sheet: 4 PM
16:00:00
Enrichment FDR	nGenes	Pathway Genes	Fold Enrichment	Pathway	URL	Genes
3.01655e-11	20	48	7.60341	PPARA PATHWAY	http://www.whichgenes.org/api/sources/musmusculus_BiocartaPathway/	Sp1 Cd36 Stat5a Apoa2 Lpl Ncor1 Ncoa1 Stat5b Rb1 Crebbp Dusp1 Hsd17b4 Rela Prkar1b Apoa1 Me1 Nrip1 Prkca Ep300 Mapk3
1.02438e-07	17	52	5.96575	HIVNEF PATHWAY	http://www.whichgenes.org/api/sources/musmusculus_BiocartaPathway/	Apaf1 Ripk1 Rasa1 Mapk8 Prkcd Rb1 Ptk2 Prkdc Rela Cflar Casp2 Arhgdib Bcl2 Birc2 Sptan1 Cycs Map3k5
7.94772e-07	13	34	6.97724	IL2RB PATHWAY	http://www.whichgenes.org/api/sources/musmusculus_BiocartaPathway/	Akt1 Stat5a Ptpn6 Bcl2l1 Stat5b Syk Sos1 Cflar Jak1 Cbl Bcl2 Mapk3 Il2rb
9.97068e-07	20	85	4.29369	MAPK PATHWAY	http://www.whichgenes.org/api/sources/musmusculus_BiocartaPathway/	Sp1 Mef2d Braf Tgfb1 Rps6ka1 Ripk1 Mapk8 Map4k3 Rela Map4k2 Creb1 Map4k4 Atf2 Mef2a Map4k5 Map4k1 Mapk14 Max Mapk3 Map3k5
1.17702e-06	11	25	8.0292	CREB PATHWAY	http://www.whichgenes.org/api/sources/musmusculus_BiocartaPathway/	Akt1 Rps6ka1 Camk2g Sos1 Prkar1b Creb1 Gnas Prkca Mapk14 Camk2b Mapk3
1.19813e-06	8	12	12.1655	CBL PATHWAY	http://www.whichgenes.org/api/sources/musmusculus_BiocartaPathway/	Met Egfr Csf1r Sh3glb2 Pdgfra Cbl Sh3kbp1 Prkca
7.51116e-06	13	43	5.51689	KERATINOCYTE PATHWAY	http://www.whichgenes.org/api/sources/musmusculus_BiocartaPathway/	Sp1 Egfr Prkch Ripk1 Mapk8 Prkcd Rela Prkcq Prkca Mapk14 Bcl2 Mapk3 Map3k5
7.51116e-06	9	19	8.64387	CHEMICAL PATHWAY	http://www.whichgenes.org/api/sources/musmusculus_BiocartaPathway/	Akt1 Bcl2l1 Apaf1 Ptk2 Tln1 Atm Prkca Bcl2 Cycs
8.98421e-06	7	11	11.6125	THELPER PATHWAY	http://www.whichgenes.org/api/sources/musmusculus_BiocartaPathway/	Itgb2 Cd3g Cd4 Cd2 Thy1 Cd3e Icam1
8.98421e-06	7	11	11.6125	TCYTOTOXIC PATHWAY	http://www.whichgenes.org/api/sources/musmusculus_BiocartaPathway/	Itgb2 Cd3g Cd2 Thy1 Cd3e Icam1 Cd8a
2.2024e-05	11	34	5.90382	BCR PATHWAY	http://www.whichgenes.org/api/sources/musmusculus_BiocartaPathway/	Syk Mapk8 Sos1 Btk Nfatc3 Vav1 Cd79b Prkca Mapk14 Blnk Mapk3
2.30984e-05	8	17	8.58738	ATM PATHWAY	http://www.whichgenes.org/api/sources/musmusculus_BiocartaPathway/	Brca1 Rad50 Mapk8 Cdkn1a Rela Abl1 Rad51 Atm
2.97121e-05	7	13	9.82594	TGFB PATHWAY	http://www.whichgenes.org/api/sources/musmusculus_BiocartaPathway/	Tgfb1 Apc Crebbp Skil Tgfbr2 Ep300 Mapk3
2.97121e-05	8	18	8.1103	AMI PATHWAY	http://www.whichgenes.org/api/sources/musmusculus_BiocartaPathway/	Cd3g Crebbp Cd4 Prkar1b Zap70 Gnas Cd3e Csk
2.97121e-05	8	18	8.1103	CSK PATHWAY	http://www.whichgenes.org/api/sources/musmusculus_BiocartaPathway/	Cd3g Crebbp Cd4 Prkar1b Zap70 Gnas Cd3e Csk
2.97121e-05	9	23	7.14059	GH PATHWAY	http://www.whichgenes.org/api/sources/musmusculus_BiocartaPathway/	Rps6ka1 Stat5a Ptpn6 Insr Slc2a4 Stat5b Sos1 Prkca Mapk3
3.4729e-05	9	24	6.84307	G1 PATHWAY	http://www.whichgenes.org/api/sources/musmusculus_BiocartaPathway/	Tgfb1 Cdkn1b Rb1 Cdkn1a Cdk2 Abl1 Atr Atm Ccnd1
4.2611e-05	10	31	5.88651	IL1R PATHWAY	http://www.whichgenes.org/api/sources/musmusculus_BiocartaPathway/	Tgfb1 Mapk8 Rela Il1r1 Il1rn Traf6 Il1b Il1a Myd88 Mapk14
4.2611e-05	7	14	9.12409	TEL PATHWAY	http://www.whichgenes.org/api/sources/musmusculus_BiocartaPathway/	Akt1 Polr2a Egfr Rb1 Tnks Prkca Bcl2
4.39321e-05	9	25	6.56934	CARM ER PATHWAY	http://www.whichgenes.org/api/sources/musmusculus_BiocartaPathway/	Polr2a Hdac5 Tbp Brca1 Esr1 Crebbp Nrip1 Ep300 Ccnd1
5.09039e-05	6	10	10.9489	IL17 PATHWAY	http://www.whichgenes.org/api/sources/musmusculus_BiocartaPathway/	Cd3g Cd34 Cd4 Cd2 Cd3e Cd8a
5.33317e-05	8	20	7.29927	CASPASE PATHWAY	http://www.whichgenes.org/api/sources/musmusculus_BiocartaPathway/	Gzmb Apaf1 Casp1 Casp2 Arhgdib Casp4 Birc2 Cycs
5.33317e-05	9	26	6.31668	PDGF PATHWAY	http://www.whichgenes.org/api/sources/musmusculus_BiocartaPathway/	Stat3 Stat5a Rasa1 Mapk8 Sos1 Jak1 Pdgfra Prkca Mapk3
5.33317e-05	9	26	6.31668	EGF PATHWAY	http://www.whichgenes.org/api/sources/musmusculus_BiocartaPathway/	Stat3 Stat5a Egfr Rasa1 Mapk8 Sos1 Jak1 Prkca Mapk3
5.7892e-05	7	15	8.51582	P53 PATHWAY	http://www.whichgenes.org/api/sources/musmusculus_BiocartaPathway/	Apaf1 Rb1 Cdkn1a Cdk2 Atm Bcl2 Ccnd1
7.35666e-05	8	21	6.95169	NTHI PATHWAY	http://www.whichgenes.org/api/sources/musmusculus_BiocartaPathway/	Crebbp Dusp1 Rela Il1b Tgfbr2 Myd88 Mapk14 Ep300
8.0141e-05	6	11	9.95355	D4GDI PATHWAY	http://www.whichgenes.org/api/sources/musmusculus_BiocartaPathway/	Gzmb Apaf1 Casp1 Arhgdib Arhgap5 Cycs
8.0141e-05	5	7	13.0344	PPARG PATHWAY	http://www.whichgenes.org/api/sources/musmusculus_BiocartaPathway/	Ncoa2 Lpl Ncoa1 Crebbp Ep300
8.17731e-05	11	42	4.77928	TCR PATHWAY	http://www.whichgenes.org/api/sources/musmusculus_BiocartaPathway/	Cd3g Rasa1 Mapk8 Sos1 Rela Zap70 Nfatc3 Cd3e Vav1 Prkca Mapk3
8.17731e-05	7	16	7.98358	HCMV PATHWAY	http://www.whichgenes.org/api/sources/musmusculus_BiocartaPathway/	Sp1 Akt1 Rb1 Rela Creb1 Mapk14 Mapk3
8.64933e-05	10	35	5.21376	MET PATHWAY	http://www.whichgenes.org/api/sources/musmusculus_BiocartaPathway/	Stat3 Met Rasa1 Mapk8 Ptk2 Sos1 Map4k1 Itga1 Dock1 Mapk3
8.6795e-05	8	22	6.6357	IL2 PATHWAY	http://www.whichgenes.org/api/sources/musmusculus_BiocartaPathway/	Stat5a Stat5b Syk Mapk8 Sos1 Jak1 Mapk3 Il2rb
8.6795e-05	8	22	6.6357	RACCYCD PATHWAY	http://www.whichgenes.org/api/sources/musmusculus_BiocartaPathway/	Akt1 Cdkn1b Rb1 Cdkn1a Rela Cdk2 Mapk3 Ccnd1
0.000216828	6	13	8.42223	IL22BP PATHWAY	http://www.whichgenes.org/api/sources/musmusculus_BiocartaPathway/	Stat3 Stat5a Stat5b Jak1 Il10ra Il22ra2
0.000216828	6	13	8.42223	IL10 PATHWAY	http://www.whichgenes.org/api/sources/musmusculus_BiocartaPathway/	Stat3 Stat5a Hmox1 Il1a Jak1 Il10ra
0.000238432	9	32	5.1323	AT1R PATHWAY	http://www.whichgenes.org/api/sources/musmusculus_BiocartaPathway/	Mef2d Egfr Mapk8 Ptk2 Sos1 Atf2 Mef2a Prkca Mapk3
0.000314919	5	9	10.1379	LYMPHOCYTE PATHWAY	http://www.whichgenes.org/api/sources/musmusculus_BiocartaPathway/	Itgb2 Pecam1 Sell Itga4 Icam1
0.000314919	5	9	10.1379	CTL PATHWAY	http://www.whichgenes.org/api/sources/musmusculus_BiocartaPathway/	Itgb2 Cd3g Gzmb Cd3e Icam1
0.000324962	6	14	7.82065	LAIR PATHWAY	http://www.whichgenes.org/api/sources/musmusculus_BiocartaPathway/	Itgb2 Itga4 Il1a Vcam1 Icam1 C7
0.000343545	7	20	6.38686	ATRBRCA PATHWAY	http://www.whichgenes.org/api/sources/musmusculus_BiocartaPathway/	Brca1 Rad50 Rad17 Rad51 Atr Fancd2 Atm
0.000457124	7	21	6.08273	CERAMIDE PATHWAY	http://www.whichgenes.org/api/sources/musmusculus_BiocartaPathway/	Ripk1 Mapk8 Rela Nsmaf Bcl2 Mapk3 Cycs
0.000457124	7	21	6.08273	SPPA PATHWAY	http://www.whichgenes.org/api/sources/musmusculus_BiocartaPathway/	Syk Ptk2 Itga1 F2r Prkca Plcb1 Mapk3
0.000457124	7	21	6.08273	G2 PATHWAY	http://www.whichgenes.org/api/sources/musmusculus_BiocartaPathway/	Rps6ka1 Brca1 Prkdc Cdkn1a Atr Atm Ep300
0.000458128	6	15	7.29927	IL3 PATHWAY	http://www.whichgenes.org/api/sources/musmusculus_BiocartaPathway/	Stat5a Ptpn6 Stat5b Sos1 Mapk3 Csf2rb
0.000572764	7	22	5.80624	GLEEVEC PATHWAY	http://www.whichgenes.org/api/sources/musmusculus_BiocartaPathway/	Akt1 Stat5a Stat5b Mapk8 Sos1 Bcl2 Mapk3
0.000572764	7	22	5.80624	TPO PATHWAY	http://www.whichgenes.org/api/sources/musmusculus_BiocartaPathway/	Stat3 Stat5a Stat5b Rasa1 Sos1 Prkca Mapk3
0.000572764	7	22	5.80624	PTDINS PATHWAY	http://www.whichgenes.org/api/sources/musmusculus_BiocartaPathway/	Akt1 Vav2 Pfkl Pfkp Btk Eea1 Gsk3a
0.000572764	7	22	5.80624	NFKB PATHWAY	http://www.whichgenes.org/api/sources/musmusculus_BiocartaPathway/	Tnfaip3 Ripk1 Rela Il1r1 Traf6 Il1a Myd88
0.000591929	9	37	4.43875	BIOPEPTIDES PATHWAY	http://www.whichgenes.org/api/sources/musmusculus_BiocartaPathway/	Stat3 Stat5a Camk2g Mapk8 Sos1 Prkca Mapk14 Camk2b Mapk3
0.000591929	6	16	6.84307	IL7 PATHWAY	http://www.whichgenes.org/api/sources/musmusculus_BiocartaPathway/	Stat5a Stat5b Crebbp Jak1 Ep300 Bcl2
0.000591929	6	16	6.84307	PTEN PATHWAY	http://www.whichgenes.org/api/sources/musmusculus_BiocartaPathway/	Akt1 Cdkn1b Ptk2 Sos1 Pdk2 Mapk3
0.000591929	9	37	4.43875	FCER1 PATHWAY	http://www.whichgenes.org/api/sources/musmusculus_BiocartaPathway/	Fcer1a Syk Mapk8 Sos1 Btk Nfatc3 Vav1 Fcer1g Mapk3
0.000660763	8	30	4.86618	DEATH PATHWAY	http://www.whichgenes.org/api/sources/musmusculus_BiocartaPathway/	Apaf1 Ripk1 Rela Cflar Bcl2 Birc2 Sptan1 Cycs
0.000660763	8	30	4.86618	RHO PATHWAY	http://www.whichgenes.org/api/sources/musmusculus_BiocartaPathway/	Arpc2 Diaph1 Pip5k1a Tln1 Arpc1b Ophn1 Arhgap5 Arhgef1
0.000728162	5	11	8.29463	MONOCYTE PATHWAY	http://www.whichgenes.org/api/sources/musmusculus_BiocartaPathway/	Itgb2 Pecam1 Sell Itga4 Icam1
0.0008104	6	17	6.44053	ERK5 PATHWAY	http://www.whichgenes.org/api/sources/musmusculus_BiocartaPathway/	Mef2d Akt1 Rps6ka1 Creb1 Mef2a Mapk3
0.0008104	9	39	4.21112	P38MAPK PATHWAY	http://www.whichgenes.org/api/sources/musmusculus_BiocartaPathway/	Mef2d Tgfb1 Ripk1 Creb1 Atf2 Mef2a Mapk14 Max Map3k5
0.00100918	5	12	7.60341	PML PATHWAY	http://www.whichgenes.org/api/sources/musmusculus_BiocartaPathway/	Sirt1 Rb1 Crebbp Sp100 Pml
0.00100918	5	12	7.60341	RANKL PATHWAY	http://www.whichgenes.org/api/sources/musmusculus_BiocartaPathway/	Mapk8 Ifnar1 Rela Traf6 Fosl2
0.00100918	4	7	10.4275	BLYMPHOCYTE PATHWAY	http://www.whichgenes.org/api/sources/musmusculus_BiocartaPathway/	Itgb2 Cr2 Fcgr2b Icam1
0.00100918	4	7	10.4275	PELP1 PATHWAY	http://www.whichgenes.org/api/sources/musmusculus_BiocartaPathway/	Esr1 Crebbp Ep300 Mapk3
0.00100918	6	18	6.08273	SPRY PATHWAY	http://www.whichgenes.org/api/sources/musmusculus_BiocartaPathway/	Egfr Ptprb Rasa1 Sos1 Cbl Mapk3
0.00100918	6	18	6.08273	41BB PATHWAY	http://www.whichgenes.org/api/sources/musmusculus_BiocartaPathway/	Mapk8 Rela Atf2 Map4k5 Mapk14 Map3k5
0.00100918	4	7	10.4275	S1P PATHWAY	http://www.whichgenes.org/api/sources/musmusculus_BiocartaPathway/	Srebf1 Mbtps1 Scap Mbtps2
0.00100918	4	7	10.4275	PLC PATHWAY	http://www.whichgenes.org/api/sources/musmusculus_BiocartaPathway/	Akt1 Vav1 Prkca Plcb1
0.00137386	6	19	5.76258	EPO PATHWAY	http://www.whichgenes.org/api/sources/musmusculus_BiocartaPathway/	Stat5a Ptpn6 Stat5b Mapk8 Sos1 Mapk3
0.0014761	5	13	7.01853	HIF PATHWAY	http://www.whichgenes.org/api/sources/musmusculus_BiocartaPathway/	Arnt Creb1 Asph Ep300 Ldha
0.0014761	5	13	7.01853	ARENRF2 PATHWAY	http://www.whichgenes.org/api/sources/musmusculus_BiocartaPathway/	Mapk8 Creb1 Prkca Mafg Mapk14
0.0014761	5	13	7.01853	MYOSIN PATHWAY	http://www.whichgenes.org/api/sources/musmusculus_BiocartaPathway/	Gna13 Arhgap5 Arhgef1 Prkca Plcb1
0.00161307	8	35	4.17101	INTEGRIN PATHWAY	http://www.whichgenes.org/api/sources/musmusculus_BiocartaPathway/	Mapk8 Ptk2 Sos1 Tln1 Zyx Csk Itga1 Mapk3
0.00169704	4	8	9.12409	NEUTROPHIL PATHWAY	http://www.whichgenes.org/api/sources/musmusculus_BiocartaPathway/	Itgb2 Pecam1 Sell Icam1
0.00169704	4	8	9.12409	TCRA PATHWAY	http://www.whichgenes.org/api/sources/musmusculus_BiocartaPathway/	Cd3g Cd4 Zap70 Cd3e
0.00169704	6	20	5.47445	INSULIN PATHWAY	http://www.whichgenes.org/api/sources/musmusculus_BiocartaPathway/	Insr Slc2a4 Rasa1 Mapk8 Sos1 Mapk3
0.0019156	7	28	4.56204	TNFR1 PATHWAY	http://www.whichgenes.org/api/sources/musmusculus_BiocartaPathway/	Ripk1 Mapk8 Rb1 Prkdc Casp2 Arhgdib Sptan1
0.0019156	7	28	4.56204	ERK PATHWAY	http://www.whichgenes.org/api/sources/musmusculus_BiocartaPathway/	Rps6ka1 Stat3 Egfr Sos1 Gnas Pdgfra Mapk3
0.00199203	5	14	6.51721	PITX2 PATHWAY	http://www.whichgenes.org/api/sources/musmusculus_BiocartaPathway/	Apc Crebbp Lef1 Trrap Ep300
0.002146	6	21	5.21376	CCR3 PATHWAY	http://www.whichgenes.org/api/sources/musmusculus_BiocartaPathway/	Ccl11 Ptk2 Gnas Prkca Plcb1 Mapk3
0.00261461	6	22	4.97678	ECM PATHWAY	http://www.whichgenes.org/api/sources/musmusculus_BiocartaPathway/	Ptk2 Diaph1 Tln1 Arhgap5 Itga1 Mapk3
0.00261461	5	15	6.08273	NO2IL12 PATHWAY	http://www.whichgenes.org/api/sources/musmusculus_BiocartaPathway/	Il12rb1 Cd3g Cd4 Cd2 Cd3e
0.00261461	6	22	4.97678	EIF4 PATHWAY	http://www.whichgenes.org/api/sources/musmusculus_BiocartaPathway/	Akt1 Eif4g3 Pdk2 Prkca Mapk14 Mapk3
0.00261461	5	15	6.08273	TALL1 PATHWAY	http://www.whichgenes.org/api/sources/musmusculus_BiocartaPathway/	Tnfrsf13b Mapk8 Rela Traf6 Mapk14
0.00261461	6	22	4.97678	CELLCYCLE PATHWAY	http://www.whichgenes.org/api/sources/musmusculus_BiocartaPathway/	Ccnd2 Cdkn1b Rb1 Cdkn1a Cdk2 Ccnd1
0.00261461	6	22	4.97678	EDG1 PATHWAY	http://www.whichgenes.org/api/sources/musmusculus_BiocartaPathway/	Akt1 Ptk2 Pdgfra Prkca Plcb1 Mapk3
0.00329586	6	23	4.76039	PGC1A PATHWAY	http://www.whichgenes.org/api/sources/musmusculus_BiocartaPathway/	Mef2d Hdac5 Slc2a4 Camk2g Mef2a Camk2b
0.00329586	6	23	4.76039	MCALPAIN PATHWAY	http://www.whichgenes.org/api/sources/musmusculus_BiocartaPathway/	Egfr Ptk2 Prkar1b Tln1 Itga1 Mapk3
0.0034674	5	16	5.70255	TOB1 PATHWAY	http://www.whichgenes.org/api/sources/musmusculus_BiocartaPathway/	Cd3g Tgfb1 Cd3e Tgfbr2 Tob2
0.0034674	5	16	5.70255	RELA PATHWAY	http://www.whichgenes.org/api/sources/musmusculus_BiocartaPathway/	Ripk1 Crebbp Rela Traf6 Ep300
0.0037828	4	10	7.29927	AGPCR PATHWAY	http://www.whichgenes.org/api/sources/musmusculus_BiocartaPathway/	Arrb1 Prkar1b Gnas Prkca
0.0037828	4	10	7.29927	CLASSIC PATHWAY	http://www.whichgenes.org/api/sources/musmusculus_BiocartaPathway/	C8a C1qa C1qb C7
0.0037828	4	10	7.29927	SARS PATHWAY	http://www.whichgenes.org/api/sources/musmusculus_BiocartaPathway/	Ncl Ldhb Mapk14 Ldha
0.00391886	6	24	4.56204	VEGF PATHWAY	http://www.whichgenes.org/api/sources/musmusculus_BiocartaPathway/	Arnt Ptk2 Eif2b1 Flt1 Prkca Kdr
0.00443957	5	17	5.36711	P53HYPOXIA PATHWAY	http://www.whichgenes.org/api/sources/musmusculus_BiocartaPathway/	Akt1 Mapk8 Cdkn1a Csnk1d Atm
0.00481725	6	25	4.37956	STRESS PATHWAY	http://www.whichgenes.org/api/sources/musmusculus_BiocartaPathway/	Ripk1 Mapk8 Rela Map4k2 Casp2 Mapk14
0.00585354	6	26	4.21112	FAS PATHWAY	http://www.whichgenes.org/api/sources/musmusculus_BiocartaPathway/	Mapk8 Rb1 Prkdc Cflar Arhgdib Sptan1
0.00585354	6	26	4.21112	GSK3 PATHWAY	http://www.whichgenes.org/api/sources/musmusculus_BiocartaPathway/	Akt1 Apc Rela Lef1 Myd88 Ccnd1
0.00687447	3	6	9.12409	TCAPOPTOSIS PATHWAY	http://www.whichgenes.org/api/sources/musmusculus_BiocartaPathway/	Cd3g Cd4 Cd3e
0.00687447	3	6	9.12409	TERC PATHWAY	http://www.whichgenes.org/api/sources/musmusculus_BiocartaPathway/	Sp1 Rb1 Nfya
0.00687447	3	6	9.12409	CIRCADIAN PATHWAY	http://www.whichgenes.org/api/sources/musmusculus_BiocartaPathway/	Cry1 Clock Cry2
0.00687447	3	6	9.12409	PKC PATHWAY	http://www.whichgenes.org/api/sources/musmusculus_BiocartaPathway/	Rela Prkca Plcb1
0.00687447	5	19	4.80215	PAR1 PATHWAY	http://www.whichgenes.org/api/sources/musmusculus_BiocartaPathway/	Gna13 Arhgef1 F2r Prkca Plcb1
0.00687447	6	27	4.05515	NKT PATHWAY	http://www.whichgenes.org/api/sources/musmusculus_BiocartaPathway/	Il12rb1 Tgfb1 Ifngr1 Cd4 Ccr1 Cxcr4
0.00687447	5	19	4.80215	MITOCHONDRIA PATHWAY	http://www.whichgenes.org/api/sources/musmusculus_BiocartaPathway/	Bcl2l1 Apaf1 Bcl2 Birc2 Cycs
0.00693744	4	12	6.08273	CD40 PATHWAY	http://www.whichgenes.org/api/sources/musmusculus_BiocartaPathway/	Tnfaip3 Dusp1 Rela Traf6
0.00693744	4	12	6.08273	CARM1 PATHWAY	http://www.whichgenes.org/api/sources/musmusculus_BiocartaPathway/	Crebbp Prkar1b Creb1 Ep300
0.00693744	4	12	6.08273	DREAM PATHWAY	http://www.whichgenes.org/api/sources/musmusculus_BiocartaPathway/	Polr2a Prkar1b Creb1 Mapk3
0.00693744	4	12	6.08273	ARAP PATHWAY	http://www.whichgenes.org/api/sources/musmusculus_BiocartaPathway/	Gbf1 Copa Arfgap3 Arfgef2
0.00764358	7	37	3.45236	FMLP PATHWAY	http://www.whichgenes.org/api/sources/musmusculus_BiocartaPathway/	Ncf1 Rela Ncf2 Nfatc3 Plcb1 Mapk14 Mapk3
0.00812466	5	20	4.56204	RAS PATHWAY	http://www.whichgenes.org/api/sources/musmusculus_BiocartaPathway/	Akt1 Bcl2l1 Rela Ralgds Mapk3
0.00812466	5	20	4.56204	BAD PATHWAY	http://www.whichgenes.org/api/sources/musmusculus_BiocartaPathway/	Akt1 Bcl2l1 Prkar1b Bcl2 Csf2rb
0.00812466	5	20	4.56204	IL12 PATHWAY	http://www.whichgenes.org/api/sources/musmusculus_BiocartaPathway/	Il12rb1 Cd3g Mapk8 Cd3e Mapk14
0.00892045	4	13	5.61482	COMP PATHWAY	http://www.whichgenes.org/api/sources/musmusculus_BiocartaPathway/	C8a C1qa C1qb C7
0.00892045	4	13	5.61482	CELL2CELL PATHWAY	http://www.whichgenes.org/api/sources/musmusculus_BiocartaPathway/	Pecam1 Ptk2 Csk Ctnna1
0.00892045	6	29	3.77548	HDAC PATHWAY	http://www.whichgenes.org/api/sources/musmusculus_BiocartaPathway/	Mef2d Akt1 Insr Hdac5 Mef2a Mapk14
0.00892045	4	13	5.61482	P27 PATHWAY	http://www.whichgenes.org/api/sources/musmusculus_BiocartaPathway/	Cdkn1b Rb1 Cdk2 Cul1
0.0096669	5	21	4.3448	MPR PATHWAY	http://www.whichgenes.org/api/sources/musmusculus_BiocartaPathway/	Rps6ka1 Prkar1b Gnas Cap1 Mapk3
0.0096669	5	21	4.3448	MTOR PATHWAY	http://www.whichgenes.org/api/sources/musmusculus_BiocartaPathway/	Akt1 Tsc2 Eif4g3 Pdk2 Eif4b
0.00986902	3	7	7.82065	STAT3 PATHWAY	http://www.whichgenes.org/api/sources/musmusculus_BiocartaPathway/	Stat3 Jak1 Mapk3
0.011455	4	14	5.21376	RARRXR PATHWAY	http://www.whichgenes.org/api/sources/musmusculus_BiocartaPathway/	Polr2a Ncoa2 Tbp Ncoa1
0.011455	4	14	5.21376	HSP27 PATHWAY	http://www.whichgenes.org/api/sources/musmusculus_BiocartaPathway/	Apaf1 Il1a Bcl2 Cycs
0.0117694	6	31	3.5319	TOLL PATHWAY	http://www.whichgenes.org/api/sources/musmusculus_BiocartaPathway/	Mapk8 Rela Traf6 Tlr3 Myd88 Mapk14
0.0137207	6	32	3.42153	ALK PATHWAY	http://www.whichgenes.org/api/sources/musmusculus_BiocartaPathway/	Tgfb1 Apc Bmp7 Atf2 Tgfbr2 Bmpr2
0.01378	5	23	3.96699	WNT PATHWAY	http://www.whichgenes.org/api/sources/musmusculus_BiocartaPathway/	Apc Tle1 Crebbp Csnk1d Ccnd1
0.01378	5	23	3.96699	CXCR4 PATHWAY	http://www.whichgenes.org/api/sources/musmusculus_BiocartaPathway/	Ptk2 Rela Cxcr4 Prkca Mapk3
0.0140151	4	15	4.86618	CDMAC PATHWAY	http://www.whichgenes.org/api/sources/musmusculus_BiocartaPathway/	Rela Prkca Plcb1 Mapk3
0.0140151	3	8	6.84307	IL5 PATHWAY	http://www.whichgenes.org/api/sources/musmusculus_BiocartaPathway/	Ccl11 Cd4 Il1b
0.0140151	3	8	6.84307	GLYCOLYSIS PATHWAY	http://www.whichgenes.org/api/sources/musmusculus_BiocartaPathway/	Pgam1 Pfkl Aldob
0.0140151	4	15	4.86618	GATA3 PATHWAY	http://www.whichgenes.org/api/sources/musmusculus_BiocartaPathway/	Gata3 Prkar1b Junb Mapk14
0.0151417	6	33	3.31785	GPCR PATHWAY	http://www.whichgenes.org/api/sources/musmusculus_BiocartaPathway/	Prkar1b Creb1 Gnas Nfatc3 Prkca Mapk3
0.0160302	2	3	12.1655	TCRMOLECULE	http://www.whichgenes.org/api/sources/musmusculus_BiocartaPathway/	Cd3g Cd3e
0.0173487	4	16	4.56204	UCALPAIN PATHWAY	http://www.whichgenes.org/api/sources/musmusculus_BiocartaPathway/	Ptk2 Tln1 Itga1 Sptan1
0.0173487	4	16	4.56204	CARDIACEGF PATHWAY	http://www.whichgenes.org/api/sources/musmusculus_BiocartaPathway/	Egfr Ednrb Rela Prkca
0.019341	3	9	6.08273	FBW7 PATHWAY	http://www.whichgenes.org/api/sources/musmusculus_BiocartaPathway/	Rb1 Cdk2 Cul1
0.0210836	4	17	4.29369	CCR5 PATHWAY	http://www.whichgenes.org/api/sources/musmusculus_BiocartaPathway/	Mapk8 Cxcr4 Prkca Mapk14
0.0210836	4	17	4.29369	TNFR2 PATHWAY	http://www.whichgenes.org/api/sources/musmusculus_BiocartaPathway/	Tnfaip3 Ripk1 Dusp1 Rela
0.0210836	4	17	4.29369	TID PATHWAY	http://www.whichgenes.org/api/sources/musmusculus_BiocartaPathway/	Dnaja3 Ifngr1 Rb1 Rela
0.024511	4	18	4.05515	CALCINEURIN PATHWAY	http://www.whichgenes.org/api/sources/musmusculus_BiocartaPathway/	Sp1 Cdkn1a Nfatc3 Prkca
0.024511	3	10	5.47445	SKP2E2F PATHWAY	http://www.whichgenes.org/api/sources/musmusculus_BiocartaPathway/	Rb1 Cdk2 Cul1
0.024511	3	10	5.47445	MTA3 PATHWAY	http://www.whichgenes.org/api/sources/musmusculus_BiocartaPathway/	Esr1 Mta1 Aldoa
0.024511	5	27	3.37929	NO1 PATHWAY	http://www.whichgenes.org/api/sources/musmusculus_BiocartaPathway/	Akt1 Prkar1b Prkg2 Flt1 Kdr
0.024511	3	10	5.47445	EGFR SMRTE PATHWAY	http://www.whichgenes.org/api/sources/musmusculus_BiocartaPathway/	Egfr Thrb Mapk14
0.024511	3	10	5.47445	IL4 PATHWAY	http://www.whichgenes.org/api/sources/musmusculus_BiocartaPathway/	Akt1 Stat6 Jak1
0.024511	4	18	4.05515	NKCELLS PATHWAY	http://www.whichgenes.org/api/sources/musmusculus_BiocartaPathway/	Ptpn6 Syk Vav1 Mapk3
0.024511	4	18	4.05515	ETS PATHWAY	http://www.whichgenes.org/api/sources/musmusculus_BiocartaPathway/	Hdac5 Csf1 Csf1r Ddx20
0.0274947	5	28	3.2586	PYK2 PATHWAY	http://www.whichgenes.org/api/sources/musmusculus_BiocartaPathway/	Mapk8 Sos1 Prkca Mapk14 Mapk3
0.0298563	7	50	2.55474	NFAT PATHWAY	http://www.whichgenes.org/api/sources/musmusculus_BiocartaPathway/	Akt1 Mapk8 Crebbp Prkar1b Nfatc3 Mapk14 Mapk3
0.0310214	3	11	4.97678	RB PATHWAY	http://www.whichgenes.org/api/sources/musmusculus_BiocartaPathway/	Rb1 Cdk2 Atm
0.0310214	3	11	4.97678	VITCB PATHWAY	http://www.whichgenes.org/api/sources/musmusculus_BiocartaPathway/	Slc2a3 Slc23a2 Col4a3
0.0310214	3	11	4.97678	TRKA PATHWAY	http://www.whichgenes.org/api/sources/musmusculus_BiocartaPathway/	Akt1 Sos1 Prkca
0.0310214	3	11	4.97678	EPONFKB PATHWAY	http://www.whichgenes.org/api/sources/musmusculus_BiocartaPathway/	Arnt Cdkn1a Rela
0.0337254	4	20	3.64964	IGF1 PATHWAY	http://www.whichgenes.org/api/sources/musmusculus_BiocartaPathway/	Rasa1 Mapk8 Sos1 Mapk3
0.0337254	4	20	3.64964	IL6 PATHWAY	http://www.whichgenes.org/api/sources/musmusculus_BiocartaPathway/	Stat3 Sos1 Jak1 Mapk3
0.0418641	2	5	7.29927	ALTERNATIVE PATHWAY	http://www.whichgenes.org/api/sources/musmusculus_BiocartaPathway/	C8a C7
0.0418641	2	5	7.29927	BOTULIN PATHWAY	http://www.whichgenes.org/api/sources/musmusculus_BiocartaPathway/	Stx1a Vamp2
0.0455351	4	22	3.31785	INTRINSIC PATHWAY	http://www.whichgenes.org/api/sources/musmusculus_BiocartaPathway/	Pros1 Serping1 F2r Col4a3
0.0455351	4	22	3.31785	RAC1 PATHWAY	http://www.whichgenes.org/api/sources/musmusculus_BiocartaPathway/	Ncf2 Pdgfra Vav1 Chn1
0.0470577	3	13	4.21112	EXTRINSIC PATHWAY	http://www.whichgenes.org/api/sources/musmusculus_BiocartaPathway/	Pros1 F3 F2r
0.0470577	3	13	4.21112	SHH PATHWAY	http://www.whichgenes.org/api/sources/musmusculus_BiocartaPathway/	Gli3 Dyrk1a Prkar1b
0.0551431	3	14	3.91032	CACAM PATHWAY	http://www.whichgenes.org/api/sources/musmusculus_BiocartaPathway/	Camk2g Creb1 Camk2b
0.0551431	2	6	6.08273	EEA1 PATHWAY	http://www.whichgenes.org/api/sources/musmusculus_BiocartaPathway/	Egfr Eea1
0.0551431	2	6	6.08273	PLK3 PATHWAY	http://www.whichgenes.org/api/sources/musmusculus_BiocartaPathway/	Atr Atm
0.0551431	3	14	3.91032	STEM PATHWAY	http://www.whichgenes.org/api/sources/musmusculus_BiocartaPathway/	Csf1 Cd4 Cd8a
0.0551431	3	14	3.91032	CDC42RAC PATHWAY	http://www.whichgenes.org/api/sources/musmusculus_BiocartaPathway/	Arpc2 Pdgfra Arpc1b
0.0551431	2	6	6.08273	TERT PATHWAY	http://www.whichgenes.org/api/sources/musmusculus_BiocartaPathway/	Sp1 Max
0.0551431	2	6	6.08273	MSP PATHWAY	http://www.whichgenes.org/api/sources/musmusculus_BiocartaPathway/	Csf1 Il1b
0.0551431	2	6	6.08273	LDL PATHWAY	http://www.whichgenes.org/api/sources/musmusculus_BiocartaPathway/	Csf1 Lpl
0.0551431	2	6	6.08273	IFNG PATHWAY	http://www.whichgenes.org/api/sources/musmusculus_BiocartaPathway/	Ifngr1 Jak1
0.0551431	2	6	6.08273	EOSINOPHILS PATHWAY	http://www.whichgenes.org/api/sources/musmusculus_BiocartaPathway/	Ccl11 Ccl5
0.0551431	2	6	6.08273	GS PATHWAY	http://www.whichgenes.org/api/sources/musmusculus_BiocartaPathway/	Prkaca Gnas
0.0637884	3	15	3.64964	CTLA4 PATHWAY	http://www.whichgenes.org/api/sources/musmusculus_BiocartaPathway/	Cd3g Itk Cd3e
0.0637884	3	15	3.64964	IGF1R PATHWAY	http://www.whichgenes.org/api/sources/musmusculus_BiocartaPathway/	Akt1 Sos1 Mapk3
0.0710669	2	7	5.21376	KREB PATHWAY	http://www.whichgenes.org/api/sources/musmusculus_BiocartaPathway/	Ogdh Aco2
0.0710669	2	7	5.21376	TSP1 PATHWAY	http://www.whichgenes.org/api/sources/musmusculus_BiocartaPathway/	Cd36 Mapk14
0.0710669	2	7	5.21376	CREM PATHWAY	http://www.whichgenes.org/api/sources/musmusculus_BiocartaPathway/	Gnas Fhl5
0.0710669	2	7	5.21376	HBX PATHWAY	http://www.whichgenes.org/api/sources/musmusculus_BiocartaPathway/	Sos1 Creb1
0.0710669	4	26	2.80741	INFLAM PATHWAY	http://www.whichgenes.org/api/sources/musmusculus_BiocartaPathway/	Tgfb1 Csf1 Cd4 Il1a
0.0710669	2	7	5.21376	MALATEX PATHWAY	http://www.whichgenes.org/api/sources/musmusculus_BiocartaPathway/	Acly Me1
0.0720339	3	16	3.42153	CHREBP PATHWAY	http://www.whichgenes.org/api/sources/musmusculus_BiocartaPathway/	Prkar1b Gnas Prkab1
0.0720339	3	16	3.42153	CK1 PATHWAY	http://www.whichgenes.org/api/sources/musmusculus_BiocartaPathway/	Csnk1d Prkar1b Plcb1
0.0831094	3	17	3.22027	GCR PATHWAY	http://www.whichgenes.org/api/sources/musmusculus_BiocartaPathway/	Akt1 Rela Gnas
0.0831094	3	17	3.22027	NGF PATHWAY	http://www.whichgenes.org/api/sources/musmusculus_BiocartaPathway/	Mapk8 Sos1 Mapk3
0.0888729	2	8	4.56204	IFNA PATHWAY	http://www.whichgenes.org/api/sources/musmusculus_BiocartaPathway/	Ifnar1 Jak1
0.0937534	3	18	3.04136	ACTINY PATHWAY	http://www.whichgenes.org/api/sources/musmusculus_BiocartaPathway/	Arpc2 Nckap1 Arpc1b
0.0937534	3	18	3.04136	MEF2D PATHWAY	http://www.whichgenes.org/api/sources/musmusculus_BiocartaPathway/	Mef2d Prkca Ep300
0.0937534	3	18	3.04136	IGF1MTOR PATHWAY	http://www.whichgenes.org/api/sources/musmusculus_BiocartaPathway/	Akt1 Inppl1 Pdk2
0.105013	2	9	4.05515	SRCRPTP PATHWAY	http://www.whichgenes.org/api/sources/musmusculus_BiocartaPathway/	Csk Prkca
0.105013	2	9	4.05515	ETC PATHWAY	http://www.whichgenes.org/api/sources/musmusculus_BiocartaPathway/	Atp5a1 Cycs
0.105013	2	9	4.05515	MITR PATHWAY	http://www.whichgenes.org/api/sources/musmusculus_BiocartaPathway/	Mef2d Mef2a
0.105013	2	9	4.05515	RECK PATHWAY	http://www.whichgenes.org/api/sources/musmusculus_BiocartaPathway/	Mmp14 Mmp2
0.105013	2	9	4.05515	FREE PATHWAY	http://www.whichgenes.org/api/sources/musmusculus_BiocartaPathway/	Xdh Rela
0.105013	3	19	2.88129	NDKDYNAMIN PATHWAY	http://www.whichgenes.org/api/sources/musmusculus_BiocartaPathway/	Amph Eps15 Epn1
0.124048	2	10	3.64964	DNAFRAGMENT PATHWAY	http://www.whichgenes.org/api/sources/musmusculus_BiocartaPathway/	Gzmb Top2b
0.124048	2	10	3.64964	CFTR PATHWAY	http://www.whichgenes.org/api/sources/musmusculus_BiocartaPathway/	Prkar1b Gnas
0.124048	2	10	3.64964	LEPTIN PATHWAY	http://www.whichgenes.org/api/sources/musmusculus_BiocartaPathway/	Cpt1a Prkab1
0.124048	2	10	3.64964	ACE2 PATHWAY	http://www.whichgenes.org/api/sources/musmusculus_BiocartaPathway/	Cma1 Col4a3
0.128048	3	21	2.60688	DC PATHWAY	http://www.whichgenes.org/api/sources/musmusculus_BiocartaPathway/	Cd33 Cd5 Cd2
0.143364	2	11	3.31785	P35ALZHEIMERS PATHWAY	http://www.whichgenes.org/api/sources/musmusculus_BiocartaPathway/	App Csnk1d
0.143364	2	11	3.31785	SET PATHWAY	http://www.whichgenes.org/api/sources/musmusculus_BiocartaPathway/	Gzmb Crebbp
0.143364	2	11	3.31785	PLCE PATHWAY	http://www.whichgenes.org/api/sources/musmusculus_BiocartaPathway/	Prkar1b Gnas
0.163581	2	12	3.04136	LONGEVITY PATHWAY	http://www.whichgenes.org/api/sources/musmusculus_BiocartaPathway/	Akt1 Sod3
0.163581	2	12	3.04136	SALMONELLA PATHWAY	http://www.whichgenes.org/api/sources/musmusculus_BiocartaPathway/	Arpc2 Arpc1b
0.163581	2	12	3.04136	FIBRINOLYSIS PATHWAY	http://www.whichgenes.org/api/sources/musmusculus_BiocartaPathway/	Plau F2r
0.184801	2	13	2.80741	AKT PATHWAY	http://www.whichgenes.org/api/sources/musmusculus_BiocartaPathway/	Akt1 Rela
0.184801	2	13	2.80741	ACH PATHWAY	http://www.whichgenes.org/api/sources/musmusculus_BiocartaPathway/	Akt1 Ptk2
0.196849	3	26	2.10556	VIP PATHWAY	http://www.whichgenes.org/api/sources/musmusculus_BiocartaPathway/	Rela Prkar1b Egr3

## Sheet: 8 PM
20:00:00
Enrichment FDR	nGenes	Pathway Genes	Fold Enrichment	Pathway	URL	Genes
0.0130619	2	22	50.5051	PTDINS PATHWAY	http://www.whichgenes.org/api/sources/musmusculus_BiocartaPathway/	Pfkl Pfkp
0.0286391	1	4	138.889	RAN PATHWAY	http://www.whichgenes.org/api/sources/musmusculus_BiocartaPathway/	Ranbp2
0.0286391	1	6	92.5926	CIRCADIAN PATHWAY	http://www.whichgenes.org/api/sources/musmusculus_BiocartaPathway/	Cry1
0.0286391	1	6	92.5926	PLK3 PATHWAY	http://www.whichgenes.org/api/sources/musmusculus_BiocartaPathway/	Atm
0.0286391	1	8	69.4444	CDC25 PATHWAY	http://www.whichgenes.org/api/sources/musmusculus_BiocartaPathway/	Atm
0.0286391	1	7	79.3651	MALATEX PATHWAY	http://www.whichgenes.org/api/sources/musmusculus_BiocartaPathway/	Acly
0.0286391	1	6	92.5926	LDL PATHWAY	http://www.whichgenes.org/api/sources/musmusculus_BiocartaPathway/	Ldlr
0.0286391	1	7	79.3651	S1P PATHWAY	http://www.whichgenes.org/api/sources/musmusculus_BiocartaPathway/	Ldlr
0.0286391	1	8	69.4444	GLYCOLYSIS PATHWAY	http://www.whichgenes.org/api/sources/musmusculus_BiocartaPathway/	Pfkl
0.0286391	1	6	92.5926	FXR PATHWAY	http://www.whichgenes.org/api/sources/musmusculus_BiocartaPathway/	Ldlr
0.0324925	1	10	55.5556	DNAFRAGMENT PATHWAY	http://www.whichgenes.org/api/sources/musmusculus_BiocartaPathway/	Top2b
0.0327371	1	11	50.5051	RB PATHWAY	http://www.whichgenes.org/api/sources/musmusculus_BiocartaPathway/	Atm
0.0402813	1	15	37.037	P53 PATHWAY	http://www.whichgenes.org/api/sources/musmusculus_BiocartaPathway/	Atm
0.0402813	1	17	32.6797	ATM PATHWAY	http://www.whichgenes.org/api/sources/musmusculus_BiocartaPathway/	Atm
0.0402813	1	17	32.6797	P53HYPOXIA PATHWAY	http://www.whichgenes.org/api/sources/musmusculus_BiocartaPathway/	Atm
0.0409903	1	19	29.2398	CHEMICAL PATHWAY	http://www.whichgenes.org/api/sources/musmusculus_BiocartaPathway/	Atm
0.0409903	1	21	26.455	G2 PATHWAY	http://www.whichgenes.org/api/sources/musmusculus_BiocartaPathway/	Atm
0.0409903	1	22	25.2525	CELLCYCLE PATHWAY	http://www.whichgenes.org/api/sources/musmusculus_BiocartaPathway/	Ccnd2
0.0409903	1	20	27.7778	ATRBRCA PATHWAY	http://www.whichgenes.org/api/sources/musmusculus_BiocartaPathway/	Atm
0.0424131	1	24	23.1481	G1 PATHWAY	http://www.whichgenes.org/api/sources/musmusculus_BiocartaPathway/	Atm

## Sheet: 12 AM
00:00:00
Enrichment FDR	nGenes	Pathway Genes	Fold Enrichment	Pathway	URL	Genes
0.0033372	2	7	102.041	MALATEX PATHWAY	http://www.whichgenes.org/api/sources/musmusculus_BiocartaPathway/	Acly Me1
0.0179191	2	22	32.4675	PTDINS PATHWAY	http://www.whichgenes.org/api/sources/musmusculus_BiocartaPathway/	Vav2 Pfkl
0.0652278	1	7	51.0204	KREB PATHWAY	http://www.whichgenes.org/api/sources/musmusculus_BiocartaPathway/	Aco2
0.0652278	1	13	27.4725	ARENRF2 PATHWAY	http://www.whichgenes.org/api/sources/musmusculus_BiocartaPathway/	Keap1
0.0652278	1	14	25.5102	CDC42RAC PATHWAY	http://www.whichgenes.org/api/sources/musmusculus_BiocartaPathway/	Arpc1b
0.0652278	1	6	59.5238	BETAOXIDATION PATHWAY	http://www.whichgenes.org/api/sources/musmusculus_BiocartaPathway/	Hadha
0.0652278	1	6	59.5238	ARGININEC PATHWAY	http://www.whichgenes.org/api/sources/musmusculus_BiocartaPathway/	Aldh4a1
0.0652278	1	9	39.6825	FEEDER PATHWAY	http://www.whichgenes.org/api/sources/musmusculus_BiocartaPathway/	Pygl
0.0652278	1	12	29.7619	SALMONELLA PATHWAY	http://www.whichgenes.org/api/sources/musmusculus_BiocartaPathway/	Arpc1b
0.0652278	1	11	32.4675	P35ALZHEIMERS PATHWAY	http://www.whichgenes.org/api/sources/musmusculus_BiocartaPathway/	Csnk1d
0.0652278	1	5	71.4286	NOTCH PATHWAY	http://www.whichgenes.org/api/sources/musmusculus_BiocartaPathway/	Furin
0.0652278	1	8	44.6429	GLYCOLYSIS PATHWAY	http://www.whichgenes.org/api/sources/musmusculus_BiocartaPathway/	Pfkl
0.0652278	1	14	25.5102	HSP27 PATHWAY	http://www.whichgenes.org/api/sources/musmusculus_BiocartaPathway/	Mapkapk2
0.0677876	1	18	19.8413	ACTINY PATHWAY	http://www.whichgenes.org/api/sources/musmusculus_BiocartaPathway/	Arpc1b
0.0677876	1	16	22.3214	CK1 PATHWAY	http://www.whichgenes.org/api/sources/musmusculus_BiocartaPathway/	Csnk1d
0.0677876	1	17	21.0084	P53HYPOXIA PATHWAY	http://www.whichgenes.org/api/sources/musmusculus_BiocartaPathway/	Csnk1d
0.0707058	1	20	17.8571	RAS PATHWAY	http://www.whichgenes.org/api/sources/musmusculus_BiocartaPathway/	Ralgds
0.076497	1	23	15.528	WNT PATHWAY	http://www.whichgenes.org/api/sources/musmusculus_BiocartaPathway/	Csnk1d
0.0936766	1	30	11.9048	RHO PATHWAY	http://www.whichgenes.org/api/sources/musmusculus_BiocartaPathway/	Arpc1b
0.114357	1	39	9.15751	P38MAPK PATHWAY	http://www.whichgenes.org/api/sources/musmusculus_BiocartaPathway/	Mapkapk2
0.132504	1	48	7.44048	PPARA PATHWAY	http://www.whichgenes.org/api/sources/musmusculus_BiocartaPathway/	Me1

## Sheet: 4 AM
04:00:00
Enrichment FDR	nGenes	Pathway Genes	Fold Enrichment	Pathway	URL	Genes
0.000107391	3	8	117.188	GLYCOLYSIS PATHWAY	http://www.whichgenes.org/api/sources/musmusculus_BiocartaPathway/	Pgam1 Pfkl Pgk1
0.00719154	2	7	89.2857	MALATEX PATHWAY	http://www.whichgenes.org/api/sources/musmusculus_BiocartaPathway/	Acly Me1
0.00818825	2	9	69.4444	ETC PATHWAY	http://www.whichgenes.org/api/sources/musmusculus_BiocartaPathway/	Atp5a1 Cycs
0.0111959	2	12	52.0833	LONGEVITY PATHWAY	http://www.whichgenes.org/api/sources/musmusculus_BiocartaPathway/	Sod2 Hras
0.104646	1	21	14.881	CCR3 PATHWAY	http://www.whichgenes.org/api/sources/musmusculus_BiocartaPathway/	Hras
0.104646	1	12	26.0417	PML PATHWAY	http://www.whichgenes.org/api/sources/musmusculus_BiocartaPathway/	Hras
0.104646	1	11	28.4091	D4GDI PATHWAY	http://www.whichgenes.org/api/sources/musmusculus_BiocartaPathway/	Cycs
0.104646	1	22	14.2045	ECM PATHWAY	http://www.whichgenes.org/api/sources/musmusculus_BiocartaPathway/	Hras
0.104646	1	20	15.625	RAS PATHWAY	http://www.whichgenes.org/api/sources/musmusculus_BiocartaPathway/	Hras
0.104646	1	22	14.2045	GLEEVEC PATHWAY	http://www.whichgenes.org/api/sources/musmusculus_BiocartaPathway/	Hras
0.104646	1	19	16.4474	CHEMICAL PATHWAY	http://www.whichgenes.org/api/sources/musmusculus_BiocartaPathway/	Cycs
0.104646	1	13	24.0385	HIF PATHWAY	http://www.whichgenes.org/api/sources/musmusculus_BiocartaPathway/	Ldha
0.104646	1	20	15.625	CASPASE PATHWAY	http://www.whichgenes.org/api/sources/musmusculus_BiocartaPathway/	Cycs
0.104646	1	21	14.881	CERAMIDE PATHWAY	http://www.whichgenes.org/api/sources/musmusculus_BiocartaPathway/	Cycs
0.104646	1	20	15.625	PROTEASOME PATHWAY	http://www.whichgenes.org/api/sources/musmusculus_BiocartaPathway/	Psmd14
0.104646	1	11	28.4091	CDK5 PATHWAY	http://www.whichgenes.org/api/sources/musmusculus_BiocartaPathway/	Hras
0.104646	1	15	20.8333	IL3 PATHWAY	http://www.whichgenes.org/api/sources/musmusculus_BiocartaPathway/	Hras
0.104646	1	10	31.25	MTA3 PATHWAY	http://www.whichgenes.org/api/sources/musmusculus_BiocartaPathway/	Aldoa
0.104646	1	21	14.881	MPR PATHWAY	http://www.whichgenes.org/api/sources/musmusculus_BiocartaPathway/	Hras
0.104646	1	21	14.881	SPPA PATHWAY	http://www.whichgenes.org/api/sources/musmusculus_BiocartaPathway/	Hras
0.104646	1	15	20.8333	CDMAC PATHWAY	http://www.whichgenes.org/api/sources/musmusculus_BiocartaPathway/	Hras
0.104646	1	7	44.6429	HBX PATHWAY	http://www.whichgenes.org/api/sources/musmusculus_BiocartaPathway/	Hras
0.104646	1	9	34.7222	PARKIN PATHWAY	http://www.whichgenes.org/api/sources/musmusculus_BiocartaPathway/	Ube2l3
0.104646	1	20	15.625	IGF1 PATHWAY	http://www.whichgenes.org/api/sources/musmusculus_BiocartaPathway/	Hras
0.104646	1	9	34.7222	FEEDER PATHWAY	http://www.whichgenes.org/api/sources/musmusculus_BiocartaPathway/	Pygl
0.104646	1	9	34.7222	RECK PATHWAY	http://www.whichgenes.org/api/sources/musmusculus_BiocartaPathway/	Hras
0.104646	1	17	18.3824	ERK5 PATHWAY	http://www.whichgenes.org/api/sources/musmusculus_BiocartaPathway/	Hras
0.104646	1	20	15.625	INSULIN PATHWAY	http://www.whichgenes.org/api/sources/musmusculus_BiocartaPathway/	Hras
0.104646	1	8	39.0625	AHSP PATHWAY	http://www.whichgenes.org/api/sources/musmusculus_BiocartaPathway/	Hmbs
0.104646	1	22	14.2045	TPO PATHWAY	http://www.whichgenes.org/api/sources/musmusculus_BiocartaPathway/	Hras
0.104646	1	18	17.3611	SPRY PATHWAY	http://www.whichgenes.org/api/sources/musmusculus_BiocartaPathway/	Hras
0.104646	1	22	14.2045	PTDINS PATHWAY	http://www.whichgenes.org/api/sources/musmusculus_BiocartaPathway/	Pfkl
0.104646	1	20	15.625	IL6 PATHWAY	http://www.whichgenes.org/api/sources/musmusculus_BiocartaPathway/	Hras
0.104646	1	16	19.5312	CARDIACEGF PATHWAY	http://www.whichgenes.org/api/sources/musmusculus_BiocartaPathway/	Hras
0.104646	1	11	28.4091	TRKA PATHWAY	http://www.whichgenes.org/api/sources/musmusculus_BiocartaPathway/	Hras
0.104646	1	10	31.25	SARS PATHWAY	http://www.whichgenes.org/api/sources/musmusculus_BiocartaPathway/	Ldha
0.104646	1	19	16.4474	EPO PATHWAY	http://www.whichgenes.org/api/sources/musmusculus_BiocartaPathway/	Hras
0.104646	1	23	13.587	CXCR4 PATHWAY	http://www.whichgenes.org/api/sources/musmusculus_BiocartaPathway/	Hras
0.104646	1	23	13.587	GH PATHWAY	http://www.whichgenes.org/api/sources/musmusculus_BiocartaPathway/	Hras
0.104646	1	17	18.3824	NGF PATHWAY	http://www.whichgenes.org/api/sources/musmusculus_BiocartaPathway/	Hras
0.104646	1	22	14.2045	IL2 PATHWAY	http://www.whichgenes.org/api/sources/musmusculus_BiocartaPathway/	Hras
0.104646	1	15	20.8333	IGF1R PATHWAY	http://www.whichgenes.org/api/sources/musmusculus_BiocartaPathway/	Hras
0.104646	1	22	14.2045	RACCYCD PATHWAY	http://www.whichgenes.org/api/sources/musmusculus_BiocartaPathway/	Hras
0.104646	1	23	13.587	MCALPAIN PATHWAY	http://www.whichgenes.org/api/sources/musmusculus_BiocartaPathway/	Hras
0.104646	1	19	16.4474	MITOCHONDRIA PATHWAY	http://www.whichgenes.org/api/sources/musmusculus_BiocartaPathway/	Cycs
0.104646	1	14	22.3214	HSP27 PATHWAY	http://www.whichgenes.org/api/sources/musmusculus_BiocartaPathway/	Cycs
0.104646	1	11	28.4091	EPONFKB PATHWAY	http://www.whichgenes.org/api/sources/musmusculus_BiocartaPathway/	Sod2
0.104646	1	18	17.3611	ETS PATHWAY	http://www.whichgenes.org/api/sources/musmusculus_BiocartaPathway/	Hras
0.104646	1	6	52.0833	GS PATHWAY	http://www.whichgenes.org/api/sources/musmusculus_BiocartaPathway/	Prkaca
0.106853	1	24	13.0208	VEGF PATHWAY	http://www.whichgenes.org/api/sources/musmusculus_BiocartaPathway/	Hras
0.108881	1	26	12.0192	PDGF PATHWAY	http://www.whichgenes.org/api/sources/musmusculus_BiocartaPathway/	Hras
0.108881	1	26	12.0192	EGF PATHWAY	http://www.whichgenes.org/api/sources/musmusculus_BiocartaPathway/	Hras
0.108881	1	25	12.5	CREB PATHWAY	http://www.whichgenes.org/api/sources/musmusculus_BiocartaPathway/	Hras
0.112657	1	28	11.1607	PYK2 PATHWAY	http://www.whichgenes.org/api/sources/musmusculus_BiocartaPathway/	Hras
0.112657	1	28	11.1607	ERK PATHWAY	http://www.whichgenes.org/api/sources/musmusculus_BiocartaPathway/	Hras
0.118196	1	30	10.4167	DEATH PATHWAY	http://www.whichgenes.org/api/sources/musmusculus_BiocartaPathway/	Cycs
0.123497	1	32	9.76562	AT1R PATHWAY	http://www.whichgenes.org/api/sources/musmusculus_BiocartaPathway/	Hras
0.12363	1	33	9.4697	GPCR PATHWAY	http://www.whichgenes.org/api/sources/musmusculus_BiocartaPathway/	Hras
0.12363	1	34	9.19118	IL2RB PATHWAY	http://www.whichgenes.org/api/sources/musmusculus_BiocartaPathway/	Hras
0.12363	1	34	9.19118	BCR PATHWAY	http://www.whichgenes.org/api/sources/musmusculus_BiocartaPathway/	Hras
0.12363	1	35	8.92857	MET PATHWAY	http://www.whichgenes.org/api/sources/musmusculus_BiocartaPathway/	Hras
0.12363	1	35	8.92857	INTEGRIN PATHWAY	http://www.whichgenes.org/api/sources/musmusculus_BiocartaPathway/	Hras
0.124294	1	37	8.44595	BIOPEPTIDES PATHWAY	http://www.whichgenes.org/api/sources/musmusculus_BiocartaPathway/	Hras
0.124294	1	37	8.44595	FMLP PATHWAY	http://www.whichgenes.org/api/sources/musmusculus_BiocartaPathway/	Hras
0.124294	1	37	8.44595	FCER1 PATHWAY	http://www.whichgenes.org/api/sources/musmusculus_BiocartaPathway/	Hras
0.128646	1	39	8.01282	P38MAPK PATHWAY	http://www.whichgenes.org/api/sources/musmusculus_BiocartaPathway/	Hras
0.135869	1	42	7.44048	TCR PATHWAY	http://www.whichgenes.org/api/sources/musmusculus_BiocartaPathway/	Hras
0.136856	1	43	7.26744	KERATINOCYTE PATHWAY	http://www.whichgenes.org/api/sources/musmusculus_BiocartaPathway/	Hras
0.149448	1	48	6.51042	PPARA PATHWAY	http://www.whichgenes.org/api/sources/musmusculus_BiocartaPathway/	Me1
0.152999	1	50	6.25	NFAT PATHWAY	http://www.whichgenes.org/api/sources/musmusculus_BiocartaPathway/	Hras
0.156416	1	52	6.00962	HIVNEF PATHWAY	http://www.whichgenes.org/api/sources/musmusculus_BiocartaPathway/	Cycs
