# Supplementary material for: Insulin and leptin oscillations license food-entrained browning and metabolic flexibility
Source: Cell Rep. Author manuscript; Available in PMC 2024 Nov 14. (PMC11562929; doi:10.1016/j.celrep.2024.114390)
Supplement: 4 [file NIHMS2011856-supplement-4.xlsx]

## Sheet: TAN8AM_AL8AM_DGE_list
Full list of DEGs
ENSEMBLE ID	logFC	AveExpr	t	P.Value	adj.P.Val	B
ENSMUSG00000037029	-1.42605	5.93233	-6.26807	2.06419e-07	0.000650904	7.02397
ENSMUSG00000033790	-1.56789	5.49585	-6.23846	2.27073e-07	0.000650904	6.87651
ENSMUSG00000028224	-1.53069	5.29391	-6.06237	4.00446e-07	0.000765253	6.31398
ENSMUSG00000037416	-1.43059	7.27507	-5.85003	7.9381e-07	0.000808807	5.76355
ENSMUSG00000060301	-1.41192	5.73383	-5.75711	1.07078e-06	0.000808807	5.48035
ENSMUSG00000036273	-2.33921	6.19637	-5.75261	1.0864e-06	0.000808807	5.46148
ENSMUSG00000021000	-1.09238	7.32132	-5.71132	1.24085e-06	0.000808807	5.33451
ENSMUSG00000029238	-1.64256	7.20993	-5.67031	1.41595e-06	0.000808807	5.22506
ENSMUSG00000022361	-1.31394	7.39523	-5.66948	1.41972e-06	0.000808807	5.2075
ENSMUSG00000027750	-2.19277	7.13324	-5.64489	1.53661e-06	0.000808807	5.15119
ENSMUSG00000040359	-1.29658	6.22896	-5.64182	1.55187e-06	0.000808807	5.14389
ENSMUSG00000056536	-0.942888	5.91569	-5.59664	1.79458e-06	0.000857361	5.00709
ENSMUSG00000020522	-1.09159	6.03981	-5.56821	1.96635e-06	0.00086716	4.92065
ENSMUSG00000047735	-2.21099	7.32832	-5.46542	2.73561e-06	0.00110753	4.59166
ENSMUSG00000014763	-1.07303	5.8991	-5.42989	3.06598e-06	0.00110753	4.50144
ENSMUSG00000026872	-1.68673	8.38124	-5.42322	3.13232e-06	0.00110753	4.45394
ENSMUSG00000039756	-0.993531	6.0027	-5.40846	3.28416e-06	0.00110753	4.4345
ENSMUSG00000041685	-1.02931	7.41661	-5.28356	4.89985e-06	0.0014626	4.01965
ENSMUSG00000101335	-4.07595	2.16903	-5.25827	5.31259e-06	0.0014626	0.489865
ENSMUSG00000035933	-0.999161	5.87204	-5.24816	5.4871e-06	0.0014626	3.95372
ENSMUSG00000054263	-1.12934	7.32576	-5.24498	5.54319e-06	0.0014626	3.9024
ENSMUSG00000061136	-1.13397	7.27577	-5.22752	5.86126e-06	0.0014626	3.84978
ENSMUSG00000042082	-1.8018	5.18125	-5.22262	5.95363e-06	0.0014626	3.7979
ENSMUSG00000042599	-1.20562	7.42142	-5.20911	6.2163e-06	0.0014626	3.79327
ENSMUSG00000003617	-1.58108	8.16058	-5.20107	6.37797e-06	0.0014626	3.77132
ENSMUSG00000056342	-1.82311	7.32146	-5.17863	6.85143e-06	0.00151074	3.71341
ENSMUSG00000025898	-1.01708	5.7721	-5.11492	8.39473e-06	0.00175084	3.55828
ENSMUSG00000014550	-0.988061	5.49671	-5.10413	8.68841e-06	0.00175084	3.53096
ENSMUSG00000032393	-0.854229	7.62147	-5.09811	8.8565e-06	0.00175084	3.45319
ENSMUSG00000024298	-1.44223	6.10858	-5.08059	9.3647e-06	0.00177703	3.45886
ENSMUSG00000039615	0.893983	6.09765	5.0725	9.60891e-06	0.00177703	3.39097
ENSMUSG00000027340	-0.765215	6.40337	-5.03642	1.07771e-05	0.00177804	3.28131
ENSMUSG00000062627	-1.98179	6.07125	-5.0346	1.08398e-05	0.00177804	3.32584
ENSMUSG00000047423	1.15241	5.6348	5.03066	1.09762e-05	0.00177804	3.29458
ENSMUSG00000026705	-0.879474	5.62192	-5.02552	1.11571e-05	0.00177804	3.29039
ENSMUSG00000026072	-0.905178	6.3719	-5.02529	1.11651e-05	0.00177804	3.26014
ENSMUSG00000073490	-1.73659	5.25526	-5.00963	1.17346e-05	0.00181823	3.24687
ENSMUSG00000040720	-0.927265	6.90895	-4.99282	1.23781e-05	0.00186746	3.13697
ENSMUSG00000022772	-0.733222	6.09226	-4.95845	1.38038e-05	0.00202916	3.07212
ENSMUSG00000034297	-1.18075	7.58455	-4.93719	1.47662e-05	0.00210963	2.96724
ENSMUSG00000035781	0.757705	6.85451	4.9304	1.50872e-05	0.00210963	2.94356
ENSMUSG00000036501	-1.40603	5.67707	-4.91668	1.57571e-05	0.00215085	2.9762
ENSMUSG00000035967	-1.99395	6.06263	-4.88372	1.7489e-05	0.00227989	2.87289
ENSMUSG00000039068	-0.932712	6.8785	-4.88352	1.75003e-05	0.00227989	2.80597
ENSMUSG00000002289	-1.94558	8.10721	-4.87255	1.81175e-05	0.00227989	2.78766
ENSMUSG00000020803	1.28978	7.21527	4.8695	1.82932e-05	0.00227989	2.76248
ENSMUSG00000039735	-1.04678	6.24771	-4.85982	1.88615e-05	0.0023007	2.78162
ENSMUSG00000052299	-0.886121	6.90839	-4.84558	1.9729e-05	0.00235639	2.69183
ENSMUSG00000032293	-0.59884	7.56472	-4.80069	2.27307e-05	0.00257907	2.55265
ENSMUSG00000066800	-1.35962	5.60722	-4.79992	2.27859e-05	0.00257907	2.63278
ENSMUSG00000034192	1.11624	5.4965	4.79557	2.31006e-05	0.00257907	2.5849
ENSMUSG00000028248	-2.72652	7.37803	-4.79158	2.33929e-05	0.00257907	2.57521
ENSMUSG00000034083	-0.951297	5.29958	-4.7464	2.69683e-05	0.00291715	2.48419
ENSMUSG00000057894	-1.42058	5.22523	-4.73006	2.83896e-05	0.00295414	2.43649
ENSMUSG00000014547	-0.864934	6.27437	-4.72448	2.88912e-05	0.00295414	2.35678
ENSMUSG00000035236	-1.18921	5.97769	-4.72213	2.91053e-05	0.00295414	2.38814
ENSMUSG00000003847	-1.99577	7.2343	-4.71924	2.93714e-05	0.00295414	2.33635
ENSMUSG00000026349	-1.25132	7.23367	-4.7052	3.06955e-05	0.00302865	2.27103
ENSMUSG00000024085	-0.733296	7.25562	-4.69729	3.14668e-05	0.00302865	2.24397
ENSMUSG00000033382	-0.741829	6.99068	-4.69185	3.20085e-05	0.00302865	2.22924
ENSMUSG00000029290	-1.14279	5.79246	-4.6897	3.22253e-05	0.00302865	2.30555
ENSMUSG00000028397	-0.769174	5.6686	-4.68136	3.30792e-05	0.00305876	2.26756
ENSMUSG00000024276	-1.52346	6.19418	-4.66399	3.49298e-05	0.00317861	2.2119
ENSMUSG00000034165	0.696855	7.46241	4.65462	3.59707e-05	0.00322219	2.11656
ENSMUSG00000053641	-1.73558	6.74022	-4.64689	3.68519e-05	0.00325034	2.13984
ENSMUSG00000027677	-2.36681	6.98698	-4.64036	3.76126e-05	0.00325745	2.13157
ENSMUSG00000040383	-1.32428	6.2794	-4.63651	3.80689e-05	0.00325745	2.10685
ENSMUSG00000027652	-1.03068	6.99836	-4.61129	4.1193e-05	0.00345588	1.99166
ENSMUSG00000037234	-1.26341	7.49837	-4.60201	4.24043e-05	0.00345588	1.96455
ENSMUSG00000019943	-1.12087	7.15837	-4.60136	4.24908e-05	0.00345588	1.96103
ENSMUSG00000001642	0.707433	8.27185	4.59905	4.27992e-05	0.00345588	1.9675
ENSMUSG00000008450	0.784748	5.54635	4.59113	4.38712e-05	0.00346901	1.98497
ENSMUSG00000036097	-1.16186	6.2346	-4.5847	4.47605e-05	0.00346901	1.95924
ENSMUSG00000097099	-4.42105	2.0181	-4.58341	4.49413e-05	0.00346901	-1.10344
ENSMUSG00000025612	-0.905726	6.28834	-4.58028	4.53822e-05	0.00346901	1.93268
ENSMUSG00000001285	0.68753	5.62092	4.56792	4.71662e-05	0.00355794	1.89884
ENSMUSG00000032215	0.933812	5.85912	4.56294	4.79037e-05	0.00356665	1.86117
ENSMUSG00000005893	-1.43927	5.64801	-4.54806	5.01781e-05	0.00364956	1.90345
ENSMUSG00000017291	-1.0657	8.03632	-4.54734	5.02905e-05	0.00364956	1.80051
ENSMUSG00000030795	-1.49412	8.07556	-4.52842	5.33429e-05	0.00380584	1.76385
ENSMUSG00000020706	-1.42095	5.64623	-4.52584	5.37717e-05	0.00380584	1.83081
ENSMUSG00000036323	-0.753444	7.20886	-4.51759	5.51699e-05	0.00385718	1.71029
ENSMUSG00000036197	-0.998757	6.05195	-4.50893	5.6677e-05	0.00391481	1.74586
ENSMUSG00000030660	-1.31661	5.97418	-4.49	6.0111e-05	0.00410257	1.72652
ENSMUSG00000021156	-1.16692	7.21465	-4.47512	6.29511e-05	0.00415765	1.58895
ENSMUSG00000117284	-1.58893	4.94843	-4.47236	6.3494e-05	0.00415765	1.69743
ENSMUSG00000040865	-1.20504	6.7709	-4.4711	6.3743e-05	0.00415765	1.58591
ENSMUSG00000099083	-1.42602	6.36013	-4.46943	6.40742e-05	0.00415765	1.6382
ENSMUSG00000002103	-0.677694	6.4246	-4.46707	6.4544e-05	0.00415765	1.5822
ENSMUSG00000068749	0.953049	6.91826	4.45574	6.68523e-05	0.00425849	1.52671
ENSMUSG00000002102	0.541918	7.72248	4.44672	6.87469e-05	0.00433105	1.50256
ENSMUSG00000062901	-0.790255	8.30526	-4.43905	7.03991e-05	0.00435538	1.49166
ENSMUSG00000005501	-1.63112	5.59523	-4.43789	7.06524e-05	0.00435538	1.60161
ENSMUSG00000060860	0.924639	6.39294	4.42558	7.33972e-05	0.00441049	1.44024
ENSMUSG00000027650	-1.14225	5.01965	-4.42457	7.3627e-05	0.00441049	1.5661
ENSMUSG00000028552	-0.673859	7.71777	-4.42357	7.38543e-05	0.00441049	1.43352
ENSMUSG00000021339	-0.951495	6.30505	-4.41204	7.65361e-05	0.00448734	1.45399
ENSMUSG00000028403	-0.710475	6.00934	-4.41132	7.67067e-05	0.00448734	1.44935
ENSMUSG00000044033	-3.42199	1.9396	-4.39603	8.042e-05	0.0046189	-0.517514
ENSMUSG00000069895	-1.0775	6.13582	-4.39544	8.05668e-05	0.0046189	1.43209
ENSMUSG00000113204	-1.1628	5.26477	-4.38524	8.31429e-05	0.00471939	1.44393
ENSMUSG00000030465	-1.4501	5.25555	-4.37045	8.70263e-05	0.00476632	1.41464
ENSMUSG00000003038	0.787659	7.20692	4.36882	8.74644e-05	0.00476632	1.27116
ENSMUSG00000020463	-1.04228	7.44245	-4.36535	8.84063e-05	0.00476632	1.26454
ENSMUSG00000034218	-2.24689	5.38017	-4.36518	8.84512e-05	0.00476632	1.3987
ENSMUSG00000020300	-1.10339	7.33707	-4.36181	8.93764e-05	0.00476632	1.2566
ENSMUSG00000056413	1.43037	5.56786	4.36147	8.94699e-05	0.00476632	1.33704
ENSMUSG00000021669	-0.667109	7.21115	-4.36031	8.97893e-05	0.00476632	1.24791
ENSMUSG00000071042	-1.72712	5.76526	-4.35311	9.18044e-05	0.00477267	1.34693
ENSMUSG00000046785	-0.899876	7.04262	-4.35153	9.22515e-05	0.00477267	1.22654
ENSMUSG00000000804	-1.05739	6.32201	-4.35099	9.24065e-05	0.00477267	1.27861
ENSMUSG00000032913	-0.756942	6.01824	-4.33563	9.68811e-05	0.00495367	1.23103
ENSMUSG00000030894	-0.996417	7.50271	-4.3331	9.76391e-05	0.00495367	1.17009
ENSMUSG00000022350	-1.0332	6.25982	-4.32415	0.000100364	0.00498721	1.19669
ENSMUSG00000030016	-1.86279	6.75096	-4.32077	0.000101411	0.00498721	1.18179
ENSMUSG00000027272	-0.876163	6.9424	-4.32014	0.000101609	0.00498721	1.1336
ENSMUSG00000005354	0.812869	8.04592	4.31959	0.00010178	0.00498721	1.13923
ENSMUSG00000040022	-1.36849	5.23691	-4.31631	0.000102812	0.00499511	1.26225
ENSMUSG00000059149	-1.35563	5.99324	-4.31227	0.000104098	0.00500627	1.20305
ENSMUSG00000017485	-1.27863	7.95071	-4.31012	0.000104788	0.00500627	1.11067
ENSMUSG00000075595	-0.892263	6.80112	-4.30589	0.000106157	0.00502976	1.09417
ENSMUSG00000022570	0.751146	5.53685	4.30188	0.000107472	0.00505029	1.141
ENSMUSG00000063108	-0.965705	6.04985	-4.29616	0.000109378	0.00509808	1.13548
ENSMUSG00000031158	0.906753	5.59025	4.28671	0.000112595	0.00520571	1.09473
ENSMUSG00000068523	0.929371	7.57381	4.27925	0.000115203	0.00525868	1.0149
ENSMUSG00000025986	-0.767686	6.22145	-4.27819	0.000115575	0.00525868	1.07975
ENSMUSG00000030846	-0.767305	7.02078	-4.2687	0.000118989	0.00531795	0.981833
ENSMUSG00000025134	0.807816	6.05074	4.26727	0.00011951	0.00531795	0.986904
ENSMUSG00000038658	-0.875318	6.87865	-4.26686	0.000119661	0.00531795	0.986216
ENSMUSG00000026553	-0.686931	8.84239	-4.2551	0.000124049	0.00539979	0.991752
ENSMUSG00000022536	-0.587267	7.48978	-4.25507	0.000124061	0.00539979	0.940375
ENSMUSG00000063894	-1.34224	6.22701	-4.25437	0.000124328	0.00539979	1.02785
ENSMUSG00000073684	0.692165	5.6637	4.23332	0.000132596	0.00571558	0.928213
ENSMUSG00000005102	-1.87734	4.18712	-4.22972	0.000134062	0.00573564	0.968125
ENSMUSG00000090112	-1.28205	6.21633	-4.22508	0.000135976	0.00574487	0.927756
ENSMUSG00000022231	-1.64648	5.50771	-4.22207	0.000137235	0.00574487	0.997647
ENSMUSG00000028385	-1.99559	5.27615	-4.22195	0.000137284	0.00574487	0.995991
ENSMUSG00000032582	-1.79968	5.88543	-4.21259	0.000141263	0.00585424	0.947202
ENSMUSG00000059495	-1.72105	7.4173	-4.20878	0.000142918	0.00585424	0.838091
ENSMUSG00000006057	0.920939	5.98503	4.20611	0.000144086	0.00585424	0.821632
ENSMUSG00000040560	-1.25282	5.22182	-4.20525	0.000144464	0.00585424	0.950945
ENSMUSG00000034761	-0.982995	5.89444	-4.20264	0.00014562	0.00585424	0.889406
ENSMUSG00000034566	0.965363	8.84235	4.20173	0.000146024	0.00585424	0.854189
ENSMUSG00000041797	-1.79209	5.40957	-4.19313	0.000149906	0.00596811	0.923306
ENSMUSG00000057181	-1.30893	5.51624	-4.19086	0.000150946	0.00596811	0.907087
ENSMUSG00000022450	0.976718	7.722	4.18499	0.000153667	0.00603404	0.747463
ENSMUSG00000036894	0.898125	5.30315	4.17693	0.000157489	0.00609645	0.777469
ENSMUSG00000005625	0.503813	7.59562	4.17385	0.000158972	0.00609645	0.707258
ENSMUSG00000005609	-1.63985	5.51619	-4.1696	0.000161043	0.00609645	0.846426
ENSMUSG00000026586	-1.1367	6.813	-4.16923	0.000161224	0.00609645	0.747493
ENSMUSG00000099875	1.57625	1.84704	4.16843	0.000161618	0.00609645	0.49502
ENSMUSG00000054387	-1.3209	8.43688	-4.16758	0.000162035	0.00609645	0.736547
ENSMUSG00000032299	0.701197	6.27496	4.16623	0.0001627	0.00609645	0.690734
ENSMUSG00000024081	-1.3541	6.15295	-4.16004	0.000165791	0.00611013	0.747898
ENSMUSG00000058571	-3.41291	2.07812	-4.15968	0.000165974	0.00611013	-0.682046
ENSMUSG00000030447	-0.656107	6.87585	-4.15715	0.000167257	0.00611013	0.663365
ENSMUSG00000027981	-1.03601	5.62958	-4.15032	0.000170765	0.00611013	0.753936
ENSMUSG00000036333	-1.70831	6.84016	-4.14986	0.000171003	0.00611013	0.681961
ENSMUSG00000061665	-1.10015	7.17202	-4.14938	0.000171252	0.00611013	0.640509
ENSMUSG00000041459	-0.697365	8.34862	-4.14846	0.000171733	0.00611013	0.666241
ENSMUSG00000038205	-1.71237	4.99928	-4.14519	0.000173451	0.00611013	0.792413
ENSMUSG00000037112	-3.19875	7.27868	-4.14492	0.000173593	0.00611013	0.776019
ENSMUSG00000033943	-1.61998	6.64766	-4.14467	0.000173722	0.00611013	0.659584
ENSMUSG00000021486	0.787441	7.9684	4.13986	0.000176277	0.00612449	0.629138
ENSMUSG00000026648	-1.78182	4.17643	-4.13536	0.000178704	0.00612449	0.731244
ENSMUSG00000039607	-1.20614	5.68629	-4.13265	0.000180182	0.00612449	0.710125
ENSMUSG00000026516	-1.03077	5.94663	-4.13116	0.000180997	0.00612449	0.668206
ENSMUSG00000020964	-0.677386	7.58316	-4.12824	0.000182608	0.00612449	0.575431
ENSMUSG00000020115	-0.73951	6.2933	-4.12757	0.000182977	0.00612449	0.593727
ENSMUSG00000020716	-1.31909	6.19189	-4.12561	0.000184071	0.00612449	0.662464
ENSMUSG00000024104	-1.45427	6.07377	-4.12547	0.000184151	0.00612449	0.667735
ENSMUSG00000030557	-0.663413	7.49246	-4.12506	0.000184375	0.00612449	0.566305
ENSMUSG00000097375	-0.809305	4.36053	-4.12277	0.000185665	0.00612449	0.726989
ENSMUSG00000041308	-0.84391	6.36123	-4.12238	0.000185882	0.00612449	0.605127
ENSMUSG00000036835	0.825787	6.98604	4.11835	0.000188168	0.00614875	0.545705
ENSMUSG00000031652	-1.20929	5.6351	-4.11731	0.000188763	0.00614875	0.670293
ENSMUSG00000041879	-0.907855	7.23398	-4.10663	0.000194972	0.00631511	0.517222
ENSMUSG00000067148	0.892922	6.00748	4.10315	0.000197035	0.00634608	0.518609
ENSMUSG00000033799	-2.7491	5.64379	-4.09931	0.000199339	0.0063844	0.665027
ENSMUSG00000042472	-0.534472	5.62514	-4.08815	0.000206186	0.00656702	0.552212
ENSMUSG00000026565	-1.79682	5.53347	-4.08242	0.000209792	0.00661686	0.601628
ENSMUSG00000021557	-0.988676	6.25847	-4.082	0.000210059	0.00661686	0.51311
ENSMUSG00000106734	-1.30076	6.6725	-4.078	0.000212613	0.0066416	0.446334
ENSMUSG00000010054	0.740407	5.79977	4.07715	0.000213162	0.0066416	0.472206
ENSMUSG00000012535	-0.726266	6.91551	-4.06454	0.000221433	0.00685954	0.397742
ENSMUSG00000030595	0.95505	5.30026	4.06288	0.000222549	0.00685954	0.475626
ENSMUSG00000020515	0.608025	6.87523	4.05714	0.000226435	0.00692286	0.369907
ENSMUSG00000034707	-0.5371	8.09088	-4.05629	0.000227019	0.00692286	0.379371
ENSMUSG00000107215	-4.82963	3.81598	-4.05086	0.00023077	0.00697386	-0.460686
ENSMUSG00000021779	-2.25784	5.47196	-4.05035	0.000231124	0.00697386	0.536217
ENSMUSG00000024989	-2.59929	2.12852	-4.04785	0.000232869	0.00698974	-0.416644
ENSMUSG00000023939	1.08838	5.70338	4.03819	0.000239751	0.00711447	0.367818
ENSMUSG00000057388	0.792499	6.43327	4.03757	0.000240201	0.00711447	0.321016
ENSMUSG00000028609	0.991969	5.97881	4.03591	0.000241408	0.00711447	0.328172
ENSMUSG00000055172	-0.738005	7.23635	-4.03344	0.00024321	0.00711447	0.305869
ENSMUSG00000022400	0.804965	7.34408	4.03341	0.00024323	0.00711447	0.304294
ENSMUSG00000022773	-4.17836	1.78514	-4.02476	0.000249647	0.00720488	-1.83662
ENSMUSG00000030990	0.761306	5.5624	4.02374	0.000250412	0.00720488	0.320279
ENSMUSG00000058638	-0.662676	6.33334	-4.02326	0.000250775	0.00720488	0.305784
ENSMUSG00000060038	0.716442	5.35901	4.02233	0.000251482	0.00720488	0.363354
ENSMUSG00000002768	0.765959	5.91691	4.02085	0.000252604	0.00720488	0.303997
ENSMUSG00000019054	0.957751	7.57441	4.01806	0.000254729	0.00722433	0.268238
ENSMUSG00000014355	-0.696633	7.60069	-4.01569	0.000256556	0.00722433	0.254751
ENSMUSG00000054951	-3.70041	2.0421	-4.01429	0.000257635	0.00722433	-1.63108
ENSMUSG00000030313	-1.77637	5.20418	-4.01328	0.000258416	0.00722433	0.427884
ENSMUSG00000024079	-1.47422	5.24404	-4.01178	0.000259587	0.00722433	0.422716
ENSMUSG00000035297	0.54231	6.92223	4.00835	0.000262275	0.00726389	0.232501
ENSMUSG00000033938	0.903284	7.34687	4.00616	0.000264013	0.00727504	0.226748
ENSMUSG00000027074	-1.49718	6.95842	-4.00464	0.000265216	0.00727504	0.261819
ENSMUSG00000022894	-1.89253	8.20014	-3.99547	0.000272621	0.00744255	0.211327
ENSMUSG00000043241	-1.72329	5.60088	-3.98987	0.00027725	0.00753304	0.339073
ENSMUSG00000049606	-0.996269	6.13555	-3.98677	0.000279838	0.00756207	0.234032
ENSMUSG00000025766	-1.64016	5.29971	-3.98544	0.000280956	0.00756207	0.358834
ENSMUSG00000090122	-4.47987	1.66959	-3.98085	0.000284854	0.00763115	-1.88408
ENSMUSG00000093904	0.983962	8.05318	3.97754	0.000287688	0.00764511	0.173303
ENSMUSG00000026229	-0.830013	7.69375	-3.97703	0.000288131	0.00764511	0.146563
ENSMUSG00000034893	-0.513792	6.13312	-3.97559	0.000289375	0.00764511	0.176312
ENSMUSG00000037608	-1.58845	7.35483	-3.96918	0.000294989	0.00775767	0.131359
ENSMUSG00000049422	1.36059	6.12241	3.95984	0.000303356	0.00790898	0.158656
ENSMUSG00000005483	0.693462	6.23877	3.95968	0.000303502	0.00790898	0.100515
ENSMUSG00000021193	-0.926889	6.30988	-3.95277	0.000309841	0.00803765	0.14617
ENSMUSG00000032998	-0.747954	6.30855	-3.9504	0.00031205	0.00805849	0.0987863
ENSMUSG00000047909	-1.52814	5.53277	-3.94701	0.000315226	0.00807624	0.211306
ENSMUSG00000042719	-0.888997	5.63905	-3.94666	0.000315555	0.00807624	0.185046
ENSMUSG00000030035	0.879716	6.25574	3.94513	0.000317009	0.00807739	0.0736828
ENSMUSG00000022914	-1.34136	6.73998	-3.93692	0.000324877	0.00819103	0.0506951
ENSMUSG00000058013	-0.989135	6.26921	-3.93642	0.000325362	0.00819103	0.0773762
ENSMUSG00000059263	-0.869955	7.62899	-3.93602	0.000325755	0.00819103	0.0310865
ENSMUSG00000067942	-1.00144	5.77485	-3.93344	0.000328279	0.00821845	0.126323
ENSMUSG00000007659	0.721791	5.9113	3.92277	0.000338899	0.00839287	0.00722258
ENSMUSG00000042046	-0.814099	5.6807	-3.92144	0.000340245	0.00839287	0.108597
ENSMUSG00000034342	-1.20983	7.41252	-3.92023	0.000341474	0.00839287	-0.0103183
ENSMUSG00000021039	-0.734764	5.99438	-3.91939	0.000342335	0.00839287	0.0530241
ENSMUSG00000063480	0.765083	7.46646	3.91582	0.000345998	0.00839287	-0.0256161
ENSMUSG00000042508	-1.26419	6.21574	-3.91288	0.000349042	0.00839287	0.0359399
ENSMUSG00000036513	0.816909	5.74403	3.91237	0.000349573	0.00839287	0.00598035
ENSMUSG00000027014	-1.43702	5.12829	-3.90827	0.000353879	0.00839287	0.135235
ENSMUSG00000061455	-1.21585	6.39267	-3.90779	0.00035438	0.00839287	0.0298402
ENSMUSG00000074867	-3.86487	1.92472	-3.90761	0.000354577	0.00839287	-1.30588
ENSMUSG00000043411	-1.21917	6.84921	-3.90721	0.000354991	0.00839287	-0.0399862
ENSMUSG00000029464	0.600874	5.58488	3.90663	0.000355606	0.00839287	0.0173149
ENSMUSG00000019726	-2.00798	6.68178	-3.90642	0.000355836	0.00839287	0.0169434
ENSMUSG00000018417	-1.33465	5.86796	-3.90594	0.000356345	0.00839287	0.0842454
ENSMUSG00000058396	-1.45067	4.24795	-3.90281	0.000359674	0.00839287	0.142008
ENSMUSG00000057098	-1.43114	7.2898	-3.90268	0.000359822	0.00839287	-0.0352034
ENSMUSG00000032407	-1.19523	6.83165	-3.90239	0.000360133	0.00839287	-0.0442272
ENSMUSG00000014496	-0.793659	6.16551	-3.89878	0.000364021	0.00841749	-0.0145571
ENSMUSG00000043866	0.95066	7.31537	3.89737	0.000365549	0.00841749	-0.0782049
ENSMUSG00000104344	-4.1775	2.11195	-3.89733	0.000365595	0.00841749	-1.68181
ENSMUSG00000059734	0.846656	7.467	3.89342	0.000369874	0.00848194	-0.0908748
ENSMUSG00000014769	0.886013	8.40769	3.88765	0.000376281	0.0085762	-0.0486597
ENSMUSG00000020128	-0.446809	7.06181	-3.88703	0.000376976	0.0085762	-0.108344
ENSMUSG00000003778	-1.26675	6.1097	-3.88444	0.000379888	0.00860828	-0.0355978
ENSMUSG00000025133	-1.05582	6.07272	-3.87541	0.000390224	0.00879027	-0.0536525
ENSMUSG00000020717	-0.779015	8.22457	-3.87415	0.000391691	0.00879027	-0.132279
ENSMUSG00000004535	-0.758462	8.49447	-3.8731	0.000392919	0.00879027	-0.114475
ENSMUSG00000049960	0.888866	6.16683	3.87213	0.000394052	0.00879027	-0.136005
ENSMUSG00000021583	-0.574419	7.7151	-3.86797	0.000398945	0.00886493	-0.161338
ENSMUSG00000078681	0.711841	5.57178	3.86521	0.000402224	0.00888593	-0.106358
ENSMUSG00000003226	-1.39302	7.9634	-3.86457	0.00040299	0.00888593	-0.152252
ENSMUSG00000031214	-2.1395	5.40542	-3.85987	0.000408652	0.00897626	0.0299237
ENSMUSG00000021810	-0.722335	5.50185	-3.85624	0.000413077	0.00901606	-0.0668401
ENSMUSG00000033285	-1.01794	5.47985	-3.8556	0.00041386	0.00901606	-0.0766153
ENSMUSG00000040029	-0.4754	6.92276	-3.85343	0.000416531	0.00901606	-0.20097
ENSMUSG00000026185	-1.91179	7.42241	-3.85325	0.000416755	0.00901606	-0.163456
ENSMUSG00000086922	0.860847	6.88726	3.85026	0.000420467	0.00906217	-0.210487
ENSMUSG00000059897	-0.948926	4.35727	-3.84259	0.000430136	0.00920973	-0.0142455
ENSMUSG00000029649	0.842685	7.63425	3.84228	0.000430527	0.00920973	-0.227745
ENSMUSG00000041445	-1.78967	5.12537	-3.84002	0.000433426	0.00923729	-0.0209527
ENSMUSG00000037058	0.727564	8.11013	3.83226	0.0004435	0.00938019	-0.237568
ENSMUSG00000001542	-1.13325	6.34096	-3.83022	0.000446186	0.00938019	-0.191522
ENSMUSG00000035173	-1.08437	5.92458	-3.8294	0.000447266	0.00938019	-0.1549
ENSMUSG00000025437	-1.07686	6.10069	-3.82858	0.000448349	0.00938019	-0.175711
ENSMUSG00000020863	-1.34913	7.43128	-3.82856	0.000448377	0.00938019	-0.2646
ENSMUSG00000040850	-0.970672	7.36277	-3.82666	0.0004509	0.00938019	-0.272485
ENSMUSG00000033166	-1.00673	5.21782	-3.82615	0.000451584	0.00938019	-0.109305
ENSMUSG00000024780	-0.647855	7.27222	-3.82268	0.000456246	0.00943978	-0.286771
ENSMUSG00000035284	-2.62484	6.59794	-3.82157	0.000457746	0.00943978	-0.119584
ENSMUSG00000055436	-1.35482	7.94248	-3.81812	0.000462439	0.00950237	-0.283664
ENSMUSG00000042055	-1.02275	6.17691	-3.81478	0.000467024	0.00954314	-0.23332
ENSMUSG00000021771	0.583772	8.61948	3.81425	0.000467752	0.00954314	-0.253359
ENSMUSG00000060657	-0.991471	7.19074	-3.80827	0.000476091	0.00960893	-0.32396
ENSMUSG00000038679	-1.15945	6.04277	-3.80773	0.000476849	0.00960893	-0.221225
ENSMUSG00000030872	-0.500857	7.2914	-3.80737	0.000477365	0.00960893	-0.330574
ENSMUSG00000026482	-0.909741	6.3365	-3.80714	0.000477681	0.00960893	-0.254069
ENSMUSG00000042133	-1.57226	6.04105	-3.80462	0.000481254	0.00964695	-0.212677
ENSMUSG00000034593	-1.3822	6.89626	-3.80343	0.00048294	0.00964702	-0.323198
ENSMUSG00000063558	-1.71965	6.89744	-3.8001	0.000487713	0.00970854	-0.273191
ENSMUSG00000028798	0.936707	8.08733	3.79754	0.00049141	0.00971807	-0.321711
ENSMUSG00000067586	-1.11515	5.22694	-3.79742	0.000491582	0.00971807	-0.177256
ENSMUSG00000035247	-1.56191	7.47245	-3.79513	0.000494911	0.00975027	-0.354764
ENSMUSG00000002014	0.875032	7.25126	3.79196	0.00049957	0.00980733	-0.373152
ENSMUSG00000037772	0.911657	6.165	3.79083	0.000501229	0.00980733	-0.363169
ENSMUSG00000021076	0.712577	7.20277	3.78891	0.000504083	0.00982961	-0.382902
ENSMUSG00000008036	0.817619	7.23012	3.78249	0.000513703	0.00997983	-0.39876
ENSMUSG00000033991	-0.898941	5.96909	-3.78144	0.000515291	0.00997983	-0.300898
ENSMUSG00000018669	0.534168	6.37212	3.77948	0.000518272	0.00997983	-0.399772
ENSMUSG00000035649	-1.92461	6.20987	-3.77917	0.000518749	0.00997983	-0.292464
ENSMUSG00000031639	-1.01557	5.52904	-3.77595	0.000523685	0.0100411	-0.252352
ENSMUSG00000044475	0.718144	5.52194	3.77343	0.000527597	0.0100609	-0.359701
ENSMUSG00000031807	0.905964	7.55366	3.77302	0.000528229	0.0100609	-0.42085
ENSMUSG00000069539	-0.708453	6.17863	-3.76899	0.000534533	0.0101473	-0.373238
ENSMUSG00000046318	-4.53597	1.72627	-3.7676	0.00053672	0.0101527	-1.96395
ENSMUSG00000009563	0.549026	5.54953	3.76622	0.000538896	0.0101527	-0.375036
ENSMUSG00000015243	-1.18267	8.60402	-3.76478	0.000541183	0.0101527	-0.395089
ENSMUSG00000014418	-0.668245	6.38843	-3.76137	0.000546645	0.0101527	-0.433929
ENSMUSG00000048379	-0.606774	6.81313	-3.76045	0.000548122	0.0101527	-0.455855
ENSMUSG00000056851	0.566801	8.26749	3.75976	0.000549237	0.0101527	-0.428069
ENSMUSG00000053626	-3.727	2.18712	-3.75659	0.000554378	0.0101527	-1.68262
ENSMUSG00000108563	-2.4308	2.20546	-3.75448	0.000557825	0.0101527	-0.933831
ENSMUSG00000049091	0.976982	6.99625	3.75338	0.000559623	0.0101527	-0.478051
ENSMUSG00000032409	-1.11645	5.66118	-3.75318	0.000559958	0.0101527	-0.356419
ENSMUSG00000024847	0.696834	6.94286	3.75313	0.000560037	0.0101527	-0.481176
ENSMUSG00000028180	-0.606581	7.44463	-3.753	0.000560249	0.0101527	-0.480171
ENSMUSG00000026511	0.863845	7.54818	3.75295	0.000560338	0.0101527	-0.473547
ENSMUSG00000057551	-0.825636	5.70773	-3.7521	0.000561732	0.0101527	-0.385547
ENSMUSG00000002413	-1.42071	6.15139	-3.75086	0.000563781	0.0101527	-0.375665
ENSMUSG00000001942	-0.778318	5.53287	-3.75046	0.000564445	0.0101527	-0.348363
ENSMUSG00000008333	0.878196	6.2609	3.74986	0.000565442	0.0101527	-0.48443
ENSMUSG00000035248	-1.80366	6.1022	-3.7491	0.000566698	0.0101527	-0.347834
ENSMUSG00000038965	0.468749	7.41045	3.74671	0.000570689	0.0101851	-0.49924
ENSMUSG00000024620	-1.13351	5.60497	-3.7459	0.000572054	0.0101851	-0.337587
ENSMUSG00000074733	-2.01006	5.53956	-3.74404	0.000575179	0.0101979	-0.320117
ENSMUSG00000030655	-2.07399	7.80872	-3.74269	0.000577463	0.0101979	-0.47253
ENSMUSG00000007721	0.962953	5.50319	3.74228	0.000578162	0.0101979	-0.405032
ENSMUSG00000005583	-1.5277	7.04294	-3.74126	0.000579889	0.0101979	-0.493685
ENSMUSG00000028164	-0.630788	5.29844	-3.73888	0.000583954	0.0102379	-0.397481
ENSMUSG00000039585	-1.40971	6.2378	-3.73599	0.000588923	0.0102936	-0.439895
ENSMUSG00000040738	-0.579962	5.89829	-3.73312	0.000593903	0.0102963	-0.467031
ENSMUSG00000015575	0.929705	8.15671	3.73294	0.000594227	0.0102963	-0.501312
ENSMUSG00000043631	-1.58751	5.55039	-3.7328	0.000594467	0.0102963	-0.318325
ENSMUSG00000021111	-0.533113	8.07193	-3.72936	0.000600482	0.0103692	-0.534472
ENSMUSG00000000743	0.664165	7.6889	3.727	0.000604652	0.0104098	-0.547241
ENSMUSG00000016833	0.830288	5.51915	3.72378	0.000610381	0.0104397	-0.487705
ENSMUSG00000020634	-0.985064	6.32326	-3.7231	0.000611592	0.0104397	-0.464082
ENSMUSG00000022672	-1.80327	5.58688	-3.72231	0.000613023	0.0104397	-0.382773
ENSMUSG00000018287	0.667313	6.14257	3.72195	0.00061367	0.0104397	-0.548467
ENSMUSG00000031731	-0.779761	6.96521	-3.71468	0.000626853	0.0105968	-0.580835
ENSMUSG00000049659	-0.868852	6.81543	-3.71393	0.000628232	0.0105968	-0.582608
ENSMUSG00000038774	-1.06423	5.73953	-3.71382	0.000628449	0.0105968	-0.471401
ENSMUSG00000042558	0.788135	5.53698	3.70955	0.000636332	0.0106218	-0.531415
ENSMUSG00000040651	-1.04478	6.79821	-3.70946	0.000636512	0.0106218	-0.585052
ENSMUSG00000022427	0.81655	7.26708	3.70729	0.000640559	0.0106218	-0.604981
ENSMUSG00000025531	-0.826473	6.03129	-3.7072	0.000640718	0.0106218	-0.510863
ENSMUSG00000041058	-0.986553	7.26552	-3.70619	0.00064263	0.0106218	-0.601513
ENSMUSG00000020530	-0.588754	7.43639	-3.70516	0.000644568	0.0106218	-0.611663
ENSMUSG00000002017	-0.765745	5.74553	-3.70485	0.000645144	0.0106218	-0.50893
ENSMUSG00000037470	-0.9532	6.89546	-3.70438	0.000646036	0.0106218	-0.607527
ENSMUSG00000033396	-1.63442	5.12469	-3.70407	0.000646608	0.0106218	-0.393516
ENSMUSG00000005161	0.871834	8.23263	3.7021	0.000650351	0.0106527	-0.591207
ENSMUSG00000000088	0.927024	7.26591	3.6993	0.000655695	0.0107097	-0.627865
ENSMUSG00000004264	0.567939	7.72323	3.6888	0.000676112	0.0110118	-0.653445
ENSMUSG00000052534	-0.984771	6.03178	-3.68692	0.000679832	0.011041	-0.55417
ENSMUSG00000025616	-1.17633	6.19244	-3.68458	0.000684484	0.0110843	-0.590325
ENSMUSG00000037373	0.568244	8.22443	3.68357	0.000686491	0.0110843	-0.64247
ENSMUSG00000060206	-4.67331	1.97919	-3.68267	0.000688301	0.0110843	-2.32208
ENSMUSG00000020994	-2.40778	6.07439	-3.67577	0.000702295	0.0112664	-0.517959
ENSMUSG00000018559	0.742146	6.29378	3.67516	0.000703536	0.0112664	-0.685477
ENSMUSG00000025757	-1.28052	5.64359	-3.67372	0.000706493	0.0112822	-0.495272
ENSMUSG00000040543	-4.94129	1.273	-3.67118	0.000711743	0.0113345	-2.69891
ENSMUSG00000044288	-2.06534	5.06664	-3.66705	0.000720362	0.0113806	-0.465943
ENSMUSG00000021252	0.776279	5.54801	3.66703	0.000720393	0.0113806	-0.656992
ENSMUSG00000091537	0.910059	7.20815	3.66658	0.000721346	0.0113806	-0.717113
ENSMUSG00000038563	-1.00115	4.32204	-3.66592	0.000722729	0.0113806	-0.472385
ENSMUSG00000021903	-1.56486	6.16731	-3.66505	0.000724561	0.0113806	-0.572536
ENSMUSG00000001289	1.08028	8.18275	3.66345	0.000727944	0.0114025	-0.661918
ENSMUSG00000038344	-1.16006	6.30036	-3.66219	0.000730631	0.0114134	-0.633596
ENSMUSG00000068882	-0.5697	7.44805	-3.65588	0.00074416	0.0115931	-0.745911
ENSMUSG00000022201	-0.511124	7.59492	-3.65108	0.00075462	0.0117007	-0.759735
ENSMUSG00000000340	-1.28906	7.51034	-3.65078	0.000755284	0.0117007	-0.749549
ENSMUSG00000021540	-0.474358	7.59216	-3.64991	0.000757187	0.0117007	-0.763268
ENSMUSG00000009569	-1.09125	5.02425	-3.6487	0.000759863	0.0117105	-0.562528
ENSMUSG00000046230	-1.34554	7.17435	-3.64521	0.000767607	0.0117981	-0.761263
ENSMUSG00000028514	-1.13452	7.415	-3.64403	0.000770232	0.0118068	-0.773523
ENSMUSG00000024474	-0.744981	7.2352	-3.64159	0.000775711	0.0118591	-0.783425
ENSMUSG00000039990	-1.07559	5.24789	-3.6392	0.000781116	0.0119018	-0.626198
ENSMUSG00000001376	-0.540688	6.07383	-3.63852	0.000782656	0.0119018	-0.737151
ENSMUSG00000031555	-1.00014	7.31687	-3.63738	0.000785249	0.0119078	-0.789742
ENSMUSG00000038622	0.845268	5.6361	3.63652	0.000787204	0.0119078	-0.753728
ENSMUSG00000107017	-4.79784	1.23274	-3.63478	0.000791191	0.0119366	-2.38203
ENSMUSG00000027522	-0.70957	6.83363	-3.62619	0.000811167	0.012157	-0.821387
ENSMUSG00000028886	-0.793232	5.49581	-3.62445	0.000815246	0.012157	-0.703398
ENSMUSG00000031021	0.738232	7.21214	3.62417	0.000815913	0.012157	-0.833459
ENSMUSG00000050002	0.644039	6.2436	3.62401	0.000816307	0.012157	-0.823935
ENSMUSG00000022205	0.799297	7.58267	3.62397	0.000816401	0.012157	-0.823627
ENSMUSG00000039840	-1.12444	5.65617	-3.622	0.000821055	0.0121634	-0.691283
ENSMUSG00000037475	-1.19705	7.13612	-3.62199	0.000821079	0.0121634	-0.828655
ENSMUSG00000029173	-0.647678	6.33707	-3.61856	0.000829294	0.0122535	-0.812152
ENSMUSG00000022912	-1.13566	6.94014	-3.61529	0.00083719	0.0123383	-0.82957
ENSMUSG00000035181	-0.837021	5.72304	-3.60945	0.00085146	0.0124563	-0.750358
ENSMUSG00000021290	0.857678	6.97092	3.6093	0.000851815	0.0124563	-0.873091
ENSMUSG00000002900	-1.57487	7.12297	-3.60904	0.00085247	0.0124563	-0.831855
ENSMUSG00000042747	0.736056	6.17783	3.60785	0.000855402	0.0124563	-0.866859
ENSMUSG00000021024	0.783827	8.04795	3.60616	0.000859605	0.0124563	-0.861725
ENSMUSG00000109005	-4.85101	1.18011	-3.60601	0.000859971	0.0124563	-2.6415
ENSMUSG00000033054	-1.09512	4.9844	-3.60584	0.000860402	0.0124563	-0.677697
ENSMUSG00000025147	0.602377	6.3064	3.60366	0.000865829	0.0124827	-0.880116
ENSMUSG00000069744	0.812218	7.61894	3.60336	0.00086658	0.0124827	-0.883386
ENSMUSG00000026478	-1.35195	7.64675	-3.60108	0.000872328	0.012534	-0.884715
ENSMUSG00000040325	-0.979922	5.71641	-3.59604	0.000885116	0.0126672	-0.78092
ENSMUSG00000029613	-0.650774	6.02045	-3.59569	0.000886019	0.0126672	-0.847435
ENSMUSG00000044258	0.764688	5.27111	3.59359	0.0008914	0.0127124	-0.822318
ENSMUSG00000049164	-0.829163	6.279	-3.59262	0.000893903	0.0127165	-0.867657
ENSMUSG00000037343	-0.558392	6.19982	-3.58892	0.000903507	0.012808	-0.893146
ENSMUSG00000009630	0.671125	6.88189	3.58843	0.000904801	0.012808	-0.929457
ENSMUSG00000026674	-1.19041	7.27517	-3.58688	0.000908848	0.0128336	-0.923395
ENSMUSG00000031529	-1.17555	6.29412	-3.58504	0.000913689	0.0128356	-0.851895
ENSMUSG00000029014	-1.16994	5.54993	-3.58473	0.000914503	0.0128356	-0.802667
ENSMUSG00000021731	0.618034	6.08744	3.58375	0.000917088	0.0128356	-0.920342
ENSMUSG00000050619	-0.993782	5.25396	-3.58127	0.000923676	0.0128356	-0.77515
ENSMUSG00000022571	0.814798	5.33177	3.58097	0.000924475	0.0128356	-0.822874
ENSMUSG00000033940	0.847092	7.96141	3.58095	0.00092452	0.0128356	-0.91818
ENSMUSG00000034636	-0.731801	7.59068	-3.5809	0.000924666	0.0128356	-0.947902
ENSMUSG00000030007	0.55617	8.1895	3.57871	0.00093052	0.0128857	-0.930549
ENSMUSG00000020963	-2.02056	7.10151	-3.57556	0.000939008	0.0129719	-0.826827
ENSMUSG00000021945	-0.898425	6.90974	-3.57081	0.000951968	0.0131193	-0.971378
ENSMUSG00000097971	1.15229	5.77553	3.56682	0.000962968	0.0132256	-0.96093
ENSMUSG00000014504	0.508714	6.20081	3.56594	0.000965408	0.0132256	-0.980182
ENSMUSG00000041378	-1.47728	7.07077	-3.56551	0.000966604	0.0132256	-0.899542
ENSMUSG00000020392	0.899771	6.78198	3.5646	0.000969134	0.0132287	-0.992756
ENSMUSG00000026834	-1.84823	7.87627	-3.563	0.000973609	0.0132582	-0.956567
ENSMUSG00000028995	-0.597803	6.38049	-3.56161	0.00097753	0.0132801	-0.96374
ENSMUSG00000039678	0.577891	6.91579	3.55846	0.000986426	0.0133535	-1.00967
ENSMUSG00000029823	-1.09498	8.17197	-3.55805	0.000987597	0.0133535	-0.991184
ENSMUSG00000034974	1.17732	5.16291	3.55536	0.000995243	0.0134252	-0.861351
ENSMUSG00000085269	-6.65127	1.59604	-3.55152	0.0010063	0.0135425	-3.01408
ENSMUSG00000029422	-0.863998	6.91251	-3.54745	0.00101816	0.0136701	-1.03473
ENSMUSG00000062797	0.812785	5.66281	3.54633	0.00102144	0.013682	-0.966932
ENSMUSG00000041828	-1.29441	7.59293	-3.54383	0.0010288	0.0137485	-1.0419
ENSMUSG00000049878	-1.40567	5.52236	-3.54199	0.00103425	0.0137892	-0.877795
ENSMUSG00000085438	-0.451472	8.78185	-3.53986	0.00104058	0.0138414	-1.00586
ENSMUSG00000053289	-1.09732	5.24745	-3.53815	0.0010457	0.0138773	-0.874369
ENSMUSG00000022053	-2.48424	5.56397	-3.53653	0.00105059	0.01391	-0.7971
ENSMUSG00000060802	0.739334	11.8851	3.53546	0.00105381	0.0139206	-0.813602
ENSMUSG00000029202	-0.895138	7.5912	-3.53461	0.0010564	0.0139226	-1.0707
ENSMUSG00000022789	-0.804324	7.44574	-3.53334	0.00106025	0.0139413	-1.07485
ENSMUSG00000006058	0.751988	5.94787	3.53196	0.00106444	0.0139644	-1.0512
ENSMUSG00000036990	-0.838913	7.41866	-3.53001	0.00107043	0.0140109	-1.08357
ENSMUSG00000040170	-2.18816	6.0673	-3.52655	0.00108111	0.0141185	-0.905801
ENSMUSG00000057554	-0.485689	6.85606	-3.52527	0.00108506	0.0141378	-1.09613
ENSMUSG00000024369	0.595728	5.64872	3.52282	0.00109271	0.0141474	-1.02363
ENSMUSG00000079084	-0.855985	6.85912	-3.52268	0.00109317	0.0141474	-1.10134
ENSMUSG00000030042	0.771343	6.99203	3.52039	0.00110035	0.0141474	-1.1125
ENSMUSG00000020074	-1.51549	6.27384	-3.52	0.00110157	0.0141474	-1.03185
ENSMUSG00000025092	-2.06195	6.74545	-3.51993	0.00110179	0.0141474	-0.971572
ENSMUSG00000064326	0.829159	5.35579	3.5198	0.00110222	0.0141474	-1.01597
ENSMUSG00000020056	0.847544	6.00439	3.51953	0.00110307	0.0141474	-1.09853
ENSMUSG00000031823	0.573094	6.39317	3.51755	0.00110935	0.0141732	-1.10957
ENSMUSG00000037876	-1.68225	6.81258	-3.51733	0.00111003	0.0141732	-1.08818
ENSMUSG00000073079	-3.71581	2.19811	-3.51523	0.00111675	0.0142274	-2.11468
ENSMUSG00000022452	0.85757	7.33967	3.51384	0.00112118	0.0142521	-1.12943
ENSMUSG00000026028	-0.706279	6.81125	-3.51068	0.00113137	0.0143339	-1.13077
ENSMUSG00000029263	-1.15635	5.04797	-3.5103	0.00113261	0.0143339	-0.891379
ENSMUSG00000052155	-1.52102	5.94533	-3.50952	0.00113515	0.0143344	-0.935863
ENSMUSG00000090258	0.866505	5.3461	3.50804	0.00113997	0.0143636	-1.0408
ENSMUSG00000023286	0.603502	6.35314	3.50661	0.00114461	0.0143905	-1.14312
ENSMUSG00000056260	-1.13347	5.60928	-3.5026	0.00115782	0.0145025	-1.0133
ENSMUSG00000068036	-1.56014	7.13694	-3.50237	0.00115858	0.0145025	-1.10584
ENSMUSG00000058407	0.503622	7.01696	3.49705	0.00117634	0.0146927	-1.17651
ENSMUSG00000030980	-0.72323	5.5238	-3.49523	0.00118247	0.0147372	-1.00941
ENSMUSG00000071072	0.668755	7.61608	3.48874	0.00120461	0.0149805	-1.19276
ENSMUSG00000064181	0.629173	5.33794	3.48733	0.00120946	0.0150082	-1.12457
ENSMUSG00000052273	-3.9901	1.5463	-3.48545	0.00121594	0.0150561	-2.10192
ENSMUSG00000050212	1.00305	5.21834	3.48118	0.00123087	0.0151621	-1.09163
ENSMUSG00000003346	0.920233	7.16738	3.48022	0.00123423	0.0151621	-1.21836
ENSMUSG00000074909	-0.641898	6.10245	-3.47942	0.00123706	0.0151621	-1.15391
ENSMUSG00000021192	-0.919712	5.63953	-3.4794	0.0012371	0.0151621	-1.09123
ENSMUSG00000038495	-0.894816	5.87446	-3.47923	0.00123773	0.0151621	-1.1206
ENSMUSG00000018882	0.446136	6.35527	3.47591	0.0012495	0.0152737	-1.22184
ENSMUSG00000056596	2.54772	1.71711	3.4723	0.00126242	0.0153988	-1.10807
ENSMUSG00000024908	-0.525282	7.64611	-3.46966	0.00127194	0.0154821	-1.24604
ENSMUSG00000022863	0.740631	5.26443	3.46747	0.0012799	0.0155459	-1.09779
ENSMUSG00000029231	-1.13888	6.77753	-3.46588	0.00128569	0.0155832	-1.20831
ENSMUSG00000029486	0.71382	5.77216	3.46481	0.00128962	0.0155978	-1.18395
ENSMUSG00000037965	-1.10513	7.24829	-3.45942	0.00130954	0.0158055	-1.26859
ENSMUSG00000062960	-1.41341	6.94892	-3.45681	0.00131929	0.0158896	-1.21089
ENSMUSG00000022516	0.730944	6.01207	3.45346	0.00133192	0.0159863	-1.27226
ENSMUSG00000048388	-3.90231	2.08048	-3.45321	0.00133289	0.0159863	-2.32779
ENSMUSG00000028869	-0.978087	5.56761	-3.45237	0.00133608	0.0159911	-1.15718
ENSMUSG00000024542	-1.55277	5.44124	-3.451	0.00134126	0.016002	-1.13678
ENSMUSG00000029165	-2.67789	2.21138	-3.45066	0.00134257	0.016002	-1.57612
ENSMUSG00000021318	-2.70621	2.23571	-3.44622	0.00135959	0.0161393	-1.68167
ENSMUSG00000010476	-1.72279	5.87782	-3.44619	0.00135973	0.0161393	-1.07965
ENSMUSG00000027349	-0.575357	5.68077	-3.44536	0.00136291	0.0161438	-1.21481
ENSMUSG00000040331	0.634525	6.85571	3.44264	0.00137351	0.0162323	-1.31981
ENSMUSG00000062619	0.915012	5.29335	3.44192	0.00137629	0.0162323	-1.17783
ENSMUSG00000010277	-0.993369	8.44376	-3.44126	0.00137888	0.0162323	-1.30583
ENSMUSG00000005204	0.45734	6.42268	3.43909	0.00138741	0.0162992	-1.3217
ENSMUSG00000101188	0.695287	7.25767	3.43412	0.00140711	0.0164969	-1.3421
ENSMUSG00000074994	-1.261	5.49813	-3.43083	0.00142029	0.0165844	-1.13856
ENSMUSG00000024991	-1.50951	8.05607	-3.43017	0.00142296	0.0165844	-1.31961
ENSMUSG00000054723	0.741421	5.52036	3.42972	0.00142475	0.0165844	-1.25076
ENSMUSG00000049709	-5.52719	1.54117	-3.42922	0.00142677	0.0165844	-2.58319
ENSMUSG00000054280	-1.75179	5.29606	-3.42866	0.00142904	0.0165844	-1.14533
ENSMUSG00000021952	-0.595985	6.39618	-3.42587	0.00144041	0.0166667	-1.34279
ENSMUSG00000034163	-1.7181	6.09717	-3.42549	0.00144194	0.0166667	-1.24135
ENSMUSG00000003161	0.787954	8.01115	3.42236	0.00145476	0.016781	-1.33983
ENSMUSG00000058793	-0.522526	8.05398	-3.42094	0.00146063	0.0168149	-1.36864
ENSMUSG00000026895	0.779388	7.21692	3.42002	0.00146447	0.0168253	-1.37859
ENSMUSG00000020883	-0.792339	6.83336	-3.41849	0.00147081	0.0168644	-1.37097
ENSMUSG00000024570	0.534626	5.77856	3.41693	0.0014773	0.0169049	-1.34647
ENSMUSG00000029918	0.781578	5.69857	3.41533	0.00148401	0.0169478	-1.32781
ENSMUSG00000038084	-1.01077	7.30171	-3.41321	0.00149294	0.017016	-1.38976
ENSMUSG00000030726	-0.886908	5.22153	-3.41204	0.0014979	0.0170164	-1.21226
ENSMUSG00000004233	-0.920776	4.32982	-3.41171	0.00149928	0.0170164	-1.10755
ENSMUSG00000020133	0.669074	6.00932	3.4111	0.00150189	0.0170164	-1.37927
ENSMUSG00000022779	-0.888689	5.52715	-3.40744	0.0015175	0.0171594	-1.27887
ENSMUSG00000059890	-0.694501	7.52903	-3.40656	0.00152126	0.0171681	-1.41164
ENSMUSG00000006599	-0.537881	6.2731	-3.4039	0.00153276	0.0172152	-1.38773
ENSMUSG00000042408	-1.3848	5.1295	-3.40374	0.00153344	0.0172152	-1.19829
ENSMUSG00000021703	-1.04381	5.88113	-3.40351	0.00153445	0.0172152	-1.33309
ENSMUSG00000027322	-2.05019	4.88741	-3.40185	0.00154164	0.0172622	-1.15398
ENSMUSG00000053477	-0.774721	7.61241	-3.39938	0.00155245	0.0172998	-1.42986
ENSMUSG00000028182	-3.36546	1.73232	-3.39907	0.00155379	0.0172998	-2.27131
ENSMUSG00000021196	-0.678882	7.23786	-3.39901	0.00155406	0.0172998	-1.4302
ENSMUSG00000030203	-1.02706	5.34027	-3.3979	0.00155896	0.0173207	-1.21011
ENSMUSG00000054648	-0.724916	5.72147	-3.39605	0.00156712	0.0173555	-1.33828
ENSMUSG00000020669	-3.60984	2.02442	-3.39514	0.00157113	0.0173555	-2.21153
ENSMUSG00000039831	-1.24013	8.55153	-3.39513	0.00157117	0.0173555	-1.43193
ENSMUSG00000026339	-1.02687	5.47314	-3.39155	0.00158714	0.0174982	-1.29285
ENSMUSG00000038095	-1.03734	7.27213	-3.38335	0.00162425	0.0178526	-1.46912
ENSMUSG00000034610	-1.95204	5.73403	-3.38238	0.00162868	0.0178526	-1.28886
ENSMUSG00000030019	0.92891	6.27562	3.38205	0.00163023	0.0178526	-1.46782
ENSMUSG00000011179	0.672526	7.6425	3.38172	0.00163174	0.0178526	-1.47446
ENSMUSG00000031166	-0.788364	6.11252	-3.37933	0.00164274	0.0178923	-1.3876
ENSMUSG00000036295	-1.66639	1.92854	-3.3787	0.00164566	0.0178923	-1.63606
ENSMUSG00000068739	0.320167	7.6332	3.37858	0.00164622	0.0178923	-1.48436
ENSMUSG00000040549	-1.63344	5.80215	-3.37816	0.00164816	0.0178923	-1.31541
ENSMUSG00000028882	0.56464	5.95854	3.37756	0.00165098	0.0178923	-1.46828
ENSMUSG00000033576	-1.49651	7.96389	-3.37569	0.00165968	0.0179527	-1.48425
ENSMUSG00000008690	0.619491	6.82436	3.37471	0.00166423	0.0179681	-1.49682
ENSMUSG00000034880	0.822926	6.23178	3.37254	0.00167443	0.0180258	-1.48269
ENSMUSG00000040667	-0.577303	6.3656	-3.37224	0.00167587	0.0180258	-1.48183
ENSMUSG00000073155	0.811321	6.92879	3.37135	0.00168006	0.018037	-1.50527
ENSMUSG00000019841	-1.51907	5.92865	-3.36991	0.0016869	0.0180766	-1.37143
ENSMUSG00000036499	-1.55579	6.18183	-3.36686	0.00170143	0.0181854	-1.38876
ENSMUSG00000097536	-5.91123	1.53536	-3.36645	0.0017034	0.0181854	-3.08084
ENSMUSG00000021733	-0.634324	6.8124	-3.36549	0.001708	0.0182007	-1.51356
ENSMUSG00000049076	-0.576419	7.56755	-3.36362	0.00171699	0.0182418	-1.52405
ENSMUSG00000022890	0.844326	8.32225	3.36288	0.00172057	0.0182418	-1.49265
ENSMUSG00000053774	-0.507412	6.9854	-3.36271	0.0017214	0.0182418	-1.52704
ENSMUSG00000022174	0.57041	7.28164	3.35957	0.00173663	0.0183692	-1.53639
ENSMUSG00000020859	-0.869579	8.18617	-3.35624	0.00175296	0.0184318	-1.53153
ENSMUSG00000021843	-1.58689	6.11463	-3.35597	0.0017543	0.0184318	-1.43217
ENSMUSG00000040822	0.75696	6.03386	3.3548	0.00176007	0.0184318	-1.53059
ENSMUSG00000015750	0.705246	6.84023	3.35446	0.00176171	0.0184318	-1.54965
ENSMUSG00000031256	-0.528119	6.17411	-3.35419	0.00176309	0.0184318	-1.50983
ENSMUSG00000003072	0.671791	8.52606	3.3537	0.00176551	0.0184318	-1.49994
ENSMUSG00000042675	0.633658	7.23627	3.35365	0.00176575	0.0184318	-1.55118
ENSMUSG00000032216	-1.15972	10.4917	-3.35314	0.00176827	0.0184318	-1.37659
ENSMUSG00000025144	0.71828	6.08948	3.35074	0.00178024	0.0185229	-1.53972
ENSMUSG00000074582	-1.11302	6.16118	-3.34611	0.0018035	0.0187309	-1.47338
ENSMUSG00000070544	-1.00583	6.87123	-3.3435	0.00181676	0.0188023	-1.56756
ENSMUSG00000045629	-3.44561	2.11612	-3.34346	0.00181693	0.0188023	-2.29329
ENSMUSG00000024472	-0.574931	6.90064	-3.34119	0.00182853	0.0188032	-1.58151
ENSMUSG00000062646	-0.810616	6.26705	-3.34113	0.00182883	0.0188032	-1.50563
ENSMUSG00000020590	-0.74041	6.8775	-3.34093	0.00182989	0.0188032	-1.57122
ENSMUSG00000041763	-0.675979	6.96257	-3.34057	0.00183175	0.0188032	-1.58189
ENSMUSG00000030521	-0.77195	5.21592	-3.34	0.00183467	0.0188032	-1.40175
ENSMUSG00000036202	-1.62005	5.82581	-3.33956	0.00183694	0.0188032	-1.437
ENSMUSG00000062963	0.794451	7.01932	3.33896	0.00183998	0.0188032	-1.59003
ENSMUSG00000078572	1.04701	5.22462	3.33684	0.00185098	0.0188698	-1.45987
ENSMUSG00000021431	-0.79779	6.34604	-3.33643	0.00185308	0.0188698	-1.5726
ENSMUSG00000015755	-0.877697	7.26328	-3.33361	0.00186776	0.0189744	-1.5999
ENSMUSG00000050052	0.83697	7.01986	3.33319	0.00186997	0.0189744	-1.60465
ENSMUSG00000038690	0.917006	8.68629	3.33182	0.00187715	0.0190137	-1.53941
ENSMUSG00000067038	1.35744	7.87228	3.3305	0.00188414	0.0190508	-1.55392
ENSMUSG00000040661	-1.37906	4.9159	-3.32939	0.00189	0.0190764	-1.34703
ENSMUSG00000021738	-1.03846	5.69678	-3.32649	0.00190535	0.0191442	-1.48554
ENSMUSG00000032570	-0.47349	7.05635	-3.32594	0.00190833	0.0191442	-1.6222
ENSMUSG00000032386	-0.58356	6.20786	-3.32593	0.00190833	0.0191442	-1.56541
ENSMUSG00000038174	-1.10494	7.5377	-3.32561	0.00191008	0.0191442	-1.61526
ENSMUSG00000057130	0.655096	5.57486	3.32497	0.00191347	0.0191447	-1.52133
ENSMUSG00000019433	1.00211	5.01617	3.32383	0.00191959	0.0191703	-1.46638
ENSMUSG00000004356	-1.45977	5.03086	-3.32307	0.00192368	0.0191703	-1.39568
ENSMUSG00000019868	0.472714	5.53853	3.32263	0.00192606	0.0191703	-1.54778
ENSMUSG00000033916	0.650084	7.52244	3.32143	0.00193252	0.0191837	-1.63394
ENSMUSG00000028580	-0.578431	6.8548	-3.32114	0.0019341	0.0191837	-1.62914
ENSMUSG00000022141	-1.88114	6.70055	-3.31939	0.00194355	0.0192441	-1.57113
ENSMUSG00000024067	0.72472	5.57912	3.31715	0.00195578	0.0193319	-1.55498
ENSMUSG00000032290	-0.679932	5.80251	-3.31624	0.00196077	0.0193479	-1.5306
ENSMUSG00000040943	-1.6859	5.53548	-3.31191	0.00198463	0.0195496	-1.46669
ENSMUSG00000046808	-1.13732	5.53978	-3.31071	0.00199127	0.0195814	-1.52385
ENSMUSG00000053390	-0.563185	5.35737	-3.30917	0.00199986	0.0196081	-1.4916
ENSMUSG00000062980	-1.30742	7.43853	-3.30882	0.00200183	0.0196081	-1.64588
ENSMUSG00000041959	0.897649	8.63731	3.30838	0.00200424	0.0196081	-1.59751
ENSMUSG00000020719	-0.737749	10.8732	-3.30715	0.00201113	0.0196419	-1.42836
ENSMUSG00000046324	-1.03633	8.39565	-3.30395	0.00202917	0.019759	-1.66128
ENSMUSG00000028233	-0.689909	5.76669	-3.30265	0.00203655	0.019759	-1.58439
ENSMUSG00000071655	0.607271	7.53064	3.30178	0.00204149	0.019759	-1.68399
ENSMUSG00000042737	1.01336	6.00237	3.30073	0.00204749	0.019759	-1.65383
ENSMUSG00000028837	0.589428	7.35936	3.30068	0.00204775	0.019759	-1.68978
ENSMUSG00000026021	0.714358	7.48573	3.30067	0.00204782	0.019759	-1.68253
ENSMUSG00000057134	0.546026	5.56858	3.30063	0.00204806	0.019759	-1.59748
ENSMUSG00000039219	-1.52136	6.10145	-3.29997	0.00205184	0.019759	-1.57737
ENSMUSG00000039911	1.03641	4.97431	3.29957	0.00205414	0.019759	-1.49982
ENSMUSG00000082029	1.24857	1.6822	3.29876	0.00205874	0.0197701	-1.58019
ENSMUSG00000064367	-1.84278	11.557	-3.29695	0.00206914	0.0198368	-1.45862
ENSMUSG00000102780	-4.03514	1.61607	-3.29487	0.00208121	0.0199192	-2.74911
ENSMUSG00000011831	-0.97988	6.21895	-3.2931	0.00209149	0.0199841	-1.60569
ENSMUSG00000042447	-0.595855	5.80676	-3.29073	0.00210533	0.0200271	-1.6144
ENSMUSG00000029763	-0.886717	5.61468	-3.29069	0.00210555	0.0200271	-1.5623
ENSMUSG00000033306	-1.30843	6.91127	-3.28998	0.00210972	0.0200271	-1.67915
ENSMUSG00000026754	-1.02221	5.22323	-3.28994	0.00210996	0.0200271	-1.49956
ENSMUSG00000015697	-0.961053	5.51101	-3.28756	0.00212396	0.0201267	-1.59492
ENSMUSG00000036199	0.829248	7.60195	3.2858	0.00213441	0.0201823	-1.72447
ENSMUSG00000045767	-0.378954	7.5756	-3.28539	0.00213687	0.0201823	-1.72868
ENSMUSG00000031627	-0.876498	5.53896	-3.283	0.00215106	0.020283	-1.58223
ENSMUSG00000025869	0.69086	5.20622	3.2816	0.00215947	0.0203039	-1.59274
ENSMUSG00000033308	-1.27858	5.93039	-3.28145	0.00216036	0.0203039	-1.56824
ENSMUSG00000071528	0.864455	8.00608	3.28052	0.002166	0.0203235	-1.72354
ENSMUSG00000020263	-0.734568	5.9551	-3.27895	0.00217543	0.0203787	-1.66107
ENSMUSG00000086825	-2.41346	5.31111	-3.27766	0.00218327	0.0203927	-1.52673
ENSMUSG00000066232	-0.462282	8.00847	-3.27753	0.00218404	0.0203927	-1.74451
ENSMUSG00000038803	0.975389	6.34238	3.27643	0.00219076	0.0204221	-1.73622
ENSMUSG00000034602	-0.708984	6.95941	-3.27566	0.0021954	0.0204322	-1.74922
ENSMUSG00000078713	0.831659	6.1424	3.27448	0.00220263	0.020436	-1.74197
ENSMUSG00000051007	0.596006	5.99593	3.27443	0.00220294	0.020436	-1.73539
ENSMUSG00000012640	-0.678866	5.76295	-3.27268	0.00221367	0.0205024	-1.67002
ENSMUSG00000031295	-1.15568	6.88358	-3.27061	0.00222646	0.0205492	-1.72401
ENSMUSG00000074797	0.671053	5.91616	3.27025	0.00222867	0.0205492	-1.73782
ENSMUSG00000036291	-0.548137	6.26137	-3.2698	0.00223144	0.0205492	-1.73628
ENSMUSG00000053604	0.74678	6.15702	3.26954	0.00223307	0.0205492	-1.74823
ENSMUSG00000031668	-0.726772	5.48595	-3.26737	0.00224653	0.0206147	-1.62419
ENSMUSG00000025575	0.565384	6.35939	3.26724	0.00224737	0.0206147	-1.76251
ENSMUSG00000058325	-1.43414	5.48351	-3.26605	0.00225482	0.0206259	-1.54464
ENSMUSG00000075590	-1.62253	5.47061	-3.26589	0.00225579	0.0206259	-1.54486
ENSMUSG00000027770	-0.547067	6.91627	-3.26341	0.00227135	0.0207351	-1.78231
ENSMUSG00000047084	0.562986	5.65158	3.26166	0.00228245	0.0208033	-1.72251
ENSMUSG00000097187	-4.27387	1.90147	-3.26038	0.00229052	0.0208437	-2.65058
ENSMUSG00000040078	0.680804	5.57896	3.25749	0.00230893	0.0209595	-1.68233
ENSMUSG00000038784	-0.976392	5.01751	-3.256	0.00231852	0.0209595	-1.56069
ENSMUSG00000014470	0.848273	6.05707	3.25577	0.00231998	0.0209595	-1.78793
ENSMUSG00000115987	0.61364	7.0395	3.25485	0.00232588	0.0209595	-1.80848
ENSMUSG00000009549	0.786938	7.52092	3.25457	0.00232771	0.0209595	-1.80347
ENSMUSG00000059824	1.2861	5.48592	3.25412	0.00233061	0.0209595	-1.79913
ENSMUSG00000062203	-0.541448	7.24047	-3.25358	0.00233411	0.0209595	-1.80841
ENSMUSG00000053565	0.922273	8.0738	3.25339	0.00233532	0.0209595	-1.75861
ENSMUSG00000028080	-1.11245	6.24963	-3.25327	0.00233614	0.0209595	-1.73523
ENSMUSG00000030138	-1.21192	5.48578	-3.25184	0.00234536	0.0210093	-1.63376
ENSMUSG00000106464	-5.51875	1.50321	-3.25084	0.00235192	0.0210352	-3.18005
ENSMUSG00000054582	-3.22039	1.75549	-3.25015	0.00235636	0.0210421	-2.43356
ENSMUSG00000035199	0.723574	7.51584	3.24906	0.00236349	0.0210466	-1.81533
ENSMUSG00000105572	-4.40057	2.03516	-3.24893	0.00236436	0.0210466	-2.7141
ENSMUSG00000018412	-1.10065	6.14088	-3.24755	0.00237339	0.0210466	-1.72025
ENSMUSG00000020069	-0.688597	5.6978	-3.2474	0.00237439	0.0210466	-1.72655
ENSMUSG00000024066	-1.35862	7.49468	-3.24727	0.00237522	0.0210466	-1.81366
ENSMUSG00000053617	-1.17383	7.96318	-3.24516	0.00238916	0.0210688	-1.82425
ENSMUSG00000029004	-2.49765	5.88766	-3.24486	0.0023911	0.0210688	-1.59596
ENSMUSG00000027668	-0.694752	6.34498	-3.24461	0.00239277	0.0210688	-1.78889
ENSMUSG00000005779	0.72738	8.26305	3.24422	0.00239534	0.0210688	-1.78821
ENSMUSG00000042198	0.637991	5.2482	3.24411	0.00239611	0.0210688	-1.71209
ENSMUSG00000049230	-2.06992	2.33224	-3.24215	0.00240913	0.0211509	-1.82968
ENSMUSG00000031198	0.781562	7.28483	3.24072	0.00241865	0.0211929	-1.84301
ENSMUSG00000037697	-0.88579	5.66036	-3.24018	0.0024223	0.0211929	-1.72611
ENSMUSG00000042293	1.02272	5.33026	3.23977	0.002425	0.0211929	-1.69112
ENSMUSG00000025236	-0.5597	5.9905	-3.23909	0.00242961	0.0212009	-1.80354
ENSMUSG00000029135	-1.0227	5.64925	-3.23765	0.0024393	0.0212309	-1.66343
ENSMUSG00000025076	0.439407	5.59319	3.23748	0.00244046	0.0212309	-1.77434
ENSMUSG00000020018	1.06005	5.12829	3.23634	0.00244812	0.0212653	-1.73413
ENSMUSG00000049658	-1.03127	5.55818	-3.23562	0.002453	0.0212754	-1.70511
ENSMUSG00000031683	0.757931	5.73718	3.23144	0.00248149	0.02149	-1.82063
ENSMUSG00000113328	-3.70318	1.61678	-3.22796	0.00250542	0.021645	-2.31979
ENSMUSG00000037740	0.551368	5.93449	3.2272	0.00251068	0.021645	-1.84937
ENSMUSG00000022607	-0.923622	5.88561	-3.2272	0.00251072	0.021645	-1.73863
ENSMUSG00000029635	-0.838308	6.01819	-3.22501	0.00252594	0.0217373	-1.80557
ENSMUSG00000006527	-0.573891	5.69932	-3.22457	0.002529	0.0217373	-1.76894
ENSMUSG00000071662	0.782971	6.16463	3.22389	0.00253371	0.0217451	-1.87822
ENSMUSG00000016487	-0.924328	7.17787	-3.22289	0.00254076	0.0217597	-1.87669
ENSMUSG00000043384	-1.09359	5.49487	-3.22257	0.002543	0.0217597	-1.71466
ENSMUSG00000029434	-0.589182	6.31734	-3.21954	0.00256435	0.0219097	-1.85938
ENSMUSG00000051154	0.584887	7.24497	3.21807	0.00257472	0.0219649	-1.90214
ENSMUSG00000026031	-0.338914	8.25039	-3.21742	0.00257934	0.0219649	-1.88411
ENSMUSG00000031532	0.644137	8.60333	3.21701	0.0025823	0.0219649	-1.81043
ENSMUSG00000053929	0.512944	7.03487	3.21602	0.00258933	0.0219921	-1.90754
ENSMUSG00000063882	0.823686	8.54416	3.21415	0.0026027	0.0220493	-1.82828
ENSMUSG00000026087	0.747195	7.47365	3.214	0.00260377	0.0220493	-1.91047
ENSMUSG00000078866	-1.69554	5.24308	-3.21142	0.0026223	0.0221322	-1.64127
ENSMUSG00000028431	-0.721841	5.58221	-3.21106	0.00262493	0.0221322	-1.79249
ENSMUSG00000097073	-3.16071	1.72285	-3.21076	0.0026271	0.0221322	-2.37641
ENSMUSG00000032253	-0.92978	7.3245	-3.2105	0.002629	0.0221322	-1.91549
ENSMUSG00000021413	-1.36692	7.17442	-3.20995	0.00263298	0.0221333	-1.91167
ENSMUSG00000028517	-1.5782	7.41269	-3.20919	0.00263848	0.022147	-1.86582
ENSMUSG00000093738	-2.93236	1.8403	-3.20829	0.00264504	0.0221696	-2.55499
ENSMUSG00000090673	-4.65545	1.91305	-3.20717	0.0026532	0.0221907	-2.71332
ENSMUSG00000105504	-0.917995	5.57668	-3.20619	0.00266037	0.0221907	-1.8187
ENSMUSG00000038127	-0.765493	8.79673	-3.20613	0.00266081	0.0221907	-1.88223
ENSMUSG00000095098	0.914486	6.02329	3.20533	0.00266662	0.0221907	-1.90776
ENSMUSG00000002820	0.740168	5.02172	3.2053	0.00266691	0.0221907	-1.76194
ENSMUSG00000043391	-0.823765	6.15968	-3.20324	0.00268205	0.0222655	-1.8077
ENSMUSG00000001056	0.956354	6.02445	3.20302	0.00268366	0.0222655	-1.92137
ENSMUSG00000051177	-3.15628	5.02599	-3.20243	0.00268801	0.0222693	-1.62284
ENSMUSG00000078515	-0.944802	6.21524	-3.20046	0.00270259	0.0223578	-1.88037
ENSMUSG00000108298	-5.80718	0.423457	-3.19854	0.00271692	0.0224195	-3.33899
ENSMUSG00000030982	-0.532302	6.21667	-3.19822	0.00271931	0.0224195	-1.91498
ENSMUSG00000041328	-1.09176	6.8423	-3.1977	0.00272319	0.0224195	-1.93963
ENSMUSG00000041040	0.501995	5.64289	3.19737	0.0027257	0.0224195	-1.92323
ENSMUSG00000020122	-1.53325	6.16649	-3.1965	0.00273219	0.0224232	-1.78233
ENSMUSG00000013160	0.588538	7.73665	3.19617	0.00273467	0.0224232	-1.95208
ENSMUSG00000027673	0.729945	7.5731	3.19574	0.00273788	0.0224232	-1.95464
ENSMUSG00000079426	0.805139	7.50113	3.19269	0.00276092	0.0225791	-1.96062
ENSMUSG00000094870	-0.426985	6.08082	-3.19207	0.00276562	0.0225791	-1.91611
ENSMUSG00000056167	-0.646838	6.04614	-3.1907	0.00277604	0.0225791	-1.90918
ENSMUSG00000030876	0.697929	7.30816	3.19064	0.00277652	0.0225791	-1.97126
ENSMUSG00000010406	0.861688	6.17396	3.19025	0.00277946	0.0225791	-1.96028
ENSMUSG00000031314	-1.19605	6.26808	-3.19011	0.00278054	0.0225791	-1.88752
ENSMUSG00000022023	-0.471479	6.04663	-3.18929	0.00278686	0.0225984	-1.90384
ENSMUSG00000029642	0.680705	7.29698	3.18749	0.0028006	0.0226777	-1.97816
ENSMUSG00000042284	-1.28377	6.91808	-3.18621	0.0028105	0.0227258	-1.94401
ENSMUSG00000027312	-1.19657	6.28002	-3.18476	0.00282171	0.0227555	-1.8672
ENSMUSG00000036632	0.727728	6.2228	3.18471	0.00282211	0.0227555	-1.96619
ENSMUSG00000030750	0.852123	6.17077	3.18275	0.00283729	0.0227883	-1.98051
ENSMUSG00000074749	-0.880987	5.29378	-3.1827	0.00283769	0.0227883	-1.74846
ENSMUSG00000033653	-0.668074	5.26687	-3.18217	0.00284184	0.0227883	-1.81291
ENSMUSG00000018923	0.990136	5.26039	3.18214	0.00284208	0.0227883	-1.89229
ENSMUSG00000022533	-0.55488	8.2258	-3.17946	0.00286301	0.0229241	-1.99114
ENSMUSG00000026946	0.682108	5.75044	3.17771	0.00287677	0.0230021	-1.95267
ENSMUSG00000034248	-1.10852	6.06492	-3.17688	0.00288333	0.0230225	-1.92567
ENSMUSG00000033918	0.418654	6.39053	3.17601	0.00289019	0.0230269	-2.00069
ENSMUSG00000031617	-0.765299	6.35583	-3.17579	0.00289192	0.0230269	-1.94164
ENSMUSG00000030663	0.529758	7.36272	3.17511	0.00289737	0.0230339	-2.00918
ENSMUSG00000056116	0.639345	8.71531	3.17467	0.00290083	0.0230339	-1.90958
ENSMUSG00000040594	-3.48895	2.01257	-3.17254	0.00291777	0.0231193	-2.50433
ENSMUSG00000044338	-1.78708	5.76573	-3.17231	0.00291965	0.0231193	-1.72326
ENSMUSG00000026490	-2.18568	5.42974	-3.17128	0.00292784	0.0231522	-1.70743
ENSMUSG00000050812	-0.809061	7.60301	-3.17017	0.00293678	0.0231908	-2.01901
ENSMUSG00000025903	0.654752	7.61555	3.16672	0.00296464	0.0233787	-2.02817
ENSMUSG00000055531	-0.647821	7.56488	-3.16489	0.00297952	0.0234125	-2.03266
ENSMUSG00000032422	-0.641402	5.77361	-3.16476	0.00298063	0.0234125	-1.91604
ENSMUSG00000010376	0.778552	7.30411	3.16469	0.00298119	0.0234125	-2.03448
ENSMUSG00000062169	0.611809	6.04541	3.16361	0.00298995	0.0234492	-2.00909
ENSMUSG00000028114	-0.567757	5.20259	-3.1626	0.00299826	0.0234823	-1.87349
ENSMUSG00000041268	-1.80104	5.6345	-3.16182	0.00300464	0.0235001	-1.79498
ENSMUSG00000044533	1.07715	10.6317	3.16088	0.00301237	0.0235104	-1.78355
ENSMUSG00000032288	0.801899	6.88693	3.15987	0.00302075	0.0235104	-2.04805
ENSMUSG00000001280	-0.644881	7.62556	-3.15937	0.00302486	0.0235104	-2.04704
ENSMUSG00000035093	-0.850133	7.66635	-3.15935	0.00302497	0.0235104	-2.04586
ENSMUSG00000043090	-1.03826	5.19777	-3.15918	0.00302645	0.0235104	-1.8512
ENSMUSG00000042670	0.857475	6.01486	3.15269	0.00308055	0.0238983	-2.02514
ENSMUSG00000025810	-1.09293	7.42196	-3.15064	0.00309783	0.0239998	-2.06266
ENSMUSG00000033769	-1.01178	5.22678	-3.14913	0.00311066	0.0240344	-1.8185
ENSMUSG00000035778	-0.633264	6.3109	-3.14912	0.00311068	0.0240344	-2.0301
ENSMUSG00000020721	-1.20083	5.48501	-3.14806	0.00311971	0.0240717	-1.88891
ENSMUSG00000038717	0.816986	8.12128	3.14328	0.0031607	0.0243434	-2.05858
ENSMUSG00000068917	-0.846438	5.30067	-3.14296	0.00316341	0.0243434	-1.93247
ENSMUSG00000031987	0.842679	6.88336	3.14196	0.00317206	0.0243713	-2.08869
ENSMUSG00000034487	-0.989845	5.21362	-3.14156	0.00317554	0.0243713	-1.81754
ENSMUSG00000022838	-3.69706	1.52823	-3.13849	0.00320221	0.024455	-2.63675
ENSMUSG00000052974	-1.4431	7.93974	-3.13809	0.00320573	0.024455	-2.09189
ENSMUSG00000034801	-0.976068	5.66435	-3.13799	0.00320658	0.024455	-1.91891
ENSMUSG00000029401	0.818846	5.59648	3.1375	0.00321087	0.024455	-1.9841
ENSMUSG00000025969	-0.921687	5.63536	-3.13741	0.00321167	0.024455	-1.9579
ENSMUSG00000021908	-0.893047	5.33376	-3.1367	0.00321782	0.024455	-1.87018
ENSMUSG00000026987	-1.22524	6.20472	-3.13624	0.00322192	0.024455	-2.02063
ENSMUSG00000026914	0.632049	7.3374	3.13599	0.00322405	0.024455	-2.10862
ENSMUSG00000057236	0.534203	8.32532	3.1359	0.00322484	0.024455	-2.06838
ENSMUSG00000026415	-4.33554	0.907187	-3.13459	0.00323639	0.0245102	-2.97576
ENSMUSG00000031697	0.547642	5.52763	3.13192	0.00326004	0.0246567	-2.03358
ENSMUSG00000036309	0.7401	8.76381	3.13107	0.0032676	0.0246813	-2.0386
ENSMUSG00000112129	-3.5372	2.09804	-3.13036	0.0032739	0.0246964	-2.69727
ENSMUSG00000048490	-1.20409	7.42297	-3.12965	0.0032802	0.0247114	-2.11448
ENSMUSG00000063388	-4.77366	1.13476	-3.12806	0.00329446	0.0247863	-3.31943
ENSMUSG00000024317	0.660207	6.10072	3.12719	0.00330223	0.0247937	-2.11695
ENSMUSG00000020154	-1.81909	7.01179	-3.12674	0.00330629	0.0247937	-2.03585
ENSMUSG00000006418	0.724569	7.39161	3.1265	0.00330843	0.0247937	-2.12544
ENSMUSG00000032329	-0.643283	6.1588	-3.12556	0.00331692	0.0248249	-2.07889
ENSMUSG00000028964	0.766165	8.13315	3.1248	0.00332382	0.0248441	-2.11309
ENSMUSG00000020846	0.567812	7.36535	3.12389	0.00333206	0.0248733	-2.1387
ENSMUSG00000024018	-4.49731	1.81106	-3.12295	0.00334052	0.024904	-2.90528
ENSMUSG00000036438	0.678413	8.57299	3.12218	0.00334758	0.0249242	-2.0648
ENSMUSG00000028556	-1.54137	5.68177	-3.12029	0.00336481	0.02502	-1.922
ENSMUSG00000076608	-5.10967	1.0045	-3.11759	0.00338955	0.0251666	-2.80342
ENSMUSG00000090266	0.811803	6.29288	3.11679	0.00339694	0.0251666	-2.15013
ENSMUSG00000021585	-1.27101	7.27151	-3.11671	0.00339768	0.0251666	-2.14421
ENSMUSG00000046351	-0.603502	5.63056	-3.11534	0.00341032	0.0252276	-2.03641
ENSMUSG00000028822	0.584851	8.05512	3.1126	0.00343581	0.0253816	-2.14048
ENSMUSG00000025862	-0.446158	8.3331	-3.11215	0.00343999	0.0253816	-2.14627
ENSMUSG00000029634	-0.524823	6.22994	-3.10966	0.00346331	0.0255208	-2.13602
ENSMUSG00000024856	0.726249	7.2497	3.10894	0.00347012	0.0255382	-2.17506
ENSMUSG00000062353	1.16745	5.65068	3.10715	0.00348696	0.0256006	-2.1227
ENSMUSG00000027751	-1.0794	6.26693	-3.10695	0.00348883	0.0256006	-2.12568
ENSMUSG00000038074	-3.04073	5.35392	-3.10662	0.00349201	0.0256006	-1.80984
ENSMUSG00000029430	0.64425	8.60672	3.1057	0.00350075	0.0256319	-2.10177
ENSMUSG00000000320	-3.34554	1.74674	-3.10381	0.00351867	0.0257303	-2.79341
ENSMUSG00000021666	-0.714195	6.00885	-3.10211	0.00353492	0.0258162	-2.0898
ENSMUSG00000007036	0.680819	6.98978	3.10134	0.00354234	0.0258375	-2.19408
ENSMUSG00000020032	-1.03327	4.27	-3.09993	0.0035559	0.0259034	-1.84173
ENSMUSG00000061286	0.803161	6.02077	3.09917	0.00356319	0.0259236	-2.18011
ENSMUSG00000057315	-1.38213	5.65776	-3.09842	0.00357045	0.0259435	-1.95716
ENSMUSG00000033624	-0.96311	6.27733	-3.09619	0.00359205	0.0260673	-2.10319
ENSMUSG00000021550	0.633928	6.98759	3.09419	0.00361163	0.026147	-2.21274
ENSMUSG00000038515	-3.29975	4.09208	-3.09413	0.00361214	0.026147	-1.99622
ENSMUSG00000026427	0.398891	5.56855	3.08978	0.00365498	0.0264031	-2.1286
ENSMUSG00000002107	-0.495817	8.65757	-3.0896	0.00365674	0.0264031	-2.17531
ENSMUSG00000005534	-1.10784	7.52062	-3.08756	0.00367694	0.026488	-2.22206
ENSMUSG00000029229	0.595062	6.20211	3.08748	0.00367773	0.026488	-2.2157
ENSMUSG00000066687	-2.79554	4.9008	-3.08577	0.00369481	0.0265776	-1.88893
ENSMUSG00000028664	-4.10824	1.81739	-3.08181	0.0037345	0.026758	-2.99524
ENSMUSG00000026356	0.472676	7.58156	3.08144	0.0037383	0.026758	-2.2402
ENSMUSG00000024429	0.998607	5.46146	3.08129	0.00373982	0.026758	-2.13781
ENSMUSG00000040596	-0.926255	5.74558	-3.0811	0.00374166	0.026758	-2.09649
ENSMUSG00000083161	-2.82459	1.4434	-3.08095	0.00374322	0.026758	-2.27875
ENSMUSG00000021719	-2.27433	5.15079	-3.07913	0.00376169	0.0268565	-1.87237
ENSMUSG00000029298	-1.15039	7.0682	-3.07777	0.00377555	0.0269038	-2.2456
ENSMUSG00000019256	-0.658091	5.04289	-3.07728	0.00378049	0.0269038	-2.0567
ENSMUSG00000031783	0.705068	6.24972	3.07709	0.0037824	0.0269038	-2.2416
ENSMUSG00000062098	-1.04129	5.92696	-3.07575	0.00379611	0.0269431	-2.09458
ENSMUSG00000024924	-1.29998	7.31983	-3.07564	0.00379732	0.0269431	-2.24321
ENSMUSG00000002395	0.872687	7.21898	3.07472	0.00380668	0.0269667	-2.25782
ENSMUSG00000026425	-1.16814	5.45337	-3.0744	0.00381005	0.0269667	-2.07201
ENSMUSG00000035021	-1.30424	5.84175	-3.07246	0.00383001	0.0270745	-2.16603
ENSMUSG00000006386	-1.77784	6.1533	-3.07034	0.003852	0.0271695	-2.02322
ENSMUSG00000063286	-3.16816	5.97755	-3.07025	0.00385292	0.0271695	-2.04139
ENSMUSG00000068039	0.420242	8.46722	3.06958	0.00385987	0.027185	-2.23382
ENSMUSG00000056427	-1.5043	5.26829	-3.06875	0.00386857	0.0272129	-2.00411
ENSMUSG00000026457	0.5237	8.33459	3.06639	0.00389324	0.0273529	-2.25154
ENSMUSG00000033066	-1.19285	5.17635	-3.06563	0.00390121	0.0273753	-2.00184
ENSMUSG00000032239	0.64821	6.34628	3.06455	0.0039126	0.0274217	-2.28057
ENSMUSG00000022354	0.92486	7.99191	3.06385	0.00391996	0.0274397	-2.27696
ENSMUSG00000018585	0.777234	7.01459	3.06221	0.00393734	0.0275278	-2.29134
ENSMUSG00000034021	-0.962191	6.33092	-3.06001	0.00396069	0.0276573	-2.23913
ENSMUSG00000024571	0.413617	7.39732	3.0582	0.00398003	0.0277536	-2.29945
ENSMUSG00000018189	0.523181	5.59928	3.05782	0.00398417	0.0277536	-2.25625
ENSMUSG00000035476	-0.909867	5.76772	-3.05692	0.00399383	0.0277872	-2.13329
ENSMUSG00000097124	-3.33733	5.23233	-3.05643	0.00399907	0.0277899	-1.92664
ENSMUSG00000029068	-0.764268	8.39732	-3.05428	0.00402225	0.0279172	-2.27207
ENSMUSG00000035208	-1.88635	4.99411	-3.05372	0.00402835	0.0279257	-2.03457
ENSMUSG00000097772	-2.82298	1.99076	-3.05121	0.00405559	0.0280806	-2.25635
ENSMUSG00000028898	0.654454	6.03379	3.04978	0.00407119	0.0281546	-2.30512
ENSMUSG00000031916	0.525939	5.70241	3.04614	0.00411124	0.0283973	-2.28366
ENSMUSG00000020180	0.777416	6.04476	3.04502	0.00412361	0.0284434	-2.31986
ENSMUSG00000081604	1.50454	1.80035	3.04461	0.00412821	0.0284434	-2.03468
ENSMUSG00000025825	0.658453	7.6846	3.04419	0.00413281	0.0284434	-2.3301
ENSMUSG00000057440	-1.49507	5.90589	-3.04142	0.0041637	0.0285813	-2.09031
ENSMUSG00000062070	0.536333	8.32016	3.04094	0.00416905	0.0285813	-2.3125
ENSMUSG00000052337	-0.759715	8.31769	-3.04003	0.00417922	0.0285813	-2.33388
ENSMUSG00000038535	-0.932649	5.61708	-3.03977	0.00418212	0.0285813	-2.19989
ENSMUSG00000034557	-1.17314	5.30924	-3.03966	0.00418344	0.0285813	-2.07166
ENSMUSG00000017421	-0.386931	8.36994	-3.03913	0.00418941	0.0285813	-2.31388
ENSMUSG00000020023	-0.730309	7.22419	-3.03884	0.00419266	0.0285813	-2.34283
ENSMUSG00000027593	0.712916	7.33177	3.03883	0.00419272	0.0285813	-2.34798
ENSMUSG00000035949	0.557036	7.56516	3.0368	0.00421567	0.0286797	-2.35256
ENSMUSG00000031871	-1.379	6.81531	-3.03667	0.00421715	0.0286797	-2.26397
ENSMUSG00000032740	-1.20434	5.39792	-3.03611	0.00422341	0.0286881	-2.16439
ENSMUSG00000029050	0.840036	6.02613	3.03464	0.00424013	0.0287676	-2.31989
ENSMUSG00000033933	0.658696	6.86416	3.03347	0.00425349	0.0288242	-2.36329
ENSMUSG00000054770	-0.551546	5.33831	-3.03245	0.00426516	0.0288691	-2.20352
ENSMUSG00000021102	0.791409	7.61647	3.03089	0.00428294	0.0289283	-2.3649
ENSMUSG00000026977	-0.463424	7.70158	-3.03077	0.00428434	0.0289283	-2.36521
ENSMUSG00000047260	0.772586	7.42164	3.03036	0.00428904	0.0289283	-2.36957
ENSMUSG00000022561	0.450876	5.78067	3.02965	0.0042972	0.0289493	-2.30389
ENSMUSG00000047721	1.1255	6.16727	3.02795	0.00431682	0.0290301	-2.36875
ENSMUSG00000021911	-0.642122	5.77732	-3.02774	0.00431932	0.0290301	-2.28662
ENSMUSG00000051495	0.75696	5.94376	3.02687	0.00432936	0.0290635	-2.36332
ENSMUSG00000035293	-0.751094	5.27118	-3.02591	0.00434052	0.0291044	-2.18768
ENSMUSG00000038467	0.407625	7.712	3.02475	0.00435402	0.0291607	-2.37771
ENSMUSG00000029415	-0.893303	5.72137	-3.02333	0.00437057	0.029224	-2.26926
ENSMUSG00000027598	-0.430017	7.30702	-3.02307	0.00437367	0.029224	-2.38781
ENSMUSG00000035681	-3.5167	2.03799	-3.02194	0.00438691	0.0292784	-2.87063
ENSMUSG00000031340	-3.42944	1.19321	-3.02112	0.00439653	0.0293085	-2.95761
ENSMUSG00000029334	-2.4522	1.9805	-3.02059	0.00440278	0.0293161	-2.35429
ENSMUSG00000002428	-0.706299	6.29163	-3.0198	0.00441212	0.0293442	-2.37173
ENSMUSG00000076606	-7.69274	0.682001	-3.01663	0.00444963	0.0295252	-3.53515
ENSMUSG00000048731	-2.5644	2.25511	-3.01663	0.00444964	0.0295252	-2.52455
ENSMUSG00000030965	-0.421489	6.07261	-3.01577	0.00445985	0.0295588	-2.35396
ENSMUSG00000035623	-1.17583	5.64073	-3.01504	0.00446867	0.0295708	-2.25007
ENSMUSG00000038520	0.529343	6.24462	3.01476	0.00447198	0.0295708	-2.39268
ENSMUSG00000015568	-1.75233	12.4629	-3.01392	0.00448197	0.0296027	-2.10094
ENSMUSG00000075394	-3.25037	2.14557	-3.01034	0.00452511	0.0298533	-2.77783
ENSMUSG00000036545	-2.7361	5.41014	-3.00924	0.00453836	0.0299005	-2.02303
ENSMUSG00000078453	1.01048	5.31706	3.00856	0.00454664	0.0299005	-2.37138
ENSMUSG00000014856	0.681403	5.64917	3.00842	0.00454832	0.0299005	-2.35516
ENSMUSG00000019297	0.568943	5.56248	3.00803	0.00455314	0.0299005	-2.35363
ENSMUSG00000039195	0.893958	6.217	3.00576	0.00458077	0.0300296	-2.38454
ENSMUSG00000031996	-1.16343	10.5842	-3.00556	0.00458327	0.0300296	-2.22847
ENSMUSG00000068284	-1.4071	6.19576	-3.00431	0.00459857	0.0300954	-2.33562
ENSMUSG00000086448	-3.06311	1.73119	-3.00323	0.00461179	0.0301	-2.69729
ENSMUSG00000030766	-1.46395	5.40314	-3.00273	0.00461801	0.0301	-2.23219
ENSMUSG00000021770	-0.698669	6.0565	-3.00262	0.00461938	0.0301	-2.35438
ENSMUSG00000026615	-1.08507	7.11489	-3.00244	0.00462152	0.0301	-2.42705
ENSMUSG00000107320	-5.33507	0.643903	-3.00212	0.00462551	0.0301	-3.4485
ENSMUSG00000043535	-1.34668	7.10497	-3.00119	0.00463696	0.0301068	-2.4317
ENSMUSG00000056050	-0.967219	6.23589	-3.00067	0.00464339	0.0301068	-2.38952
ENSMUSG00000031534	0.913145	6.34932	3.00062	0.00464408	0.0301068	-2.43486
ENSMUSG00000076605	-6.89486	0.546552	-3.00034	0.00464757	0.0301068	-3.50891
ENSMUSG00000023828	-1.51324	7.25733	-2.99885	0.00466605	0.0301924	-2.39767
ENSMUSG00000030495	-1.65017	7.50957	-2.99789	0.00467799	0.0302042	-2.41335
ENSMUSG00000058239	0.816051	5.69604	2.99786	0.0046784	0.0302042	-2.36756
ENSMUSG00000049800	-0.500976	5.57809	-2.99669	0.00469292	0.0302208	-2.33751
ENSMUSG00000015757	-0.608908	6.33823	-2.99649	0.00469552	0.0302208	-2.42669
ENSMUSG00000035948	-2.04545	6.73074	-2.99598	0.00470185	0.0302208	-2.24128
ENSMUSG00000031093	-0.939615	7.49673	-2.99596	0.00470206	0.0302208	-2.44944
ENSMUSG00000034189	0.788429	6.14477	2.99458	0.00471947	0.0302987	-2.44957
ENSMUSG00000042197	-0.559078	6.09303	-2.99296	0.00473989	0.0303958	-2.41373
ENSMUSG00000016252	0.863942	8.02961	2.99225	0.00474887	0.0304073	-2.43246
ENSMUSG00000018446	0.581771	6.97909	2.99198	0.0047523	0.0304073	-2.46521
ENSMUSG00000043740	-4.91243	1.14254	-2.99138	0.00475984	0.0304216	-3.19301
ENSMUSG00000023959	-1.65982	5.62283	-2.98926	0.00478682	0.03056	-2.15233
ENSMUSG00000020687	-0.638709	7.36013	-2.98883	0.00479232	0.030561	-2.46872
ENSMUSG00000031864	-0.577593	5.80181	-2.98706	0.00481491	0.030671	-2.35691
ENSMUSG00000030770	-1.04557	7.17802	-2.98573	0.00483194	0.0307112	-2.45988
ENSMUSG00000027829	-1.07111	7.44149	-2.98573	0.00483194	0.0307112	-2.47301
ENSMUSG00000030598	1.27243	2.22308	2.98382	0.00485656	0.0308335	-2.13165
ENSMUSG00000030337	-1.24603	5.16595	-2.9829	0.00486853	0.0308664	-2.25065
ENSMUSG00000034780	-4.90504	0.800885	-2.98259	0.0048725	0.0308664	-3.49805
ENSMUSG00000045435	0.652224	5.23841	2.98074	0.00489651	0.030934	-2.35454
ENSMUSG00000055296	-1.21572	7.60314	-2.98054	0.0048992	0.030934	-2.48386
ENSMUSG00000028259	-3.58115	1.53634	-2.98016	0.00490411	0.030934	-3.13351
ENSMUSG00000068457	-0.679465	6.11437	-2.9795	0.00491276	0.030934	-2.40873
ENSMUSG00000103928	-3.53638	1.90163	-2.97906	0.00491847	0.030934	-2.62854
ENSMUSG00000009013	0.800741	7.52803	2.97904	0.00491877	0.030934	-2.48594
ENSMUSG00000034480	-1.13002	5.52501	-2.97854	0.00492529	0.030934	-2.27824
ENSMUSG00000031967	0.46156	6.22363	2.97819	0.00492991	0.030934	-2.47218
ENSMUSG00000021392	-1.38117	5.15108	-2.97805	0.00493174	0.030934	-2.25213
ENSMUSG00000031167	0.952496	8.71507	2.97763	0.00493717	0.0309342	-2.35546
ENSMUSG00000029538	0.571196	6.27248	2.97443	0.00497929	0.0311641	-2.49792
ENSMUSG00000026520	0.591992	5.65662	2.97362	0.00499013	0.0311978	-2.43432
ENSMUSG00000018160	-1.04291	5.98942	-2.97281	0.00500082	0.0312306	-2.40712
ENSMUSG00000021549	-0.531205	6.89847	-2.97237	0.00500667	0.0312331	-2.50775
ENSMUSG00000038671	0.624625	6.1773	2.97111	0.00502343	0.0313036	-2.50614
ENSMUSG00000020153	0.650856	8.02337	2.96969	0.00504244	0.031388	-2.5041
ENSMUSG00000028741	0.732511	5.2066	2.9677	0.00506907	0.0315195	-2.36978
ENSMUSG00000036850	0.709529	5.96253	2.967	0.00507849	0.0315439	-2.49589
ENSMUSG00000024099	0.770662	8.27367	2.96634	0.00508748	0.0315655	-2.48997
ENSMUSG00000051234	0.745401	7.27942	2.96534	0.00510089	0.0316081	-2.52862
ENSMUSG00000043336	-1.99543	5.32042	-2.96501	0.00510537	0.0316081	-2.29131
ENSMUSG00000020328	0.643266	5.99668	2.96328	0.00512885	0.0317192	-2.50742
ENSMUSG00000036879	-0.821408	6.9677	-2.96212	0.00514465	0.0317826	-2.52143
ENSMUSG00000027130	-0.99635	6.27059	-2.95743	0.005209	0.0321455	-2.50982
ENSMUSG00000061778	-0.723652	6.28706	-2.9565	0.00522192	0.0321906	-2.47945
ENSMUSG00000024242	-0.825273	6.86903	-2.9557	0.00523297	0.0322241	-2.53498
ENSMUSG00000034858	-1.19601	7.15247	-2.9551	0.00524132	0.0322409	-2.54327
ENSMUSG00000039997	-1.60941	7.08871	-2.95334	0.00526578	0.0323248	-2.54308
ENSMUSG00000035152	-0.502567	7.436	-2.9533	0.00526624	0.0323248	-2.55668
ENSMUSG00000025780	-1.29909	8.51502	-2.94842	0.00533476	0.0327104	-2.52676
ENSMUSG00000073489	-1.13838	5.16605	-2.94587	0.0053708	0.0328679	-2.28191
ENSMUSG00000053746	0.852586	2.44328	2.94554	0.00537547	0.0328679	-2.17432
ENSMUSG00000032212	-1.65361	5.73293	-2.94539	0.00537766	0.0328679	-2.40305
ENSMUSG00000024371	-0.741139	6.02415	-2.94264	0.00541684	0.0330721	-2.47047
ENSMUSG00000022401	-1.06136	5.53803	-2.93962	0.00546019	0.0333013	-2.38444
ENSMUSG00000026179	0.565061	6.12603	2.93754	0.00549035	0.0334388	-2.56355
ENSMUSG00000101655	-3.99326	0.536032	-2.93726	0.0054944	0.0334388	-3.46654
ENSMUSG00000031393	-0.9897	6.02572	-2.93658	0.00550429	0.0334412	-2.49845
ENSMUSG00000040269	0.752989	5.6639	2.93643	0.00550646	0.0334412	-2.49621
ENSMUSG00000021967	0.747129	5.88856	2.93512	0.00552546	0.0335211	-2.56163
ENSMUSG00000026248	0.533369	5.78393	2.93331	0.005552	0.0336238	-2.54687
ENSMUSG00000055720	0.444379	6.08455	2.93307	0.00555548	0.0336238	-2.58149
ENSMUSG00000028271	0.548054	5.90829	2.93276	0.00555999	0.0336238	-2.57659
ENSMUSG00000024983	-0.423278	5.91176	-2.93096	0.00558646	0.0337122	-2.52351
ENSMUSG00000005142	-0.750249	6.97094	-2.93086	0.00558796	0.0337122	-2.60728
ENSMUSG00000003458	-0.400367	6.90813	-2.93057	0.00559224	0.0337122	-2.60922
ENSMUSG00000063550	-0.791999	6.30695	-2.9294	0.00560954	0.0337448	-2.58093
ENSMUSG00000112358	-4.55275	0.987263	-2.92926	0.00561155	0.0337448	-3.28189
ENSMUSG00000065990	0.709638	7.4359	2.92898	0.00561574	0.0337448	-2.61402
ENSMUSG00000026150	0.451722	7.54193	2.92857	0.00562172	0.0337448	-2.61597
ENSMUSG00000044072	-1.82627	2.19152	-2.92821	0.00562707	0.0337448	-2.36485
ENSMUSG00000039318	-1.04421	6.19928	-2.92772	0.00563443	0.0337536	-2.52662
ENSMUSG00000036242	-3.58571	1.89665	-2.92502	0.00567455	0.0339584	-2.97799
ENSMUSG00000061950	-0.506957	6.0521	-2.92425	0.00568617	0.0339925	-2.55255
ENSMUSG00000040046	-5.61493	0.0320926	-2.92019	0.00574732	0.0343128	-3.43695
ENSMUSG00000029185	-0.870525	5.5637	-2.9199	0.00575171	0.0343128	-2.42676
ENSMUSG00000078185	-1.19904	5.66448	-2.91897	0.00576577	0.0343609	-2.43825
ENSMUSG00000031715	-0.739778	6.86985	-2.9177	0.00578507	0.0344401	-2.63861
ENSMUSG00000043019	-0.49045	7.0265	-2.91633	0.00580593	0.0345284	-2.64298
ENSMUSG00000021994	-1.43124	5.69657	-2.91559	0.00581725	0.0345599	-2.36891
ENSMUSG00000086240	1.24526	2.2146	2.91159	0.0058788	0.0348839	-2.23409
ENSMUSG00000057406	-0.831829	5.70133	-2.91125	0.00588395	0.0348839	-2.51554
ENSMUSG00000002058	0.772848	5.64073	2.91077	0.00589145	0.0348922	-2.49996
ENSMUSG00000014606	0.461143	7.63197	2.90971	0.00590791	0.0349018	-2.65819
ENSMUSG00000037296	0.616168	5.61541	2.90956	0.00591022	0.0349018	-2.57881
ENSMUSG00000018428	-1.00883	6.14744	-2.90949	0.00591132	0.0349018	-2.49209
ENSMUSG00000039050	-0.420145	6.03344	-2.90559	0.0059721	0.0352244	-2.60761
ENSMUSG00000029146	0.493924	7.46141	2.9026	0.00601919	0.0354656	-2.67812
ENSMUSG00000050332	-1.08691	5.18922	-2.89939	0.00607013	0.035729	-2.41254
ENSMUSG00000018909	-0.634766	6.84613	-2.89724	0.00610444	0.0358751	-2.68055
ENSMUSG00000030291	0.612995	5.36319	2.89692	0.00610954	0.0358751	-2.54699
ENSMUSG00000039841	-0.739354	5.21704	-2.89666	0.00611373	0.0358751	-2.51668
ENSMUSG00000021686	-0.803227	6.24982	-2.89387	0.00615859	0.0361014	-2.64077
ENSMUSG00000025024	0.535185	5.95706	2.89287	0.00617478	0.0361356	-2.6813
ENSMUSG00000025340	-0.462971	5.37124	-2.89239	0.00618256	0.0361356	-2.55151
ENSMUSG00000081944	-3.11217	0.895322	-2.8922	0.0061856	0.0361356	-2.90784
ENSMUSG00000022360	-1.14494	5.13481	-2.89169	0.00619383	0.0361356	-2.51747
ENSMUSG00000064302	-1.36005	5.05931	-2.89156	0.00619593	0.0361356	-2.42606
ENSMUSG00000085962	-2.42898	2.19584	-2.89082	0.00620801	0.0361692	-2.55165
ENSMUSG00000024127	-0.659588	5.68581	-2.88963	0.00622744	0.0362456	-2.5609
ENSMUSG00000045503	0.686826	6.02284	2.88833	0.00624856	0.0363316	-2.69668
ENSMUSG00000074781	0.480875	7.42905	2.88515	0.00630089	0.0365706	-2.72007
ENSMUSG00000016239	-4.21142	1.25389	-2.88479	0.00630679	0.0365706	-3.24177
ENSMUSG00000041119	-1.48498	2.17348	-2.88467	0.0063088	0.0365706	-2.47605
ENSMUSG00000038893	0.64032	5.3436	2.88368	0.00632519	0.0366286	-2.62847
ENSMUSG00000003068	0.632477	7.18801	2.88213	0.00635079	0.0367397	-2.72924
ENSMUSG00000031253	-1.25956	5.70037	-2.88098	0.00636988	0.036813	-2.50185
ENSMUSG00000043398	-2.50105	2.24918	-2.87975	0.00639052	0.0368805	-2.5636
ENSMUSG00000042272	-1.2693	5.7143	-2.87909	0.00640154	0.0368805	-2.49526
ENSMUSG00000026110	-0.929232	6.21828	-2.87891	0.00640445	0.0368805	-2.68755
ENSMUSG00000020225	0.596139	6.92255	2.87874	0.00640729	0.0368805	-2.73717
ENSMUSG00000037369	-0.77638	5.94483	-2.87813	0.00641758	0.0369027	-2.66485
ENSMUSG00000028270	-0.394744	7.23026	-2.87677	0.00644041	0.0369969	-2.74097
ENSMUSG00000039656	0.82079	5.64389	2.87617	0.00645051	0.0370178	-2.68141
ENSMUSG00000029195	-2.26397	5.8675	-2.8744	0.00648037	0.0371114	-2.35221
ENSMUSG00000010608	-1.52164	7.1116	-2.87432	0.00648185	0.0371114	-2.733
ENSMUSG00000034422	-1.19419	6.70736	-2.87391	0.00648876	0.0371114	-2.7293
ENSMUSG00000037348	0.473788	5.38093	2.87328	0.00649936	0.0371114	-2.64955
ENSMUSG00000067610	-3.5445	0.687174	-2.87321	0.00650059	0.0371114	-2.96041
ENSMUSG00000031309	-0.588472	8.59864	-2.87291	0.00650566	0.0371114	-2.72777
ENSMUSG00000020444	0.653121	6.17713	2.87175	0.00652538	0.0371724	-2.73953
ENSMUSG00000027502	0.34981	7.38657	2.87152	0.00652932	0.0371724	-2.75483
ENSMUSG00000059142	-0.596403	5.90764	-2.86698	0.00660713	0.0375781	-2.67541
ENSMUSG00000037110	-1.36392	7.38028	-2.86514	0.00663887	0.0377185	-2.7498
ENSMUSG00000044534	-2.59812	2.07295	-2.86479	0.00664499	0.0377185	-2.77383
ENSMUSG00000115762	-4.89062	0.744012	-2.86431	0.00665338	0.0377288	-3.53558
ENSMUSG00000020189	-0.487603	7.25818	-2.86137	0.00670451	0.0379812	-2.77678
ENSMUSG00000002844	0.426976	6.37611	2.85883	0.00674908	0.0381959	-2.77326
ENSMUSG00000057133	-1.69025	5.70361	-2.85796	0.00676439	0.0382448	-2.58368
ENSMUSG00000026750	0.768873	7.24147	2.85585	0.00680154	0.0383905	-2.79057
ENSMUSG00000044894	0.929884	8.54683	2.85476	0.00682089	0.0383905	-2.72906
ENSMUSG00000030512	0.601438	5.16711	2.8547	0.00682198	0.0383905	-2.64748
ENSMUSG00000042211	-0.663706	6.35733	-2.85468	0.0068223	0.0383905	-2.76693
ENSMUSG00000027009	-2.64587	6.22912	-2.85429	0.0068293	0.0383905	-2.62293
ENSMUSG00000020850	-1.17804	7.45475	-2.85423	0.00683034	0.0383905	-2.78687
ENSMUSG00000025358	-0.512145	5.73704	-2.85347	0.0068438	0.0384285	-2.72447
ENSMUSG00000019254	0.950452	5.63151	2.85159	0.00687745	0.0385797	-2.70456
ENSMUSG00000042641	-2.41837	1.68169	-2.85085	0.00689063	0.0386158	-2.70022
ENSMUSG00000027164	-0.553954	6.3017	-2.84988	0.00690807	0.0386592	-2.77587
ENSMUSG00000000339	0.61043	5.03375	2.84943	0.00691618	0.0386592	-2.61207
ENSMUSG00000025816	-1.04258	5.3443	-2.84895	0.00692474	0.0386592	-2.52915
ENSMUSG00000022247	0.428476	5.80412	2.84863	0.00693061	0.0386592	-2.78605
ENSMUSG00000029030	0.458664	8.23836	2.84855	0.0069321	0.0386592	-2.78146
ENSMUSG00000019428	0.720138	7.37576	2.84761	0.00694903	0.038716	-2.80981
ENSMUSG00000022214	0.31499	7.26694	2.84661	0.00696701	0.0387438	-2.81459
ENSMUSG00000035278	0.678965	6.02613	2.84623	0.00697395	0.0387438	-2.80069
ENSMUSG00000024911	0.379323	5.79219	2.84611	0.00697619	0.0387438	-2.76353
ENSMUSG00000008845	-3.87121	4.97717	-2.84584	0.00698105	0.0387438	-2.38848
ENSMUSG00000001687	0.378676	8.06646	2.84476	0.00700056	0.0388145	-2.80396
ENSMUSG00000107749	-6.12468	1.69067	-2.8426	0.00704009	0.0389894	-3.55318
ENSMUSG00000033256	1.63117	2.04476	2.84229	0.00704571	0.0389894	-2.4679
ENSMUSG00000001844	0.524896	6.29401	2.84109	0.00706773	0.0390437	-2.80809
ENSMUSG00000029048	0.597277	8.01551	2.84101	0.00706913	0.0390437	-2.81009
ENSMUSG00000027997	0.548185	5.36461	2.84004	0.00708689	0.0391041	-2.72457
ENSMUSG00000024661	0.882837	11.7972	2.83936	0.00709946	0.039114	-2.50172
ENSMUSG00000020646	-3.14221	1.94017	-2.83921	0.00710234	0.039114	-2.97913
ENSMUSG00000026131	-2.03179	6.08185	-2.83815	0.00712188	0.0391473	-2.5915
ENSMUSG00000039105	0.650435	7.62625	2.83814	0.00712203	0.0391473	-2.82569
ENSMUSG00000030102	-1.10144	6.10537	-2.83714	0.0071405	0.0392112	-2.73003
ENSMUSG00000022577	1.42141	2.25682	2.83474	0.00718514	0.0394077	-2.41163
ENSMUSG00000021972	-0.970541	5.64939	-2.83448	0.00719003	0.0394077	-2.67713
ENSMUSG00000027203	0.721006	5.31461	2.83285	0.0072204	0.0395364	-2.75126
ENSMUSG00000029629	-0.644591	5.90764	-2.83244	0.00722815	0.039541	-2.76747
ENSMUSG00000080824	1.14712	2.0076	2.83177	0.00724074	0.0395715	-2.42013
ENSMUSG00000019846	-1.21879	7.45805	-2.83121	0.00725116	0.0395715	-2.82476
ENSMUSG00000033577	-0.920986	6.24351	-2.83104	0.00725442	0.0395715	-2.76153
ENSMUSG00000042015	-0.348548	6.00148	-2.83022	0.00726989	0.0396168	-2.78024
ENSMUSG00000001036	-0.962358	6.18069	-2.82986	0.00727656	0.0396168	-2.74459
ENSMUSG00000105419	-3.313	1.9194	-2.82865	0.0072994	0.0397035	-2.99391
ENSMUSG00000067719	0.79591	6.04752	2.82802	0.00731131	0.0397305	-2.82166
ENSMUSG00000066362	1.32344	1.99403	2.8272	0.0073269	0.0397775	-2.41622
ENSMUSG00000040455	-0.617513	5.7352	-2.82671	0.0073363	0.0397909	-2.73807
ENSMUSG00000026753	0.49388	7.62777	2.82575	0.00735446	0.0398206	-2.85703
ENSMUSG00000054604	0.415562	8.1006	2.82569	0.00735566	0.0398206	-2.84324
ENSMUSG00000036550	-1.01211	7.90779	-2.82514	0.00736609	0.0398395	-2.84202
ENSMUSG00000029461	-0.888398	5.63907	-2.8228	0.0074109	0.040044	-2.70304
ENSMUSG00000079363	-1.29368	6.61471	-2.82168	0.00743234	0.040122	-2.83471
ENSMUSG00000024425	0.570722	8.2938	2.82083	0.00744879	0.040173	-2.83442
ENSMUSG00000022636	-1.23959	5.89187	-2.81853	0.00749326	0.0403749	-2.66118
ENSMUSG00000031776	0.522369	7.50167	2.81726	0.00751777	0.0404689	-2.88003
ENSMUSG00000087060	-3.4295	0.253248	-2.81624	0.00753766	0.0405228	-3.09648
ENSMUSG00000039967	-1.63152	6.01021	-2.81602	0.00754193	0.0405228	-2.74978
ENSMUSG00000037646	-1.27954	6.01588	-2.81305	0.00760002	0.0407968	-2.77422
ENSMUSG00000055302	0.560291	8.68858	2.8125	0.00761099	0.0408174	-2.81183
ENSMUSG00000085171	-3.48762	0.81541	-2.81182	0.00762425	0.0408503	-3.18458
ENSMUSG00000024943	-1.07691	5.78779	-2.80996	0.00766103	0.0410091	-2.76947
ENSMUSG00000030393	-2.25023	2.29079	-2.80943	0.00767146	0.0410266	-2.68034
ENSMUSG00000002455	-0.619427	6.35975	-2.80851	0.00768964	0.0410855	-2.87251
ENSMUSG00000027931	-1.2613	4.96689	-2.80742	0.00771139	0.0411614	-2.53317
ENSMUSG00000024529	-1.16463	7.245	-2.80708	0.00771821	0.0411614	-2.88451
ENSMUSG00000005054	0.704667	6.85149	2.80533	0.00775317	0.0413094	-2.90906
ENSMUSG00000026319	-0.621488	6.36635	-2.80464	0.00776695	0.0413389	-2.8897
ENSMUSG00000074305	-1.20341	5.64531	-2.80433	0.00777312	0.0413389	-2.72919
ENSMUSG00000061559	0.549139	6.09409	2.8034	0.00779185	0.0413971	-2.88828
ENSMUSG00000030275	-0.509188	8.67969	-2.80306	0.00779852	0.0413971	-2.84275
ENSMUSG00000073678	-1.17121	6.15434	-2.80249	0.00781018	0.0414207	-2.8517
ENSMUSG00000062480	-3.14481	1.35723	-2.80109	0.00783828	0.0415313	-3.20943
ENSMUSG00000037926	-1.08343	7.28846	-2.80059	0.00784837	0.0415464	-2.91374
ENSMUSG00000027079	0.680011	5.24875	2.79871	0.00788666	0.0416934	-2.82115
ENSMUSG00000017412	-2.21514	1.773	-2.79839	0.00789312	0.0416934	-2.79907
ENSMUSG00000024513	0.492713	7.37006	2.79815	0.00789796	0.0416934	-2.92426
ENSMUSG00000033014	-0.730356	6.31776	-2.79481	0.00796613	0.0420146	-2.90499
ENSMUSG00000109282	-2.44717	1.51133	-2.7935	0.00799309	0.042118	-2.91447
ENSMUSG00000041781	-0.48882	6.41398	-2.79304	0.00800266	0.0421198	-2.92111
ENSMUSG00000037601	0.704752	5.53972	2.79227	0.00801856	0.0421198	-2.85754
ENSMUSG00000060126	1.11566	12.1203	2.79225	0.00801886	0.0421198	-2.56626
ENSMUSG00000026170	-0.635654	5.57729	-2.79204	0.0080232	0.0421198	-2.80905
ENSMUSG00000022012	-2.61044	2.00075	-2.79139	0.00803664	0.0421198	-2.77505
ENSMUSG00000032305	0.431525	5.73195	2.79135	0.00803751	0.0421198	-2.86323
ENSMUSG00000078695	0.885117	5.97343	2.78969	0.00807182	0.042261	-2.87368
ENSMUSG00000109857	-3.37728	1.79392	-2.78798	0.0081075	0.0423981	-3.12066
ENSMUSG00000024248	0.977305	8.65094	2.78772	0.0081128	0.0423981	-2.81895
ENSMUSG00000065979	-0.863066	7.02065	-2.78588	0.00815138	0.0425609	-2.93752
ENSMUSG00000032594	0.50175	7.17729	2.78302	0.00821147	0.0428356	-2.96268
ENSMUSG00000026219	-0.670603	8.44945	-2.7819	0.00823523	0.0428903	-2.91175
ENSMUSG00000038039	-1.23425	5.17987	-2.78182	0.00823691	0.0428903	-2.71025
ENSMUSG00000018398	-0.753807	5.9489	-2.77876	0.00830174	0.0431886	-2.84737
ENSMUSG00000045636	-1.08643	7.59645	-2.77709	0.00833751	0.0433354	-2.9652
ENSMUSG00000026656	-1.12121	6.09776	-2.77612	0.0083582	0.0434036	-2.89119
ENSMUSG00000006289	0.548105	6.42089	2.77433	0.00839667	0.0435639	-2.97318
ENSMUSG00000027035	-0.802274	5.5042	-2.77254	0.00843544	0.0437255	-2.80075
ENSMUSG00000048755	0.559425	5.77927	2.77132	0.00846193	0.0437908	-2.91912
ENSMUSG00000020409	-0.568613	6.22381	-2.7707	0.00847522	0.0437908	-2.94559
ENSMUSG00000058291	-0.361724	6.27974	-2.77013	0.00848774	0.0437908	-2.95937
ENSMUSG00000021189	-0.430941	6.34907	-2.77	0.00849053	0.0437908	-2.97194
ENSMUSG00000014554	0.468736	6.00651	2.76994	0.0084918	0.0437908	-2.96486
ENSMUSG00000037295	0.672929	5.88765	2.76945	0.00850243	0.0437908	-2.96546
ENSMUSG00000032412	0.566587	8.78538	2.7694	0.0085035	0.0437908	-2.87713
ENSMUSG00000001240	-0.880886	6.04798	-2.76914	0.00850916	0.0437908	-2.90155
ENSMUSG00000086370	-1.20297	4.19039	-2.76716	0.00855256	0.0439747	-2.62667
ENSMUSG00000058709	0.84918	6.12796	2.76592	0.00857986	0.0440545	-2.9688
ENSMUSG00000021116	0.56294	7.29541	2.76575	0.00858343	0.0440545	-3.00212
ENSMUSG00000032504	-0.528273	7.53817	-2.76457	0.00860947	0.0441411	-3.00301
ENSMUSG00000038624	-3.0513	1.97361	-2.76429	0.00861571	0.0441411	-3.04103
ENSMUSG00000010048	0.506908	5.65448	2.76361	0.0086306	0.0441779	-2.94396
ENSMUSG00000035109	-3.04371	1.80716	-2.76292	0.00864592	0.0442168	-3.08644
ENSMUSG00000063694	0.856044	8.11167	2.76104	0.00868768	0.0443725	-2.99809
ENSMUSG00000032735	-1.55597	5.22419	-2.76085	0.00869183	0.0443725	-2.67765
ENSMUSG00000023912	-2.14286	1.98402	-2.7598	0.00871515	0.0444096	-2.67635
ENSMUSG00000066900	0.484945	6.94578	2.75948	0.0087224	0.0444096	-3.01671
ENSMUSG00000028466	0.440307	6.03704	2.75908	0.00873132	0.0444096	-2.99522
ENSMUSG00000012422	0.50591	7.26718	2.75889	0.00873561	0.0444096	-3.01896
ENSMUSG00000054863	1.49931	2.04593	2.75863	0.00874136	0.0444096	-2.5891
ENSMUSG00000036099	-0.781692	5.31022	-2.75844	0.00874558	0.0444096	-2.77806
ENSMUSG00000032323	-3.944	0.706266	-2.757	0.00877786	0.0444973	-3.29369
ENSMUSG00000029633	-3.29983	1.88296	-2.75698	0.00877838	0.0444973	-3.03878
ENSMUSG00000029860	0.912211	5.41875	2.75649	0.00878931	0.0445134	-2.93373
ENSMUSG00000051355	0.753091	5.27199	2.75451	0.00883394	0.0446395	-2.86372
ENSMUSG00000018761	0.592053	6.93992	2.75421	0.0088408	0.0446395	-3.028
ENSMUSG00000071337	-0.821784	6.75663	-2.75403	0.00884478	0.0446395	-3.02154
ENSMUSG00000015522	-0.453262	7.00657	-2.75374	0.0088513	0.0446395	-3.02704
ENSMUSG00000037486	-1.11753	5.82121	-2.75328	0.00886184	0.0446395	-2.9093
ENSMUSG00000027309	-1.03647	7.13669	-2.75299	0.00886828	0.0446395	-2.99945
ENSMUSG00000003039	0.567579	7.48221	2.75297	0.00886873	0.0446395	-3.02842
ENSMUSG00000031917	0.714304	5.6054	2.7491	0.00895681	0.0450433	-2.98963
ENSMUSG00000030347	-0.547075	5.31539	-2.74712	0.00900239	0.0452329	-2.81783
ENSMUSG00000026433	0.624124	5.20408	2.74677	0.00901039	0.0452334	-2.91735
ENSMUSG00000097236	-2.52605	1.73613	-2.74497	0.00905184	0.0454017	-2.94109
ENSMUSG00000038708	-1.66256	5.43459	-2.7442	0.00906967	0.0454514	-2.8131
ENSMUSG00000066149	0.531563	6.12984	2.74295	0.00909862	0.0455304	-3.03543
ENSMUSG00000002984	0.598037	5.76499	2.74268	0.00910483	0.0455304	-2.96134
ENSMUSG00000024283	-0.439982	7.24739	-2.74249	0.00910926	0.0455304	-3.05465
ENSMUSG00000027679	0.592228	6.06622	2.74153	0.00913168	0.0456027	-3.02575
ENSMUSG00000028553	-3.35464	1.84586	-2.74062	0.00915272	0.0456444	-3.19789
ENSMUSG00000028017	-2.45698	1.78803	-2.74049	0.00915595	0.0456444	-2.85844
ENSMUSG00000027346	-0.42121	7.49796	-2.73931	0.00918338	0.0457414	-3.06127
ENSMUSG00000054091	0.702309	6.88295	2.73805	0.00921293	0.0458487	-3.06578
ENSMUSG00000029701	-0.808496	6.20446	-2.73665	0.00924591	0.0459501	-2.97498
ENSMUSG00000022336	0.843643	8.74517	2.7365	0.00924933	0.0459501	-2.93739
ENSMUSG00000063077	-1.12532	8.13829	-2.73585	0.00926466	0.0459864	-3.05798
ENSMUSG00000001767	-0.553098	5.73328	-2.73531	0.00927748	0.0460102	-2.98225
ENSMUSG00000032038	0.658687	6.15923	2.7347	0.00929192	0.046042	-3.06435
ENSMUSG00000008140	0.541096	7.49002	2.73385	0.00931203	0.0461018	-3.07378
ENSMUSG00000026275	-0.40029	5.82573	-2.7302	0.00939901	0.0464644	-2.9807
ENSMUSG00000015759	0.698379	7.71612	2.7301	0.00940148	0.0464644	-3.07767
ENSMUSG00000024217	0.590434	6.05775	2.7296	0.00941343	0.0464834	-3.06125
ENSMUSG00000042380	0.645605	5.50096	2.72919	0.00942316	0.0464914	-2.99545
ENSMUSG00000037395	-0.842053	5.30318	-2.7283	0.00944447	0.0465564	-2.84668
ENSMUSG00000056211	-1.01861	5.47437	-2.72483	0.00952814	0.0469285	-2.9085
ENSMUSG00000027944	0.638038	6.10968	2.72345	0.0095618	0.0470539	-3.06995
ENSMUSG00000029713	0.549262	8.3981	2.72278	0.00957805	0.0470573	-3.04376
ENSMUSG00000036053	-0.54157	5.74965	-2.72274	0.00957892	0.0470573	-3.00407
ENSMUSG00000022848	0.497393	6.30649	2.72218	0.0095925	0.0470837	-3.09161
ENSMUSG00000025006	-1.87367	8.54273	-2.72178	0.00960242	0.0470921	-3.0842
ENSMUSG00000058230	-1.40154	5.93298	-2.72103	0.00962059	0.0471409	-2.87122
ENSMUSG00000060073	0.542629	7.69385	2.72016	0.00964203	0.0472056	-3.10192
ENSMUSG00000041236	-0.354519	7.44269	-2.71875	0.00967654	0.0473341	-3.10962
ENSMUSG00000031403	-0.691714	5.94225	-2.71712	0.00971657	0.0474894	-3.0154
ENSMUSG00000027435	-1.43537	6.17672	-2.71433	0.00978571	0.0477866	-2.88208
ENSMUSG00000007379	-1.82259	2.02296	-2.71365	0.00980248	0.0478278	-2.78872
ENSMUSG00000059436	0.42223	6.94135	2.71192	0.00984561	0.0479763	-3.12748
ENSMUSG00000038116	-0.746906	5.70185	-2.71176	0.00984967	0.0479763	-2.98277
ENSMUSG00000039016	0.734038	6.35493	2.71074	0.00987508	0.0480469	-3.10848
ENSMUSG00000019790	-0.68387	5.51296	-2.71051	0.00988092	0.0480469	-2.96
ENSMUSG00000009418	-1.31708	4.93688	-2.70774	0.00995046	0.0483441	-2.79014
ENSMUSG00000029407	-0.562413	7.53407	-2.70723	0.0099633	0.0483655	-3.13442
ENSMUSG00000028926	-1.13004	6.16126	-2.70533	0.0100114	0.0485578	-2.93347
ENSMUSG00000052419	0.622684	6.24073	2.70465	0.0100288	0.0486013	-3.12566
ENSMUSG00000003660	-0.770205	7.37166	-2.70338	0.0100611	0.0487166	-3.14117
ENSMUSG00000050188	0.744533	5.21547	2.70258	0.0100815	0.0487578	-2.96347
ENSMUSG00000025487	0.489599	7.36801	2.70238	0.0100866	0.0487578	-3.14697
ENSMUSG00000042396	0.467758	7.44009	2.7014	0.0101115	0.0488367	-3.14724
ENSMUSG00000026768	-3.9908	1.70781	-2.69501	0.0102763	0.0495318	-3.21569
ENSMUSG00000085396	-1.66315	5.04714	-2.69477	0.0102825	0.0495318	-2.83619
ENSMUSG00000057143	-1.01207	6.16097	-2.69441	0.010292	0.0495318	-3.10611
ENSMUSG00000042286	-0.88484	5.28595	-2.69398	0.010303	0.0495318	-2.89286
ENSMUSG00000001943	-2.74419	2.22601	-2.69369	0.0103107	0.0495318	-2.95327
ENSMUSG00000020265	0.566259	7.39892	2.69365	0.0103118	0.0495318	-3.16476
ENSMUSG00000021488	-1.17396	7.36504	-2.69319	0.0103237	0.0495318	-3.16009
ENSMUSG00000060445	-4.96549	1.04342	-2.69288	0.0103317	0.0495318	-3.5987
ENSMUSG00000029729	-0.510737	5.73793	-2.6928	0.0103339	0.0495318	-3.03798
ENSMUSG00000033257	-1.101	5.18305	-2.6925	0.0103418	0.0495318	-2.95818
ENSMUSG00000006641	1.07109	5.83339	2.69169	0.0103629	0.0495916	-3.11649
ENSMUSG00000016918	-0.625411	5.8849	-2.69043	0.0103958	0.0497076	-3.099
ENSMUSG00000026439	-0.369757	6.18407	-2.68778	0.0104658	0.0500003	-3.15683
ENSMUSG00000004285	0.703871	7.0175	2.68741	0.0104755	0.0500052	-3.18128
ENSMUSG00000024914	0.66358	7.54877	2.68344	0.0105808	0.0504657	-3.18742
ENSMUSG00000004609	-1.73873	5.54759	-2.68163	0.0106293	0.0506547	-3.00443
ENSMUSG00000028524	-2.43074	2.28233	-2.6813	0.0106381	0.0506547	-2.86496
ENSMUSG00000034973	-1.18594	5.94062	-2.6802	0.0106676	0.0507414	-3.0668
ENSMUSG00000020948	-0.55855	5.94923	-2.6799	0.0106757	0.0507414	-3.11336
ENSMUSG00000021764	0.709379	7.40056	2.67959	0.0106842	0.0507414	-3.19833
ENSMUSG00000024181	0.627124	6.06998	2.67894	0.0107017	0.0507414	-3.17581
ENSMUSG00000009376	-1.14852	6.98342	-2.67883	0.0107046	0.0507414	-3.1751
ENSMUSG00000019777	0.327649	7.35978	2.67865	0.0107094	0.0507414	-3.20109
ENSMUSG00000108132	-5.73079	-0.587519	-2.678	0.010727	0.0507827	-3.80157
ENSMUSG00000059474	-0.67902	5.99502	-2.67716	0.0107497	0.0508409	-3.1388
ENSMUSG00000047497	-2.05405	5.54073	-2.67689	0.010757	0.0508409	-2.83734
ENSMUSG00000026618	-0.595545	7.66109	-2.67605	0.0107799	0.0509071	-3.20497
ENSMUSG00000073411	0.512135	11.7102	2.67487	0.0108118	0.0509899	-2.87056
ENSMUSG00000024835	0.443149	8.46829	2.67475	0.0108152	0.0509899	-3.13948
ENSMUSG00000026153	-1.20771	5.18784	-2.67394	0.0108373	0.0510522	-2.91417
ENSMUSG00000028042	1.24851	5.4573	2.67355	0.0108479	0.0510599	-3.03757
ENSMUSG00000019188	0.351581	7.57803	2.67159	0.0109014	0.0512696	-3.21239
ENSMUSG00000026584	-0.970761	5.16651	-2.67073	0.0109251	0.051339	-2.99613
ENSMUSG00000008682	0.866829	10.6865	2.66911	0.0109698	0.051507	-2.9175
ENSMUSG00000041231	-0.459201	6.30083	-2.66762	0.0110109	0.0516284	-3.19837
ENSMUSG00000032601	-0.612418	6.38418	-2.66744	0.0110158	0.0516284	-3.17361
ENSMUSG00000046836	-0.368123	7.05297	-2.66705	0.0110266	0.0516284	-3.22622
ENSMUSG00000020166	-0.470672	6.90523	-2.66687	0.0110317	0.0516284	-3.22596
ENSMUSG00000061068	-2.06693	6.4362	-2.66611	0.0110527	0.0516702	-3.09117
ENSMUSG00000038608	-1.64888	7.17775	-2.6659	0.0110587	0.0516702	-3.21051
ENSMUSG00000040423	-0.564532	7.19368	-2.66311	0.0111363	0.0519907	-3.23401
ENSMUSG00000067995	0.591961	5.23219	2.66242	0.0111557	0.0520389	-3.08852
ENSMUSG00000024258	0.566038	5.53732	2.66144	0.0111832	0.0521248	-3.14944
ENSMUSG00000031197	0.548798	6.24678	2.66005	0.0112223	0.0522332	-3.23645
ENSMUSG00000101872	-5.95367	1.50852	-2.65996	0.0112247	0.0522332	-3.59846
ENSMUSG00000024486	-2.48099	1.77113	-2.65876	0.0112586	0.0523483	-3.04154
ENSMUSG00000025184	-0.56341	5.31413	-2.65412	0.0113907	0.0528884	-3.08631
ENSMUSG00000095204	-5.54692	-0.485046	-2.65403	0.0113932	0.0528884	-3.82208
ENSMUSG00000037815	-0.57719	8.10789	-2.6519	0.0114542	0.0531284	-3.25067
ENSMUSG00000021943	-3.16019	4.72817	-2.65061	0.0114911	0.0532197	-2.76124
ENSMUSG00000028207	-1.15422	8.08252	-2.65027	0.0115009	0.0532197	-3.25466
ENSMUSG00000033499	-0.685585	6.81058	-2.65013	0.0115049	0.0532197	-3.26026
ENSMUSG00000005871	-1.53877	5.84172	-2.64992	0.011511	0.0532197	-3.0873
ENSMUSG00000038594	-0.727791	5.91385	-2.64941	0.0115258	0.0532452	-3.10235
ENSMUSG00000006464	-2.30067	2.29918	-2.64901	0.0115374	0.053256	-2.93863
ENSMUSG00000017721	0.444815	6.11627	2.64786	0.0115706	0.0533663	-3.24374
ENSMUSG00000027078	0.710753	6.25268	2.6458	0.0116304	0.0535719	-3.26628
ENSMUSG00000030706	0.507861	6.36956	2.64544	0.0116411	0.0535719	-3.26611
ENSMUSG00000074771	-1.27889	8.2234	-2.64536	0.0116432	0.0535719	-3.26703
ENSMUSG00000032534	-0.684646	5.23194	-2.64463	0.0116647	0.0536275	-3.06782
ENSMUSG00000044408	0.668576	7.33607	2.64302	0.0117118	0.0538009	-3.27957
ENSMUSG00000029104	-1.11716	5.95513	-2.64082	0.0117764	0.0540186	-3.14669
ENSMUSG00000039128	0.500849	6.93811	2.64061	0.0117826	0.0540186	-3.28632
ENSMUSG00000032009	-0.684597	7.51595	-2.64044	0.0117874	0.0540186	-3.28291
ENSMUSG00000076586	-5.05897	0.906163	-2.6389	0.0118329	0.054172	-3.51704
ENSMUSG00000041408	-0.550264	7.52571	-2.63867	0.0118398	0.054172	-3.28894
ENSMUSG00000055401	0.616391	5.64518	2.63738	0.011878	0.0543036	-3.19544
ENSMUSG00000060336	-1.94477	2.26825	-2.63619	0.0119134	0.0544219	-2.93338
ENSMUSG00000007739	0.437524	8.35801	2.63316	0.0120039	0.0547916	-3.2522
ENSMUSG00000028044	0.722016	5.31975	2.63243	0.0120257	0.054817	-3.16095
ENSMUSG00000003345	0.974334	6.79824	2.63234	0.0120286	0.054817	-3.30127
ENSMUSG00000067274	1.10569	11.3989	2.63199	0.0120389	0.0548207	-2.94781
ENSMUSG00000003299	0.408282	6.44496	2.63077	0.0120758	0.054945	-3.29908
ENSMUSG00000022811	-0.395123	7.22172	-2.62982	0.0121042	0.0550306	-3.31057
ENSMUSG00000075467	0.58727	5.97005	2.62811	0.012156	0.0551043	-3.27514
ENSMUSG00000040532	0.607941	5.72249	2.62803	0.0121585	0.0551043	-3.23369
ENSMUSG00000090622	-2.20931	1.89423	-2.62752	0.0121739	0.0551043	-3.07848
ENSMUSG00000033075	-0.652461	5.95915	-2.62733	0.0121798	0.0551043	-3.24461
ENSMUSG00000036860	0.683115	5.60038	2.62725	0.0121822	0.0551043	-3.19814
ENSMUSG00000044349	-2.95475	5.39352	-2.62718	0.0121844	0.0551043	-2.88247
ENSMUSG00000050708	0.692368	10.6026	2.62707	0.0121877	0.0551043	-3.02563
ENSMUSG00000021922	-4.47222	0.898596	-2.62593	0.0122224	0.0552175	-3.58401
ENSMUSG00000015013	0.650225	6.095	2.62536	0.0122399	0.0552477	-3.29293
ENSMUSG00000044791	-1.60202	6.02587	-2.62508	0.0122484	0.0552477	-3.16975
ENSMUSG00000025085	-1.02419	8.41571	-2.62316	0.012307	0.0554688	-3.26516
ENSMUSG00000034729	0.607971	6.09224	2.6228	0.0123182	0.0554755	-3.28781
ENSMUSG00000071866	0.651243	10.492	2.62152	0.0123574	0.0556082	-3.04663
ENSMUSG00000019494	0.665197	7.50213	2.61813	0.0124621	0.0560212	-3.33558
ENSMUSG00000053297	-2.85119	0.706843	-2.6175	0.0124816	0.0560212	-3.26777
ENSMUSG00000035614	-0.650832	5.69845	-2.61742	0.0124841	0.0560212	-3.22055
ENSMUSG00000007888	1.85318	1.52801	2.61729	0.0124882	0.0560212	-2.91635
ENSMUSG00000036278	0.81708	5.52158	2.61688	0.012501	0.0560348	-3.18402
ENSMUSG00000087579	-2.87861	1.96962	-2.61552	0.0125436	0.0561816	-3.28852
ENSMUSG00000081406	1.11062	6.17342	2.6152	0.0125534	0.0561816	-3.33375
ENSMUSG00000078619	0.575751	7.0129	2.61233	0.0126433	0.0565397	-3.35097
ENSMUSG00000040111	-1.19016	5.72585	-2.61083	0.0126906	0.0567071	-3.20378
ENSMUSG00000058446	0.406842	8.7474	2.61044	0.012703	0.0567185	-3.28525
ENSMUSG00000074800	1.46223	2.18462	2.60903	0.0127474	0.0567543	-2.84052
ENSMUSG00000032410	-0.779465	6.20168	-2.60893	0.0127508	0.0567543	-3.29159
ENSMUSG00000095130	-6.39339	-0.224076	-2.60881	0.0127545	0.0567543	-3.82917
ENSMUSG00000043284	0.594145	6.27372	2.6086	0.012761	0.0567543	-3.34047
ENSMUSG00000019849	-0.4685	5.7394	-2.60829	0.0127709	0.0567543	-3.2225
ENSMUSG00000022139	-0.7214	8.09058	-2.60822	0.0127731	0.0567543	-3.35387
ENSMUSG00000028719	0.550451	8.0156	2.60799	0.0127804	0.0567543	-3.34648
ENSMUSG00000090000	0.47584	5.79099	2.60668	0.0128223	0.0568574	-3.3232
ENSMUSG00000032518	1.20206	11.562	2.60664	0.0128234	0.0568574	-2.99044
ENSMUSG00000020009	-0.483063	8.78547	-2.6045	0.0128919	0.0571169	-3.28937
ENSMUSG00000075270	-1.95639	2.18969	-2.60229	0.0129628	0.0573866	-2.96638
ENSMUSG00000002043	0.713573	5.04374	2.60167	0.0129827	0.0574302	-3.18722
ENSMUSG00000034320	-0.758424	6.14106	-2.601	0.0130042	0.0574445	-3.28322
ENSMUSG00000020674	-1.05702	7.45653	-2.60084	0.0130095	0.0574445	-3.36486
ENSMUSG00000022019	-0.542589	5.58681	-2.60055	0.0130187	0.0574445	-3.20369
ENSMUSG00000078153	0.769063	6.13474	2.60033	0.013026	0.0574445	-3.36724
ENSMUSG00000034525	-1.22454	5.39407	-2.59876	0.0130765	0.0576231	-3.17148
ENSMUSG00000101111	0.985112	5.88336	2.59603	0.0131656	0.0579115	-3.29976
ENSMUSG00000028957	-1.28652	5.75557	-2.59587	0.0131706	0.0579115	-3.31599
ENSMUSG00000039903	-2.96565	1.88907	-2.5957	0.0131763	0.0579115	-3.30769
ENSMUSG00000015806	0.554286	7.00188	2.59523	0.0131917	0.0579115	-3.38806
ENSMUSG00000030670	1.16104	1.83881	2.59512	0.0131953	0.0579115	-2.90989
ENSMUSG00000034543	-0.841751	5.49806	-2.59489	0.0132026	0.0579115	-3.19689
ENSMUSG00000081051	1.21266	7.94584	2.59362	0.0132442	0.0580495	-3.31732
ENSMUSG00000106037	1.22508	6.11712	2.59202	0.0132968	0.0582359	-3.38423
ENSMUSG00000041653	-1.23255	8.28178	-2.58994	0.0133655	0.0584857	-3.39114
ENSMUSG00000056267	-0.862293	5.29741	-2.58968	0.0133743	0.0584857	-3.11918
ENSMUSG00000114003	1.041	6.65341	2.58828	0.0134207	0.0586441	-3.40022
ENSMUSG00000022312	0.777332	8.78405	2.58484	0.0135352	0.0590994	-3.2797
ENSMUSG00000024091	0.321435	7.29489	2.58316	0.0135917	0.059301	-3.41676
ENSMUSG00000050244	-1.1201	5.57853	-2.58245	0.0136156	0.05936	-3.28312
ENSMUSG00000005413	-0.87673	5.88677	-2.57984	0.0137036	0.0596983	-3.32168
ENSMUSG00000014195	-0.489964	7.5087	-2.57646	0.0138184	0.0600801	-3.42652
ENSMUSG00000074918	0.705672	5.79223	2.57622	0.0138266	0.0600801	-3.34296
ENSMUSG00000015340	-1.61182	6.62615	-2.57606	0.0138322	0.0600801	-3.36952
ENSMUSG00000062822	-0.631368	5.98442	-2.57578	0.0138417	0.0600801	-3.38327
ENSMUSG00000085913	-1.40742	2.14192	-2.57572	0.0138437	0.0600801	-2.92063
ENSMUSG00000024589	-0.833582	5.0128	-2.57458	0.0138825	0.0602032	-3.14788
ENSMUSG00000039725	0.600665	5.03521	2.57366	0.0139142	0.0602947	-3.23647
ENSMUSG00000024845	0.69105	8.47707	2.57327	0.0139276	0.0603072	-3.37414
ENSMUSG00000021186	-1.33683	5.91067	-2.5714	0.013992	0.0605404	-3.23241
ENSMUSG00000020838	-2.86987	1.41357	-2.56876	0.0140832	0.0608452	-3.13666
ENSMUSG00000051166	-1.50921	4.81133	-2.56875	0.0140837	0.0608452	-3.13483
ENSMUSG00000017778	0.759131	8.39397	2.56812	0.0141055	0.0608937	-3.39883
ENSMUSG00000024213	0.493223	6.24717	2.56765	0.014122	0.0609192	-3.43618
ENSMUSG00000073491	-2.9365	4.33217	-2.5671	0.0141409	0.0609548	-2.98284
ENSMUSG00000016308	0.535148	6.04037	2.56641	0.0141653	0.0609789	-3.42278
ENSMUSG00000031239	0.756245	5.66537	2.56633	0.0141678	0.0609789	-3.37583
ENSMUSG00000026604	-1.10411	5.97321	-2.56517	0.0142084	0.061073	-3.27445
ENSMUSG00000094088	-6.7125	0.562873	-2.5651	0.0142109	0.061073	-3.85189
ENSMUSG00000021254	-0.539684	5.59851	-2.56383	0.0142554	0.0612182	-3.29909
ENSMUSG00000052812	-0.769148	5.90109	-2.56328	0.0142746	0.0612399	-3.36149
ENSMUSG00000022105	-0.579335	7.24148	-2.56278	0.0142922	0.0612399	-3.45589
ENSMUSG00000036372	0.711342	5.51578	2.56277	0.0142925	0.0612399	-3.37383
ENSMUSG00000052917	-0.584602	6.29596	-2.56214	0.014315	0.0612904	-3.43339
ENSMUSG00000116718	-2.74899	1.35425	-2.56087	0.0143597	0.0614358	-3.16709
ENSMUSG00000024955	0.862649	5.92792	2.56016	0.0143849	0.0614733	-3.40699
ENSMUSG00000063235	0.650009	5.77425	2.56002	0.0143899	0.0614733	-3.39519
ENSMUSG00000039886	0.926425	8.66866	2.55937	0.0144127	0.0615049	-3.40903
ENSMUSG00000087445	-3.12891	1.52664	-2.5592	0.0144187	0.0615049	-3.32938
ENSMUSG00000028565	-0.95591	6.7821	-2.55873	0.0144354	0.0615106	-3.42956
ENSMUSG00000024772	0.491047	7.46813	2.55856	0.0144415	0.0615106	-3.46992
ENSMUSG00000036676	-0.912334	5.71841	-2.55808	0.0144587	0.061538	-3.23498
ENSMUSG00000020843	0.616623	5.70685	2.55616	0.0145269	0.0617823	-3.39161
ENSMUSG00000102602	-5.98831	0.951243	-2.55407	0.0146019	0.0620555	-3.78093
ENSMUSG00000001158	0.544198	5.95461	2.54921	0.0147772	0.0627537	-3.45114
ENSMUSG00000028411	0.398759	5.34755	2.54767	0.0148332	0.0629303	-3.33881
ENSMUSG00000052658	1.32217	0.933402	2.54746	0.0148407	0.0629303	-3.05362
ENSMUSG00000021806	-1.82832	5.15514	-2.54426	0.0149575	0.0633005	-3.07317
ENSMUSG00000023025	-0.42035	7.3359	-2.54416	0.0149613	0.0633005	-3.49981
ENSMUSG00000037857	-0.496537	6.88408	-2.54397	0.0149684	0.0633005	-3.49732
ENSMUSG00000078496	-3.56382	1.91923	-2.54386	0.0149722	0.0633005	-3.41239
ENSMUSG00000099764	1.2257	8.04331	2.54346	0.0149869	0.063316	-3.41423
ENSMUSG00000063576	0.401565	6.21889	2.54242	0.0150252	0.0634313	-3.48877
ENSMUSG00000018143	0.629452	5.18035	2.5412	0.0150704	0.0635752	-3.32614
ENSMUSG00000064127	-0.514049	6.32614	-2.53602	0.0152628	0.0643394	-3.49635
ENSMUSG00000031918	-0.447511	7.0145	-2.53545	0.015284	0.0643652	-3.51482
ENSMUSG00000002731	0.52603	5.69548	2.53525	0.0152914	0.0643652	-3.45118
ENSMUSG00000027326	-2.61577	0.462246	-2.53356	0.0153548	0.0645849	-3.25254
ENSMUSG00000032330	0.710889	8.28376	2.53286	0.015381	0.0646476	-3.49005
ENSMUSG00000021361	0.581972	7.24663	2.53254	0.0153931	0.0646509	-3.52638
ENSMUSG00000039031	-0.751273	6.1569	-2.53109	0.0154479	0.0648336	-3.36806
ENSMUSG00000013701	0.722662	6.98932	2.52989	0.0154931	0.064976	-3.53022
ENSMUSG00000039982	-1.17026	5.95769	-2.52939	0.0155121	0.065008	-3.20815
ENSMUSG00000067201	-3.06614	1.66202	-2.52669	0.0156147	0.0653902	-3.30552
ENSMUSG00000036442	0.386946	5.61018	2.52605	0.0156394	0.0654456	-3.44042
ENSMUSG00000039233	-0.493102	5.29819	-2.52474	0.0156893	0.0656065	-3.34074
ENSMUSG00000047789	-0.582076	5.68971	-2.52332	0.015744	0.0657876	-3.44172
ENSMUSG00000054203	-0.930409	5.66134	-2.52258	0.0157725	0.0658063	-3.38384
ENSMUSG00000081094	1.54091	4.8696	2.52257	0.0157728	0.0658063	-3.32673
ENSMUSG00000069045	-0.42614	8.18357	-2.52231	0.0157829	0.0658063	-3.53254
ENSMUSG00000008575	-0.671631	7.40965	-2.52189	0.0157989	0.065825	-3.54563
ENSMUSG00000095127	-5.01582	0.539717	-2.52048	0.0158534	0.066004	-3.65913
ENSMUSG00000087412	1.69914	5.84705	2.51955	0.0158893	0.0660188	-3.49045
ENSMUSG00000038812	0.781779	5.62787	2.51929	0.0158994	0.0660188	-3.49597
ENSMUSG00000040433	-0.628703	5.98813	-2.51927	0.0159002	0.0660188	-3.46522
ENSMUSG00000019856	-3.22319	1.83562	-2.51908	0.0159075	0.0660188	-3.3312
ENSMUSG00000034647	-1.10343	5.71969	-2.51884	0.015917	0.0660188	-3.44769
ENSMUSG00000070283	0.590027	5.63266	2.51861	0.015926	0.0660188	-3.45731
ENSMUSG00000028469	-1.22058	5.22442	-2.51788	0.0159542	0.0660876	-3.23206
ENSMUSG00000032571	-0.817942	5.20144	-2.51715	0.0159827	0.066158	-3.37033
ENSMUSG00000042354	-0.440235	5.65298	-2.51403	0.0161046	0.0666145	-3.45451
ENSMUSG00000033400	-1.26789	6.18237	-2.51174	0.0161946	0.0668939	-3.37282
ENSMUSG00000024608	1.18395	10.6393	2.51172	0.0161955	0.0668939	-3.2419
ENSMUSG00000030513	-1.30329	6.20721	-2.5109	0.0162277	0.0669425	-3.35657
ENSMUSG00000042155	-1.97289	1.99501	-2.51083	0.0162306	0.0669425	-3.18552
ENSMUSG00000074656	0.348234	7.47247	2.50916	0.0162967	0.0671669	-3.57564
ENSMUSG00000005370	-0.627169	5.60676	-2.50844	0.0163255	0.0671874	-3.45699
ENSMUSG00000022142	-0.593515	5.70989	-2.50817	0.0163363	0.0671874	-3.4728
ENSMUSG00000024726	0.641363	5.52788	2.50815	0.0163369	0.0671874	-3.44647
ENSMUSG00000069601	-3.29825	1.4367	-2.50634	0.016409	0.0674358	-3.52883
ENSMUSG00000025355	-1.1238	5.42865	-2.50525	0.0164526	0.0675432	-3.23857
ENSMUSG00000018442	0.371906	7.06226	2.50507	0.0164596	0.0675432	-3.58751
ENSMUSG00000030759	-0.514022	7.46904	-2.50472	0.0164736	0.0675432	-3.58376
ENSMUSG00000024082	0.541058	5.75399	2.50442	0.0164857	0.0675432	-3.50598
ENSMUSG00000058064	1.15317	1.77077	2.50421	0.0164941	0.0675432	-3.05244
ENSMUSG00000022749	-0.564985	6.11477	-2.50343	0.0165257	0.0676245	-3.5238
ENSMUSG00000025525	0.632173	5.89742	2.5025	0.016563	0.0676928	-3.54329
ENSMUSG00000074743	-1.38644	8.08601	-2.50242	0.016566	0.0676928	-3.5804
ENSMUSG00000061232	0.497011	11.7417	2.49949	0.0166846	0.0681287	-3.22917
ENSMUSG00000019864	-0.613069	5.0565	-2.4991	0.0167003	0.0681445	-3.2644
ENSMUSG00000029752	-0.968361	7.45181	-2.49754	0.0167637	0.0683544	-3.59381
ENSMUSG00000020171	0.576748	6.33362	2.49527	0.0168565	0.0686838	-3.6012
ENSMUSG00000019814	-0.461247	5.77097	-2.4936	0.0169247	0.0688868	-3.48364
ENSMUSG00000094694	-5.55742	0.698733	-2.49346	0.0169303	0.0688868	-3.75804
ENSMUSG00000032301	0.490188	7.99673	2.48932	0.0171014	0.069476	-3.59956
ENSMUSG00000024901	-3.01305	1.41144	-2.48915	0.0171084	0.069476	-3.44054
ENSMUSG00000021606	0.637369	6.19489	2.48907	0.0171115	0.069476	-3.59292
ENSMUSG00000010358	0.496346	5.90643	2.48808	0.0171527	0.0695879	-3.58522
ENSMUSG00000009293	0.507078	6.85526	2.48758	0.0171737	0.0695879	-3.62101
ENSMUSG00000096459	-4.78599	1.0113	-2.48753	0.0171755	0.0695879	-3.58463
ENSMUSG00000048920	0.582625	5.23516	2.48607	0.0172366	0.0697863	-3.4603
ENSMUSG00000022225	-1.98537	5.19575	-2.48468	0.0172944	0.0699707	-3.31819
ENSMUSG00000043683	0.778103	5.915	2.48388	0.0173283	0.0700585	-3.57478
ENSMUSG00000034245	1.01381	2.30166	2.48327	0.0173536	0.0701116	-3.08109
ENSMUSG00000109324	0.519767	6.85501	2.48173	0.0174184	0.0702967	-3.63622
ENSMUSG00000025375	-1.19131	6.2893	-2.4816	0.017424	0.0702967	-3.40678
ENSMUSG00000084106	0.945658	7.32909	2.48074	0.0174603	0.0703865	-3.63286
ENSMUSG00000032497	-0.57871	5.65515	-2.48049	0.0174708	0.0703865	-3.49494
ENSMUSG00000000948	-4.08971	1.08679	-2.48008	0.0174883	0.0704077	-3.82612
ENSMUSG00000036104	-0.347828	6.91546	-2.47942	0.0175163	0.0704707	-3.63763
ENSMUSG00000017404	1.06947	10.219	2.47734	0.0176042	0.0707327	-3.34753
ENSMUSG00000029474	0.372364	5.57566	2.4773	0.0176061	0.0707327	-3.59206
ENSMUSG00000037795	-1.08262	5.56233	-2.47679	0.0176276	0.0707698	-3.50461
ENSMUSG00000036782	-1.75743	5.54978	-2.47647	0.0176414	0.0707754	-3.22192
ENSMUSG00000061518	0.635489	8.10387	2.4753	0.0176913	0.0708818	-3.62756
ENSMUSG00000033594	1.14915	1.55956	2.47522	0.0176948	0.0708818	-3.0923
ENSMUSG00000033470	-2.10409	1.58954	-2.47498	0.017705	0.0708818	-3.21023
ENSMUSG00000040888	0.649953	6.04909	2.47293	0.0177928	0.0711834	-3.61488
ENSMUSG00000030335	0.678406	6.97189	2.47222	0.0178235	0.0712569	-3.65535
ENSMUSG00000021288	-0.470908	6.24721	-2.47142	0.017858	0.0712852	-3.59287
ENSMUSG00000033411	-0.433396	6.17427	-2.47138	0.0178597	0.0712852	-3.61295
ENSMUSG00000021576	0.375581	7.01093	2.47119	0.0178679	0.0712852	-3.66045
ENSMUSG00000031684	-0.422194	5.36696	-2.47041	0.0179016	0.0713698	-3.47289
ENSMUSG00000029344	0.439029	6.28107	2.46908	0.0179589	0.0715487	-3.64938
ENSMUSG00000025499	0.567236	6.26797	2.46631	0.0180795	0.0719789	-3.65109
ENSMUSG00000028601	-1.00994	5.55206	-2.46601	0.0180927	0.0719816	-3.42845
ENSMUSG00000089872	-0.61463	4.33715	-2.46169	0.018282	0.072662	-3.25366
ENSMUSG00000004268	0.786523	6.82569	2.46153	0.0182891	0.072662	-3.67813
ENSMUSG00000025159	-0.607811	6.07008	-2.46096	0.0183141	0.0727112	-3.62471
ENSMUSG00000024583	0.551602	7.22708	2.46045	0.0183366	0.07275	-3.68236
ENSMUSG00000030678	1.17378	5.68684	2.45902	0.0183999	0.0729505	-3.60269
ENSMUSG00000033825	-1.92941	5.24948	-2.45787	0.0184508	0.0731021	-3.38751
ENSMUSG00000026078	0.505909	6.34967	2.4566	0.0185074	0.0732672	-3.67876
ENSMUSG00000047676	1.11917	6.9875	2.45633	0.0185194	0.0732672	-3.68269
ENSMUSG00000027709	-0.910682	7.98664	-2.45607	0.0185309	0.0732672	-3.68498
ENSMUSG00000033557	-0.671039	7.22074	-2.45388	0.0186289	0.0735189	-3.6883
ENSMUSG00000033379	0.499299	7.5722	2.45379	0.018633	0.0735189	-3.68764
ENSMUSG00000024902	0.610591	6.32123	2.45379	0.018633	0.0735189	-3.68091
ENSMUSG00000022466	-0.526909	5.22515	-2.45209	0.0187093	0.0737693	-3.46563
ENSMUSG00000000759	-0.342985	5.96912	-2.45115	0.0187516	0.0738854	-3.64771
ENSMUSG00000048874	-1.33955	6.02202	-2.45063	0.0187747	0.0738982	-3.56655
ENSMUSG00000022962	-0.359831	6.08187	-2.45028	0.0187908	0.0738982	-3.63951
ENSMUSG00000031631	-0.474259	5.54415	-2.45022	0.0187936	0.0738982	-3.57334
ENSMUSG00000004085	-0.923967	5.92855	-2.4494	0.0188304	0.0739924	-3.54331
ENSMUSG00000029648	-1.2589	5.98579	-2.44833	0.0188787	0.0741313	-3.51
ENSMUSG00000110496	-6.20526	0.71803	-2.44793	0.0188971	0.0741528	-3.88995
ENSMUSG00000029686	-0.315028	7.70378	-2.44696	0.018941	0.0742742	-3.70754
ENSMUSG00000021264	0.417674	6.95834	2.44636	0.0189686	0.0743313	-3.71327
ENSMUSG00000041343	-2.07782	1.82716	-2.44601	0.0189845	0.0743431	-3.28741
ENSMUSG00000043716	0.89663	10.6991	2.44523	0.0190198	0.0744303	-3.3824
ENSMUSG00000046229	0.82405	7.2525	2.44493	0.0190334	0.074433	-3.7107
ENSMUSG00000108308	1.25275	1.81414	2.4446	0.0190489	0.0744426	-3.1583
ENSMUSG00000034203	0.642163	5.24915	2.44357	0.0190959	0.0744689	-3.5226
ENSMUSG00000035354	-0.656643	5.97232	-2.44346	0.0191008	0.0744689	-3.66045
ENSMUSG00000066150	-0.609463	6.21401	-2.44341	0.0191031	0.0744689	-3.64291
ENSMUSG00000028797	0.361752	7.07014	2.4433	0.0191083	0.0744689	-3.71907
ENSMUSG00000034667	-0.318824	6.84351	-2.44303	0.0191206	0.0744689	-3.71198
ENSMUSG00000028899	0.521194	5.56428	2.44234	0.0191525	0.0745424	-3.64094
ENSMUSG00000003062	0.486965	5.55961	2.4413	0.0192001	0.0746774	-3.65407
ENSMUSG00000052861	-2.8776	1.264	-2.44094	0.0192166	0.0746906	-3.34229
ENSMUSG00000027937	0.410026	7.01364	2.43971	0.0192736	0.0748178	-3.72743
ENSMUSG00000064351	0.682899	15.5925	2.43967	0.0192754	0.0748178	-3.20216
ENSMUSG00000027108	0.414386	6.94844	2.43931	0.019292	0.0748314	-3.72503
ENSMUSG00000041406	-1.57202	2.03803	-2.4372	0.0193897	0.0751595	-3.17206
ENSMUSG00000020523	-0.319605	6.35084	-2.43673	0.0194117	0.0751942	-3.70458
ENSMUSG00000038970	-0.721609	5.60977	-2.43615	0.0194384	0.0752466	-3.54136
ENSMUSG00000031320	1.0214	10.8603	2.4358	0.0194548	0.0752592	-3.38611
ENSMUSG00000069862	0.876607	1.47566	2.43418	0.0195304	0.0754516	-3.16378
ENSMUSG00000031841	-1.09242	4.9672	-2.43417	0.0195308	0.0754516	-3.3563
ENSMUSG00000024188	-0.399389	6.83276	-2.4314	0.019661	0.0758463	-3.74058
ENSMUSG00000021868	0.353521	5.25689	2.43129	0.0196659	0.0758463	-3.59058
ENSMUSG00000028405	-0.734355	8.78425	-2.43101	0.0196794	0.0758463	-3.70235
ENSMUSG00000048126	-0.930402	7.15149	-2.43058	0.0196994	0.0758463	-3.73303
ENSMUSG00000026200	-0.645338	4.35633	-2.43057	0.0196999	0.0758463	-3.33342
ENSMUSG00000025332	-1.04786	5.38639	-2.43031	0.0197124	0.0758463	-3.48557
ENSMUSG00000001729	0.712814	6.9573	2.42901	0.0197735	0.0759485	-3.74712
ENSMUSG00000025997	-0.830552	5.21312	-2.42869	0.0197886	0.0759485	-3.56324
ENSMUSG00000049303	-1.52673	5.1332	-2.42864	0.0197912	0.0759485	-3.33352
ENSMUSG00000056268	-0.771713	6.12767	-2.42859	0.0197935	0.0759485	-3.69562
ENSMUSG00000026281	0.459563	6.42621	2.42824	0.0198103	0.0759485	-3.74071
ENSMUSG00000070495	-3.4824	1.55444	-2.42806	0.0198184	0.0759485	-3.53415
ENSMUSG00000027510	1.05191	6.03458	2.42597	0.0199177	0.076278	-3.74654
ENSMUSG00000020661	-0.865877	5.57686	-2.42459	0.0199835	0.0764789	-3.56688
ENSMUSG00000099876	-3.60503	0.387388	-2.42045	0.0201823	0.0771882	-3.64954
ENSMUSG00000090516	1.27592	2.14538	2.41976	0.0202155	0.0772628	-3.18831
ENSMUSG00000017858	0.394596	6.25428	2.41948	0.0202288	0.0772628	-3.75225
ENSMUSG00000036435	-0.643972	5.74267	-2.41889	0.0202574	0.0773206	-3.66546
ENSMUSG00000022471	-0.416379	5.5214	-2.41823	0.0202892	0.0773907	-3.57859
ENSMUSG00000046961	-3.02988	2.02432	-2.41698	0.0203501	0.0775711	-3.57447
ENSMUSG00000032135	-1.11316	8.34093	-2.4161	0.0203928	0.0776379	-3.76756
ENSMUSG00000097431	-0.553773	4.37854	-2.41606	0.0203947	0.0776379	-3.35594
ENSMUSG00000028156	0.418431	7.30636	2.41505	0.020444	0.0777739	-3.77877
ENSMUSG00000089417	-1.9325	2.08671	-2.41381	0.0205045	0.0779524	-3.22606
ENSMUSG00000029207	-0.84939	5.30238	-2.41336	0.0205265	0.0779843	-3.52316
ENSMUSG00000049299	0.429522	6.01011	2.41258	0.0205647	0.0780288	-3.75437
ENSMUSG00000037236	-0.344208	8.49939	-2.41256	0.0205654	0.0780288	-3.72793
ENSMUSG00000055322	-1.04267	8.68468	-2.41077	0.0206532	0.0782692	-3.72287
ENSMUSG00000027176	-0.49289	5.4932	-2.41051	0.0206662	0.0782692	-3.63957
ENSMUSG00000105879	1.73726	1.09062	2.41044	0.0206697	0.0782692	-3.2288
ENSMUSG00000044968	-1.26268	5.8819	-2.40889	0.0207462	0.078479	-3.52407
ENSMUSG00000086429	0.575241	5.20453	2.40874	0.0207533	0.078479	-3.63576
ENSMUSG00000025094	-1.18641	2.34641	-2.40832	0.020774	0.078479	-3.20626
ENSMUSG00000044066	-0.595481	5.52974	-2.40806	0.020787	0.078479	-3.62004
ENSMUSG00000014599	-0.595585	5.56782	-2.40793	0.0207936	0.078479	-3.62533
ENSMUSG00000043279	-1.23688	5.45172	-2.40677	0.0208509	0.0786435	-3.5694
ENSMUSG00000001027	-4.77131	0.644127	-2.40631	0.0208739	0.0786785	-3.74454
ENSMUSG00000032315	-3.49523	1.87702	-2.40472	0.020953	0.0788629	-3.45124
ENSMUSG00000076437	0.701164	5.25901	2.40446	0.0209658	0.0788629	-3.69944
ENSMUSG00000111942	-2.15417	6.31832	-2.40421	0.0209784	0.0788629	-3.42381
ENSMUSG00000107770	2.17785	1.47557	2.40395	0.0209912	0.0788629	-3.30304
ENSMUSG00000021893	-0.377586	6.96139	-2.40393	0.0209922	0.0788629	-3.79837
ENSMUSG00000025261	-1.39394	7.31553	-2.40347	0.0210155	0.0788629	-3.7895
ENSMUSG00000029447	0.348974	8.15007	2.40339	0.0210191	0.0788629	-3.78579
ENSMUSG00000023868	-1.34505	1.98254	-2.40242	0.0210676	0.0789837	-3.2469
ENSMUSG00000089774	-1.30107	7.14023	-2.4022	0.0210789	0.0789837	-3.74216
ENSMUSG00000024045	-0.809372	7.22509	-2.40183	0.0210974	0.0790014	-3.80066
ENSMUSG00000061024	0.384482	5.80494	2.3981	0.021285	0.0796522	-3.7451
ENSMUSG00000029718	-0.803561	6.29606	-2.39746	0.0213177	0.0797216	-3.72664
ENSMUSG00000045098	-0.615899	6.78499	-2.39719	0.0213314	0.0797216	-3.80907
ENSMUSG00000029772	-0.782647	8.21486	-2.39659	0.0213618	0.0797833	-3.80968
ENSMUSG00000023961	-0.453214	6.88611	-2.39522	0.0214312	0.0799903	-3.80782
ENSMUSG00000042492	0.526731	5.60774	2.39472	0.0214568	0.0800338	-3.74415
ENSMUSG00000022836	-0.500301	6.13374	-2.39383	0.0215018	0.0801443	-3.75023
ENSMUSG00000020358	0.394301	8.05497	2.39359	0.0215144	0.0801443	-3.79976
ENSMUSG00000098024	-2.20921	1.18627	-2.39317	0.0215359	0.0801723	-3.43713
ENSMUSG00000060679	0.254027	6.30761	2.39226	0.0215825	0.0802935	-3.81517
ENSMUSG00000014349	0.292864	7.00269	2.3913	0.0216313	0.0804014	-3.82964
ENSMUSG00000031600	-0.386846	6.39676	-2.39114	0.0216395	0.0804014	-3.79827
ENSMUSG00000009378	-2.03915	5.10705	-2.39072	0.0216611	0.0804294	-3.33933
ENSMUSG00000020696	-0.390988	5.26612	-2.38957	0.0217204	0.0805975	-3.61429
ENSMUSG00000026616	-3.14124	5.96185	-2.38929	0.0217347	0.0805983	-3.61486
ENSMUSG00000031657	-0.345595	5.68317	-2.38864	0.0217685	0.0806596	-3.70799
ENSMUSG00000067764	-4.45423	0.5528	-2.38843	0.0217794	0.0806596	-3.69505
ENSMUSG00000027291	-0.590992	6.25987	-2.38695	0.0218558	0.0808904	-3.80995
ENSMUSG00000036885	-1.85913	1.76309	-2.38632	0.0218883	0.0809586	-3.36611
ENSMUSG00000064262	-1.51963	6.56189	-2.385	0.0219568	0.0810755	-3.81604
ENSMUSG00000032050	-0.370252	8.029	-2.38492	0.0219611	0.0810755	-3.83391
ENSMUSG00000050425	-3.44152	1.13003	-2.38489	0.0219624	0.0810755	-3.58777
ENSMUSG00000038168	-2.49766	1.69714	-2.38386	0.022016	0.0812211	-3.41717
ENSMUSG00000025979	0.441846	6.91354	2.38192	0.0221173	0.0815425	-3.84688
ENSMUSG00000018401	-0.548903	6.22461	-2.38068	0.0221826	0.0817305	-3.82341
ENSMUSG00000002733	0.389856	6.30769	2.37793	0.0223273	0.082211	-3.84062
ENSMUSG00000059518	0.662582	5.79333	2.37722	0.0223645	0.0822951	-3.75838
ENSMUSG00000041153	-0.617179	5.65258	-2.37689	0.0223818	0.082306	-3.67113
ENSMUSG00000056602	-1.51244	6.12963	-2.37597	0.0224308	0.0824333	-3.70061
ENSMUSG00000029715	0.591648	4.34738	2.37565	0.0224478	0.0824426	-3.52327
ENSMUSG00000063200	0.495885	7.20739	2.37494	0.0224853	0.0825276	-3.86102
ENSMUSG00000020647	-1.12932	5.51598	-2.37456	0.0225058	0.0825501	-3.60287
ENSMUSG00000025745	-0.58801	8.50071	-2.37376	0.0225484	0.0826533	-3.84522
ENSMUSG00000048310	0.508083	5.72261	2.37263	0.0226084	0.0828203	-3.77022
ENSMUSG00000033717	-2.41599	1.44929	-2.37119	0.0226854	0.0830493	-3.39228
ENSMUSG00000041679	0.946141	1.98176	2.36958	0.0227718	0.0833124	-3.27571
ENSMUSG00000031902	-0.576172	7.48876	-2.36872	0.022818	0.0834249	-3.87107
ENSMUSG00000096727	0.807301	7.07417	2.36847	0.0228316	0.0834249	-3.87126
ENSMUSG00000028657	-0.354914	7.46551	-2.3678	0.0228676	0.0835031	-3.87491
ENSMUSG00000019370	0.546063	8.49749	2.36732	0.0228935	0.0835445	-3.82873
ENSMUSG00000031910	-2.0285	1.8822	-2.36678	0.0229224	0.0835937	-3.42989
ENSMUSG00000028245	-0.467836	6.89545	-2.36653	0.0229361	0.0835937	-3.87667
ENSMUSG00000056133	-2.86431	1.65178	-2.36579	0.0229762	0.0836863	-3.53321
ENSMUSG00000114133	0.609558	4.35831	2.36522	0.0230072	0.0837462	-3.52283
ENSMUSG00000046532	-0.866981	6.2869	-2.36436	0.0230539	0.0838631	-3.7683
ENSMUSG00000029723	0.74728	6.01557	2.36096	0.0232392	0.0844836	-3.86826
ENSMUSG00000042207	-0.684186	5.68957	-2.35922	0.0233345	0.084776	-3.75533
ENSMUSG00000103965	-2.82713	1.64054	-2.35727	0.0234418	0.0850782	-3.53362
ENSMUSG00000020836	-3.70932	0.549411	-2.35701	0.023456	0.0850782	-3.70763
ENSMUSG00000032046	0.455026	7.34514	2.3569	0.0234622	0.0850782	-3.90034
ENSMUSG00000035770	-0.457675	7.58509	-2.35656	0.023481	0.0850926	-3.89818
ENSMUSG00000027018	0.56645	5.68656	2.35476	0.0235808	0.0854005	-3.86913
ENSMUSG00000028413	0.38437	7.65332	2.35396	0.0236252	0.085507	-3.89408
ENSMUSG00000057572	0.495251	5.62069	2.35292	0.0236826	0.0856608	-3.83263
ENSMUSG00000006333	1.04719	10.581	2.3522	0.0237232	0.0857534	-3.57017
ENSMUSG00000020694	-0.470198	5.90439	-2.3518	0.023745	0.0857784	-3.80512
ENSMUSG00000033713	-0.619844	6.81255	-2.35114	0.0237823	0.0858293	-3.90544
ENSMUSG00000105095	-1.69309	2.18607	-2.35102	0.0237891	0.0858293	-3.31397
ENSMUSG00000034484	-0.396669	8.17341	-2.34603	0.0240693	0.0867857	-3.89874
ENSMUSG00000054162	-4.35505	0.335552	-2.34478	0.0241396	0.0869846	-3.77289
ENSMUSG00000103047	-5.91386	0.261027	-2.34429	0.0241676	0.0870307	-3.96969
ENSMUSG00000022892	-0.493031	8.54113	-2.34386	0.0241922	0.0870646	-3.89888
ENSMUSG00000103509	-2.38879	1.7854	-2.3419	0.0243034	0.08741	-3.50524
ENSMUSG00000022008	-0.335111	6.25803	-2.34106	0.0243516	0.0875284	-3.89269
ENSMUSG00000026849	0.455435	6.0709	2.34045	0.024386	0.0875971	-3.91154
ENSMUSG00000038393	-0.635339	10.8278	-2.33982	0.0244222	0.0876723	-3.65179
ENSMUSG00000075486	0.549973	6.12298	2.33936	0.0244483	0.0877109	-3.90472
ENSMUSG00000021095	-2.82576	1.71964	-2.33725	0.0245695	0.0880907	-3.60061
ENSMUSG00000062604	-0.530627	6.98437	-2.3349	0.024705	0.0885211	-3.94109
ENSMUSG00000044501	-0.544338	5.23436	-2.33309	0.0248098	0.0888412	-3.73481
ENSMUSG00000063019	0.457011	5.26656	2.33278	0.024828	0.0888507	-3.79086
ENSMUSG00000024194	0.406989	6.34855	2.33243	0.0248481	0.0888672	-3.93737
ENSMUSG00000041570	-0.781797	5.91139	-2.33208	0.0248687	0.0888854	-3.82143
ENSMUSG00000003746	-0.441283	8.45395	-2.32968	0.0250086	0.0893298	-3.89392
ENSMUSG00000045078	-0.600937	5.51298	-2.32796	0.0251093	0.0896103	-3.78959
ENSMUSG00000031388	0.570561	5.05735	2.32781	0.0251184	0.0896103	-3.7607
ENSMUSG00000032624	-1.10544	5.97823	-2.32743	0.0251405	0.0896333	-3.86937
ENSMUSG00000026034	-0.65573	8.71112	-2.32706	0.0251622	0.0896548	-3.84865
ENSMUSG00000027447	0.689464	10.5757	2.32517	0.0252736	0.0899959	-3.6649
ENSMUSG00000104927	-2.80454	1.07785	-2.32446	0.0253157	0.0900612	-3.40809
ENSMUSG00000039145	-1.28979	4.68026	-2.32433	0.0253233	0.0900612	-3.65805
ENSMUSG00000028483	-0.7812	5.17607	-2.32403	0.0253411	0.0900684	-3.70517
ENSMUSG00000024645	0.383856	5.92585	2.32323	0.0253882	0.09018	-3.92504
ENSMUSG00000022586	1.57176	1.60887	2.32044	0.025554	0.0907127	-3.3702
ENSMUSG00000061360	0.528916	5.96838	2.31849	0.0256705	0.0910472	-3.95786
ENSMUSG00000024400	0.381866	5.7416	2.31833	0.02568	0.0910472	-3.91266
ENSMUSG00000033871	-4.06454	1.35895	-2.31792	0.0257049	0.0910792	-3.69775
ENSMUSG00000079215	-0.518563	7.03477	-2.3159	0.0258259	0.0914515	-3.97638
ENSMUSG00000041827	-2.92582	1.90864	-2.31421	0.0259278	0.0917165	-3.5656
ENSMUSG00000032673	0.533583	5.35019	2.31402	0.0259391	0.0917165	-3.83767
ENSMUSG00000058503	-0.474031	5.24448	-2.31386	0.0259488	0.0917165	-3.77389
ENSMUSG00000027011	0.450794	6.41829	2.31359	0.0259651	0.0917179	-3.97618
ENSMUSG00000045312	-1.00149	6.88291	-2.31307	0.0259965	0.0917722	-3.87418
ENSMUSG00000027067	-0.706789	6.82066	-2.31266	0.0260214	0.0918036	-3.98404
ENSMUSG00000020576	-0.807915	5.26786	-2.31196	0.026064	0.0918974	-3.69167
ENSMUSG00000026890	-2.20268	2.07696	-2.3073	0.026348	0.0928077	-3.5013
ENSMUSG00000021065	-0.4562	6.26984	-2.30719	0.0263546	0.0928077	-3.96442
ENSMUSG00000036398	0.594074	6.26626	2.30692	0.026371	0.0928086	-3.99272
ENSMUSG00000057132	-3.50751	1.11839	-2.30554	0.0264561	0.0930127	-3.62888
ENSMUSG00000027710	-0.592224	6.42093	-2.30545	0.0264615	0.0930127	-3.94619
ENSMUSG00000057716	-2.64562	1.3928	-2.3042	0.0265386	0.0932267	-3.54474
ENSMUSG00000029246	0.602415	5.65094	2.30364	0.026573	0.0932309	-3.97399
ENSMUSG00000010362	0.58783	5.6055	2.30364	0.0265731	0.0932309	-3.90094
ENSMUSG00000064037	0.353747	5.59565	2.3032	0.0266001	0.0932309	-3.89873
ENSMUSG00000041841	1.08135	8.54827	2.30313	0.0266049	0.0932309	-3.86806
ENSMUSG00000063273	-0.662891	6.96841	-2.3012	0.026724	0.0935434	-4.0086
ENSMUSG00000022456	-2.24973	1.83721	-2.30116	0.0267267	0.0935434	-3.42369
ENSMUSG00000031540	-1.14049	6.13722	-2.30065	0.0267584	0.0935666	-3.93421
ENSMUSG00000026927	0.321036	6.32359	2.30027	0.0267816	0.0935666	-4.00575
ENSMUSG00000018427	-0.788094	5.52144	-2.30026	0.0267823	0.0935666	-3.74999
ENSMUSG00000020467	-1.2572	6.66934	-2.29869	0.0268805	0.0938525	-3.88109
ENSMUSG00000062729	-0.461381	5.28122	-2.29762	0.0269469	0.0940273	-3.81588
ENSMUSG00000034820	-0.605886	6.25002	-2.29675	0.0270013	0.0941597	-3.99204
ENSMUSG00000002778	0.397601	7.47219	2.29585	0.0270581	0.0943004	-4.02245
ENSMUSG00000039760	-3.42175	4.55557	-2.29488	0.0271188	0.0944022	-3.52189
ENSMUSG00000035877	-0.879661	6.00051	-2.29486	0.0271202	0.0944022	-3.91337
ENSMUSG00000030522	-0.526944	5.56706	-2.29448	0.0271438	0.0944077	-3.83733
ENSMUSG00000029761	-0.658352	7.45799	-2.29431	0.0271548	0.0944077	-4.02067
ENSMUSG00000041453	1.27177	7.86884	2.29325	0.0272213	0.0945557	-3.95901
ENSMUSG00000055723	0.438049	6.8413	2.29292	0.0272423	0.0945557	-4.03042
ENSMUSG00000019966	-0.825953	7.39414	-2.29285	0.0272468	0.0945557	-4.02309
ENSMUSG00000020834	1.16715	1.84883	2.29148	0.0273331	0.0947947	-3.4086
ENSMUSG00000021356	-1.01382	5.82587	-2.29123	0.0273488	0.0947947	-3.92139
ENSMUSG00000025025	0.34265	5.53576	2.29075	0.0273798	0.0948449	-3.90126
ENSMUSG00000004651	-4.82543	-0.0770004	-2.28908	0.0274854	0.0951532	-3.91016
ENSMUSG00000045932	-0.705735	5.21062	-2.28707	0.027614	0.0954921	-3.76666
ENSMUSG00000047617	0.528575	5.23584	2.28702	0.0276166	0.0954921	-3.86642
ENSMUSG00000038005	0.412499	5.74531	2.2864	0.0276566	0.09553	-4.00878
ENSMUSG00000060538	0.445639	5.51234	2.28633	0.0276609	0.09553	-3.95236
ENSMUSG00000021388	-0.881733	6.25671	-2.28543	0.0277184	0.0956366	-3.92652
ENSMUSG00000064030	0.571371	5.31465	2.28533	0.0277251	0.0956366	-3.93402
ENSMUSG00000002265	-2.40885	5.18977	-2.28502	0.0277447	0.0956467	-3.55375
ENSMUSG00000028416	0.501642	8.62788	2.28388	0.0278181	0.0958419	-4.00429
ENSMUSG00000056900	-2.99426	1.37884	-2.28361	0.0278357	0.095845	-3.64431
ENSMUSG00000004730	-1.1985	5.44684	-2.28316	0.0278644	0.0958863	-3.73815
ENSMUSG00000024122	-0.277051	7.36705	-2.28253	0.0279048	0.095895	-4.05102
ENSMUSG00000024899	-0.591346	7.38039	-2.28243	0.0279115	0.095895	-4.04825
ENSMUSG00000033882	-2.76633	1.24953	-2.28222	0.0279252	0.095895	-3.65006
ENSMUSG00000033228	-0.870168	6.80032	-2.2817	0.0279586	0.095895	-4.04301
ENSMUSG00000050199	-0.980893	5.92595	-2.28165	0.0279619	0.095895	-3.83772
ENSMUSG00000020594	-0.393771	8.6905	-2.28157	0.0279673	0.095895	-3.98099
ENSMUSG00000026888	-1.251	5.93045	-2.28088	0.0280115	0.0959892	-3.79742
ENSMUSG00000028636	0.576065	5.20823	2.28004	0.0280662	0.0960298	-3.85464
ENSMUSG00000028821	0.409444	7.27131	2.27978	0.0280833	0.0960298	-4.05561
ENSMUSG00000050530	-0.708265	5.05956	-2.27973	0.0280861	0.0960298	-3.72389
ENSMUSG00000025060	-0.655444	6.7941	-2.27949	0.028102	0.0960298	-4.04963
ENSMUSG00000090626	-1.22531	2.14703	-2.27941	0.0281071	0.0960298	-3.42615
ENSMUSG00000063787	0.628583	6.00096	2.27878	0.0281482	0.096113	-4.03005
ENSMUSG00000094910	-1.41651	5.04587	-2.27836	0.0281749	0.0961469	-3.63775
ENSMUSG00000030738	-0.614222	8.04291	-2.27705	0.0282602	0.0963806	-4.04452
ENSMUSG00000036315	0.612556	5.17941	2.27664	0.0282874	0.0964159	-3.9418
ENSMUSG00000070737	0.570936	4.35382	2.27619	0.028317	0.0964594	-3.70294
ENSMUSG00000053560	0.852911	5.85888	2.27405	0.028457	0.096879	-4.03139
ENSMUSG00000027533	0.696309	8.23485	2.27356	0.0284893	0.0969311	-4.04706
ENSMUSG00000050965	-0.770298	5.29698	-2.27299	0.0285266	0.096956	-3.83927
ENSMUSG00000097113	1.54164	0.942954	2.2729	0.0285327	0.096956	-3.47756
ENSMUSG00000031204	-4.10935	1.32666	-2.27267	0.0285473	0.096956	-3.85467
ENSMUSG00000056162	-3.26085	1.13684	-2.27218	0.0285795	0.097008	-3.77629
ENSMUSG00000019779	-1.84118	2.295	-2.27192	0.0285967	0.0970088	-3.46774
ENSMUSG00000063281	-0.456049	5.05032	-2.27152	0.0286231	0.0970408	-3.81385
ENSMUSG00000053754	-1.26442	5.39682	-2.27048	0.0286918	0.0972165	-3.84952
ENSMUSG00000028932	0.376042	7.44618	2.26965	0.0287472	0.0973466	-4.07662
ENSMUSG00000072893	0.784933	2.25323	2.2686	0.0288167	0.0975243	-3.46692
ENSMUSG00000033543	0.352304	6.23494	2.268	0.0288566	0.0976015	-4.06777
ENSMUSG00000012848	1.09198	10.4439	2.2673	0.0289028	0.0977004	-3.74906
ENSMUSG00000019194	0.89137	5.93561	2.26623	0.028974	0.0978832	-3.996
ENSMUSG00000026234	-0.886354	8.52	-2.26586	0.0289987	0.0979091	-4.00963
ENSMUSG00000025220	-0.533813	7.37958	-2.26528	0.0290374	0.097982	-4.08327
ENSMUSG00000030532	-1.74866	2.09714	-2.26474	0.0290737	0.0980467	-3.49779
ENSMUSG00000041935	-0.498664	8.2962	-2.26343	0.0291613	0.0982844	-4.06278
ENSMUSG00000078867	-2.26411	2.18132	-2.26226	0.02924	0.0984161	-3.5203
ENSMUSG00000042032	0.330844	7.46616	2.26206	0.0292534	0.0984161	-4.08794
ENSMUSG00000045948	0.609341	5.60695	2.2617	0.0292779	0.0984161	-3.99581
ENSMUSG00000047804	-0.404376	5.69094	-2.26161	0.0292835	0.0984161	-3.96983
ENSMUSG00000020224	0.41324	5.9607	2.26157	0.0292862	0.0984161	-4.06565
ENSMUSG00000075010	0.95047	7.05418	2.26127	0.0293068	0.0984276	-4.08607
ENSMUSG00000022272	-1.16051	4.23466	-2.26082	0.0293372	0.098472	-3.56307
ENSMUSG00000097378	-3.28979	1.99325	-2.25985	0.0294026	0.0985812	-3.64206
ENSMUSG00000074212	-0.479905	6.85463	-2.25983	0.0294041	0.0985812	-4.08239
ENSMUSG00000020116	0.479918	6.20655	2.25724	0.0295791	0.09911	-4.07391
ENSMUSG00000032869	0.258283	5.75445	2.25692	0.0296014	0.0991266	-4.02435
ENSMUSG00000029338	-0.447765	6.8719	-2.25617	0.029652	0.0992381	-4.09177
ENSMUSG00000014294	0.699852	7.28296	2.2555	0.0296979	0.0993339	-4.10345
ENSMUSG00000045328	-3.83852	0.266681	-2.25517	0.02972	0.0993498	-3.7639
ENSMUSG00000069135	-0.452371	5.67711	-2.25478	0.0297466	0.0993807	-4.00585
ENSMUSG00000029062	-0.863959	5.5651	-2.25398	0.0298019	0.0994807	-3.96271
ENSMUSG00000003970	0.973607	10.5039	2.25384	0.0298112	0.0994807	-3.77825
ENSMUSG00000025731	0.479167	5.06514	2.25284	0.0298797	0.0996512	-3.86427
ENSMUSG00000029536	-0.513004	5.54088	-2.25136	0.0299811	0.0999313	-3.92045
ENSMUSG00000032526	0.587424	5.21436	2.25049	0.0300415	0.100074	-3.94536
ENSMUSG00000021276	0.461596	5.61053	2.24992	0.0300801	0.100145	-3.99896
ENSMUSG00000039530	0.591657	5.69333	2.24928	0.0301245	0.100234	-4.0544
ENSMUSG00000031029	0.828368	8.59933	2.24789	0.0302206	0.100439	-3.99547
ENSMUSG00000004771	0.475813	7.43221	2.24767	0.030236	0.100439	-4.11976
ENSMUSG00000116895	-1.85744	2.17648	-2.24763	0.0302385	0.100439	-3.52285
ENSMUSG00000096464	-3.71325	-0.176497	-2.24641	0.0303233	0.100662	-3.80707
ENSMUSG00000039599	-0.381691	6.08182	-2.24592	0.0303575	0.100708	-4.01991
ENSMUSG00000095571	-4.82035	-0.182171	-2.24571	0.0303723	0.100708	-3.98747
ENSMUSG00000025364	-0.287677	7.06427	-2.24416	0.0304798	0.10097	-4.12701
ENSMUSG00000015804	0.572385	7.00745	2.24407	0.0304865	0.10097	-4.12864
ENSMUSG00000000594	0.376295	8.65468	2.24371	0.0305115	0.100995	-4.05286
ENSMUSG00000028527	-1.77705	1.73908	-2.2413	0.0306804	0.101495	-3.58221
ENSMUSG00000052934	0.5145	5.7265	2.24037	0.0307458	0.101653	-4.04196
ENSMUSG00000036580	-0.424207	5.77504	-2.23965	0.0307958	0.101759	-4.02124
ENSMUSG00000020170	-0.321695	6.31437	-2.23899	0.0308426	0.101855	-4.1124
ENSMUSG00000031283	-0.835994	7.1506	-2.2382	0.0308983	0.10198	-4.11484
ENSMUSG00000022032	-1.33095	5.88952	-2.23712	0.0309751	0.102175	-3.87622
ENSMUSG00000051146	-2.65036	0.846717	-2.2361	0.0310471	0.102354	-3.73093
ENSMUSG00000028081	0.952458	10.9698	2.23377	0.0312128	0.102841	-3.77584
ENSMUSG00000036840	0.351265	6.02038	2.2328	0.0312822	0.102978	-4.12037
ENSMUSG00000066113	-3.1313	1.93755	-2.23243	0.0313086	0.102978	-3.68071
ENSMUSG00000101932	1.17664	2.25579	2.23224	0.031322	0.102978	-3.50941
ENSMUSG00000038700	-1.94361	1.91947	-2.23218	0.0313261	0.102978	-3.62856
ENSMUSG00000070942	-0.928722	5.21888	-2.23173	0.0313585	0.102978	-3.80773
ENSMUSG00000032383	0.478004	6.79439	2.23143	0.03138	0.102978	-4.153
ENSMUSG00000024621	-0.764849	6.78214	-2.23143	0.0313801	0.102978	-4.14631
ENSMUSG00000026135	-3.06092	1.76342	-2.22746	0.0316652	0.103854	-3.64412
ENSMUSG00000036748	0.485267	6.23244	2.22697	0.0317005	0.10391	-4.146
ENSMUSG00000039018	0.471057	5.76925	2.22645	0.0317384	0.103975	-4.07987
ENSMUSG00000029190	-0.805001	7.99603	-2.22606	0.0317666	0.103999	-4.1588
ENSMUSG00000015970	-1.27286	5.82565	-2.22585	0.0317819	0.103999	-3.89411
ENSMUSG00000026377	0.401736	6.01255	2.22505	0.0318401	0.104116	-4.14436
ENSMUSG00000024414	0.575045	6.23724	2.22485	0.0318542	0.104116	-4.13675
ENSMUSG00000028031	-2.15098	2.15481	-2.22399	0.0319172	0.104263	-3.59973
ENSMUSG00000023932	-0.730779	5.67021	-2.22341	0.0319589	0.10432	-4.05533
ENSMUSG00000059461	0.956975	1.97828	2.22311	0.0319808	0.10432	-3.51627
ENSMUSG00000042606	-1.97349	2.07738	-2.223	0.0319891	0.10432	-3.52642
ENSMUSG00000071076	0.851677	5.87377	2.22248	0.032027	0.104383	-4.1334
ENSMUSG00000025198	-0.392174	6.01834	-2.22174	0.0320811	0.104501	-4.11145
ENSMUSG00000052331	-0.960647	7.18802	-2.2211	0.0321279	0.104593	-4.16668
ENSMUSG00000031950	0.471982	6.85433	2.22002	0.0322068	0.104742	-4.17409
ENSMUSG00000018565	0.48206	6.07019	2.21998	0.0322099	0.104742	-4.14414
ENSMUSG00000047824	0.515512	5.58671	2.21904	0.0322787	0.104906	-4.10776
ENSMUSG00000085180	-1.91144	1.9071	-2.21868	0.0323048	0.104931	-3.53509
ENSMUSG00000029462	0.393268	6.97721	2.21812	0.032346	0.105005	-4.17935
ENSMUSG00000029178	-0.403853	6.9873	-2.21691	0.0324355	0.105224	-4.17938
ENSMUSG00000024563	-0.318158	6.36404	-2.21671	0.0324499	0.105224	-4.15888
ENSMUSG00000022204	0.458501	5.77351	2.21618	0.0324889	0.10529	-4.15463
ENSMUSG00000068391	0.611694	5.7508	2.21573	0.0325224	0.105339	-4.12216
ENSMUSG00000021234	-3.84692	0.30426	-2.21519	0.0325623	0.105368	-4.01819
ENSMUSG00000021243	0.398035	6.05726	2.21511	0.032568	0.105368	-4.16209
ENSMUSG00000020826	-1.93906	2.03519	-2.21416	0.0326386	0.105537	-3.63996
ENSMUSG00000037709	-1.07071	7.96784	-2.21319	0.0327108	0.105695	-4.16193
ENSMUSG00000039959	-1.19216	6.04595	-2.21265	0.0327508	0.105695	-3.99857
ENSMUSG00000032171	0.550232	6.10389	2.21256	0.0327576	0.105695	-4.16241
ENSMUSG00000032452	-1.86876	1.93479	-2.21251	0.0327611	0.105695	-3.6076
ENSMUSG00000033355	0.680888	5.51095	2.21167	0.0328235	0.105836	-4.00986
ENSMUSG00000021215	0.628799	8.72418	2.21104	0.0328708	0.105929	-4.11076
ENSMUSG00000038550	1.46993	0.888538	2.21001	0.0329477	0.106118	-3.5425
ENSMUSG00000029998	-0.689297	8.0815	-2.20976	0.0329663	0.106118	-4.1919
ENSMUSG00000079105	-3.58924	5.41021	-2.20922	0.0330071	0.106189	-3.56318
ENSMUSG00000028495	1.01438	10.784	2.20815	0.0330868	0.106307	-3.84152
ENSMUSG00000020841	-0.58766	8.03006	-2.20812	0.0330891	0.106307	-4.19423
ENSMUSG00000020520	0.766326	5.5414	2.20799	0.0330994	0.106307	-4.08455
ENSMUSG00000002688	-0.995216	5.99498	-2.20646	0.0332143	0.106617	-4.02083
ENSMUSG00000030109	-1.93616	2.23893	-2.20544	0.0332911	0.106804	-3.61082
ENSMUSG00000023883	-0.321896	6.03356	-2.20497	0.0333269	0.106819	-4.14593
ENSMUSG00000092222	-2.99575	1.06088	-2.20487	0.0333339	0.106819	-3.62186
ENSMUSG00000005360	-0.917592	8.56449	-2.20464	0.0333518	0.106819	-4.17268
ENSMUSG00000015290	0.406781	6.41269	2.20392	0.0334061	0.106897	-4.19488
ENSMUSG00000032180	0.679063	5.24916	2.20349	0.0334383	0.106897	-3.99462
ENSMUSG00000027714	0.383752	5.3493	2.20336	0.0334485	0.106897	-4.05888
ENSMUSG00000064372	0.606161	8.01355	2.20333	0.0334507	0.106897	-4.18838
ENSMUSG00000031839	0.57948	8.00033	2.20288	0.0334849	0.106946	-4.19676
ENSMUSG00000097059	0.718417	5.49025	2.20228	0.03353	0.106975	-4.03808
ENSMUSG00000029469	-0.863071	4.32643	-2.20221	0.0335358	0.106975	-3.71857
ENSMUSG00000027288	-0.656332	7.49606	-2.20202	0.0335498	0.106975	-4.2076
ENSMUSG00000003423	0.360758	5.74	2.20178	0.0335685	0.106975	-4.15253
ENSMUSG00000044600	0.541822	7.6098	2.20055	0.0336622	0.107214	-4.21096
ENSMUSG00000063531	-2.95323	1.08222	-2.19918	0.0337665	0.107475	-3.88083
ENSMUSG00000040112	0.490198	6.37499	2.19898	0.0337816	0.107475	-4.2026
ENSMUSG00000021357	-0.394883	6.29129	-2.19836	0.0338295	0.107568	-4.18539
ENSMUSG00000039515	0.501509	8.52094	2.19809	0.03385	0.107573	-4.18343
ENSMUSG00000024491	-0.606863	5.97996	-2.19743	0.033901	0.107676	-4.16082
ENSMUSG00000017837	0.484123	5.79185	2.19613	0.0340008	0.107933	-4.12337
ENSMUSG00000068798	0.485915	8.15001	2.19453	0.0341234	0.108262	-4.18592
ENSMUSG00000001156	0.823021	6.07257	2.193	0.0342416	0.108565	-4.2198
ENSMUSG00000071659	-0.525965	7.4225	-2.19281	0.0342569	0.108565	-4.22641
ENSMUSG00000055204	-0.883228	6.7666	-2.1924	0.0342886	0.108606	-4.21985
ENSMUSG00000094117	-3.8293	0.853754	-2.19124	0.0343783	0.10883	-3.77897
ENSMUSG00000028796	0.674766	5.88115	2.19065	0.0344239	0.108852	-4.18579
ENSMUSG00000079435	1.04296	8.58452	2.19051	0.0344352	0.108852	-4.07816
ENSMUSG00000066058	-3.00274	1.51207	-2.19042	0.0344422	0.108852	-3.73544
ENSMUSG00000035704	-0.562971	4.37361	-2.18923	0.034535	0.109072	-3.82324
ENSMUSG00000044715	0.476507	5.74955	2.18904	0.0345498	0.109072	-4.15917
ENSMUSG00000007411	-0.456852	6.37248	-2.18859	0.0345846	0.109121	-4.20806
ENSMUSG00000035133	-0.716894	7.96953	-2.18748	0.0346718	0.109336	-4.23546
ENSMUSG00000007892	1.00307	10.8613	2.18667	0.0347346	0.109469	-3.87141
ENSMUSG00000033671	-1.06893	5.98889	-2.18645	0.0347522	0.109469	-4.14713
ENSMUSG00000075000	-0.392453	5.33299	-2.18342	0.0349902	0.110158	-4.00563
ENSMUSG00000024340	-2.50636	1.0492	-2.18258	0.0350568	0.110308	-3.68617
ENSMUSG00000024511	-1.92825	1.61535	-2.18222	0.0350851	0.110336	-3.6225
ENSMUSG00000078517	-0.490521	5.66864	-2.18144	0.0351474	0.110471	-4.08038
ENSMUSG00000002803	0.574252	4.31744	2.18045	0.0352253	0.110641	-3.89736
ENSMUSG00000078234	-1.16906	7.17268	-2.18027	0.03524	0.110641	-4.16362
ENSMUSG00000029804	-0.55111	6.20885	-2.17801	0.0354198	0.111145	-4.23693
ENSMUSG00000022883	-1.44608	1.91777	-2.17737	0.0354708	0.111223	-3.58403
ENSMUSG00000025408	0.447313	5.2294	2.17721	0.0354835	0.111223	-4.0737
ENSMUSG00000030966	-0.570687	5.52026	-2.1768	0.0355164	0.111265	-4.12684
ENSMUSG00000020614	-3.54558	1.39776	-2.17648	0.0355414	0.111283	-3.82319
ENSMUSG00000032081	2.07821	1.81481	2.17504	0.0356573	0.111564	-3.62252
ENSMUSG00000046873	-0.452297	5.60143	-2.17488	0.03567	0.111564	-4.06193
ENSMUSG00000018169	0.57894	7.63711	2.17461	0.0356914	0.11157	-4.26025
ENSMUSG00000026821	-0.789654	5.22661	-2.1743	0.0357167	0.111588	-3.96435
ENSMUSG00000035161	-0.533564	5.67061	-2.1728	0.0358374	0.111904	-4.13895
ENSMUSG00000026667	-0.347166	8.46224	-2.17209	0.0358948	0.112019	-4.2262
ENSMUSG00000025558	-0.98791	6.81845	-2.17183	0.0359156	0.112019	-4.25866
ENSMUSG00000021832	0.377064	7.6864	2.17154	0.0359388	0.112019	-4.2649
ENSMUSG00000003380	0.605788	8.76037	2.17134	0.0359549	0.112019	-4.15332
ENSMUSG00000000303	1.14274	1.7434	2.17113	0.0359718	0.112019	-3.60068
ENSMUSG00000094561	-4.97189	-0.478531	-2.1688	0.0361609	0.112546	-4.06134
ENSMUSG00000046020	-0.337571	6.26484	-2.16823	0.0362075	0.11263	-4.22759
ENSMUSG00000031264	-1.74332	4.73573	-2.16741	0.0362738	0.112775	-3.96793
ENSMUSG00000041112	-1.16171	5.42662	-2.1663	0.0363641	0.112964	-4.10059
ENSMUSG00000038457	-3.68903	1.72744	-2.16618	0.0363739	0.112964	-3.8735
ENSMUSG00000032827	-1.50319	5.34566	-2.16515	0.0364581	0.113087	-3.95318
ENSMUSG00000033658	-0.483593	5.30905	-2.16502	0.0364691	0.113087	-4.06094
ENSMUSG00000064080	-0.968402	5.69149	-2.16497	0.0364728	0.113087	-4.03183
ENSMUSG00000060601	0.461403	6.25831	2.16431	0.0365272	0.113195	-4.27126
ENSMUSG00000079853	-2.12415	0.969021	-2.16359	0.0365863	0.113317	-3.67398
ENSMUSG00000023020	0.60751	6.848	2.16286	0.0366463	0.113441	-4.28645
ENSMUSG00000059475	-0.520261	5.36904	-2.16224	0.036697	0.113537	-4.0791
ENSMUSG00000054676	0.491211	8.00654	2.16094	0.0368044	0.113808	-4.28045
ENSMUSG00000028793	0.720828	6.21165	2.15861	0.0369973	0.114293	-4.28593
ENSMUSG00000072844	1.44141	1.25305	2.15821	0.0370302	0.114293	-3.61615
ENSMUSG00000044365	-1.82699	2.14255	-2.158	0.0370474	0.114293	-3.67733
ENSMUSG00000002012	0.891606	1.37479	2.15798	0.0370488	0.114293	-3.62466
ENSMUSG00000021514	-0.519122	5.30164	-2.15784	0.037061	0.114293	-4.10032
ENSMUSG00000046562	0.518508	6.22817	2.15707	0.0371247	0.114428	-4.28218
ENSMUSG00000022051	0.367123	8.36678	2.1563	0.0371889	0.114564	-4.2631
ENSMUSG00000030126	-0.388565	5.64484	-2.15329	0.0374402	0.115236	-4.18123
ENSMUSG00000000605	-0.294411	7.38281	-2.15321	0.0374473	0.115236	-4.30591
ENSMUSG00000060803	0.545181	7.3026	2.15259	0.0374987	0.115333	-4.30751
ENSMUSG00000031536	0.333654	5.69383	2.15179	0.0375657	0.115403	-4.2372
ENSMUSG00000033688	-3.42769	0.885904	-2.15168	0.0375755	0.115403	-3.83983
ENSMUSG00000034453	-0.584557	5.23098	-2.1516	0.0375818	0.115403	-4.12586
ENSMUSG00000048445	-2.29785	1.32203	-2.15117	0.037618	0.115452	-3.85653
ENSMUSG00000021905	0.41306	5.75121	2.15083	0.0376467	0.115478	-4.22085
ENSMUSG00000020100	-0.446413	5.974	-2.15033	0.0376886	0.115488	-4.25437
ENSMUSG00000037152	0.673723	6.92312	2.15031	0.0376903	0.115488	-4.30711
ENSMUSG00000068134	-0.501943	5.75985	-2.14884	0.0378149	0.115808	-4.18511
ENSMUSG00000021373	-3.94423	1.21203	-2.14775	0.0379065	0.115995	-3.91013
ENSMUSG00000009092	-2.51626	0.803014	-2.14748	0.0379295	0.115995	-3.78888
ENSMUSG00000025608	-1.03023	5.86262	-2.14733	0.037942	0.115995	-4.08941
ENSMUSG00000025237	-0.47568	5.64063	-2.14714	0.0379586	0.115995	-4.14355
ENSMUSG00000025224	-0.795515	5.46246	-2.14692	0.0379771	0.115995	-4.08412
ENSMUSG00000029472	-0.306202	8.14887	-2.14635	0.0380251	0.116065	-4.30246
ENSMUSG00000030079	0.452771	5.20418	2.14613	0.0380442	0.116065	-4.13591
ENSMUSG00000041629	0.550135	5.618	2.14585	0.0380678	0.116065	-4.24214
ENSMUSG00000038902	-0.7291	5.18678	-2.14558	0.0380913	0.116065	-4.10917
ENSMUSG00000039682	0.518682	7.32104	2.14533	0.0381122	0.116065	-4.32222
ENSMUSG00000021038	-0.309096	6.03562	-2.14522	0.0381214	0.116065	-4.26451
ENSMUSG00000053541	-3.50629	-0.299394	-2.14358	0.0382617	0.116322	-3.8734
ENSMUSG00000036103	-0.547238	5.62496	-2.14353	0.0382656	0.116322	-4.20676
ENSMUSG00000062456	0.90903	6.64992	2.14352	0.0382668	0.116322	-4.32196
ENSMUSG00000089809	-1.70748	4.6365	-2.1432	0.0382936	0.116323	-3.99503
ENSMUSG00000090084	-1.10124	5.23479	-2.14304	0.0383076	0.116323	-3.9816
ENSMUSG00000057738	-1.00804	7.48412	-2.14252	0.0383516	0.116392	-4.31924
ENSMUSG00000001089	-1.01849	5.62285	-2.1423	0.0383709	0.116392	-4.04713
ENSMUSG00000022559	0.500009	5.48615	2.14083	0.0384971	0.116702	-4.25568
ENSMUSG00000036299	0.572172	7.51827	2.14063	0.038514	0.116702	-4.32839
ENSMUSG00000024382	-0.28404	5.61129	-2.14007	0.0385623	0.116787	-4.18945
ENSMUSG00000020076	-0.312512	7.53546	-2.13933	0.0386257	0.116917	-4.33159
ENSMUSG00000008301	0.32802	6.06216	2.13796	0.0387441	0.117214	-4.30857
ENSMUSG00000052504	-2.95706	1.54604	-2.1372	0.0388095	0.11735	-3.91249
ENSMUSG00000030045	0.39267	5.29011	2.13676	0.0388471	0.117401	-4.15346
ENSMUSG00000068742	-0.838541	5.89832	-2.13561	0.0389471	0.117642	-4.14842
ENSMUSG00000047976	-3.55245	1.40089	-2.13455	0.0390388	0.117856	-3.88888
ENSMUSG00000058761	-0.613383	5.20813	-2.13347	0.0391328	0.118054	-4.15162
ENSMUSG00000029570	0.72233	7.09532	2.13333	0.0391453	0.118054	-4.34219
ENSMUSG00000003031	-0.433016	7.30746	-2.13235	0.0392312	0.11825	-4.34422
ENSMUSG00000032405	-0.521147	6.33252	-2.13196	0.0392651	0.11829	-4.32704
ENSMUSG00000027424	-0.617234	5.25693	-2.13087	0.03936	0.118495	-4.03013
ENSMUSG00000073209	-3.13668	1.51847	-2.13071	0.0393744	0.118495	-3.78332
ENSMUSG00000038010	-0.990635	2.15178	-2.12941	0.0394884	0.118736	-3.65673
ENSMUSG00000027303	-0.335549	7.0428	-2.12932	0.0394959	0.118736	-4.34914
ENSMUSG00000032727	-0.324925	6.03033	-2.12872	0.0395484	0.118832	-4.30026
ENSMUSG00000015092	0.461035	7.19955	2.12805	0.0396081	0.118949	-4.35557
ENSMUSG00000095007	-3.27144	0.0497888	-2.12555	0.0398283	0.119547	-3.88533
ENSMUSG00000040681	0.369303	8.12175	2.12396	0.0399687	0.119906	-4.34055
ENSMUSG00000087331	1.02952	1.92396	2.12361	0.04	0.119937	-3.66522
ENSMUSG00000029335	-1.54157	5.73349	-2.12256	0.0400934	0.12013	-4.05739
ENSMUSG00000020238	0.637988	5.70131	2.12242	0.0401063	0.12013	-4.23549
ENSMUSG00000037621	-1.83859	1.90577	-2.12175	0.0401659	0.120246	-3.70199
ENSMUSG00000025290	0.97721	10.7166	2.12133	0.0402027	0.120293	-4.00201
ENSMUSG00000060036	0.81775	10.6062	2.12109	0.0402245	0.120296	-4.02597
ENSMUSG00000020954	-0.425708	6.91265	-2.12071	0.0402587	0.120335	-4.35845
ENSMUSG00000001829	-0.540359	6.11462	-2.11882	0.0404273	0.120776	-4.26378
ENSMUSG00000051329	-0.542262	5.73205	-2.11747	0.0405484	0.121039	-4.28187
ENSMUSG00000025613	0.287628	8.17645	2.11725	0.0405681	0.121039	-4.34412
ENSMUSG00000096594	-3.37125	0.358189	-2.11714	0.0405785	0.121039	-3.88258
ENSMUSG00000020677	-0.466121	6.25721	-2.11669	0.0406186	0.121095	-4.34585
ENSMUSG00000024740	-0.293389	8.52668	-2.11471	0.0407975	0.121502	-4.33464
ENSMUSG00000094989	0.764099	5.5979	2.11455	0.0408122	0.121502	-4.34809
ENSMUSG00000024959	0.633494	5.59622	2.1143	0.0408341	0.121502	-4.27207
ENSMUSG00000006611	-0.7922	7.22958	-2.11424	0.0408397	0.121502	-4.37177
ENSMUSG00000038650	0.323983	7.59156	2.11388	0.0408722	0.121535	-4.37645
ENSMUSG00000029428	-0.544376	6.2074	-2.11244	0.0410025	0.121832	-4.295
ENSMUSG00000037461	-0.377741	6.38148	-2.11231	0.0410143	0.121832	-4.36672
ENSMUSG00000069893	-2.62492	0.92465	-2.11134	0.0411026	0.122031	-3.76393
ENSMUSG00000019804	0.43207	7.49705	2.10911	0.041306	0.122571	-4.38975
ENSMUSG00000064357	-1.7149	6.55029	-2.10854	0.0413582	0.122616	-4.293
ENSMUSG00000036752	0.371028	8.08733	2.10848	0.0413638	0.122616	-4.3786
ENSMUSG00000030282	0.320798	6.25278	2.10751	0.0414522	0.122702	-4.38016
ENSMUSG00000057561	0.535121	7.37724	2.1075	0.041453	0.122702	-4.39417
ENSMUSG00000028343	0.378463	6.94309	2.10746	0.0414573	0.122702	-4.39415
ENSMUSG00000026222	-1.19168	6.99109	-2.10696	0.0415025	0.122758	-4.38409
ENSMUSG00000026269	0.662931	5.97012	2.10642	0.0415522	0.122758	-4.35099
ENSMUSG00000041846	-0.646652	6.83846	-2.1062	0.0415724	0.122758	-4.39103
ENSMUSG00000046056	-2.7416	1.82293	-2.10597	0.0415941	0.122758	-3.88128
ENSMUSG00000061393	-1.77969	2.05982	-2.10586	0.041604	0.122758	-3.72713
ENSMUSG00000039183	0.461323	5.98072	2.10585	0.0416044	0.122758	-4.36363
ENSMUSG00000032702	-0.962374	5.95674	-2.10412	0.0417639	0.123165	-4.16626
ENSMUSG00000032232	-1.1424	5.434	-2.10379	0.0417948	0.123193	-4.1537
ENSMUSG00000032398	0.50869	5.53832	2.10348	0.0418232	0.123213	-4.27711
ENSMUSG00000082035	1.0918	1.23027	2.10291	0.0418754	0.123303	-3.69569
ENSMUSG00000034024	0.37713	8.54482	2.10157	0.0419995	0.123605	-4.3199
ENSMUSG00000039458	-0.603016	5.88438	-2.09928	0.0422127	0.124169	-4.33263
ENSMUSG00000021610	0.389597	8.15294	2.09704	0.0424215	0.124645	-4.39502
ENSMUSG00000020102	-0.78844	7.35731	-2.0969	0.0424345	0.124645	-4.40636
ENSMUSG00000023341	-1.46203	1.85019	-2.09684	0.0424398	0.124645	-3.71429
ENSMUSG00000029614	0.774605	10.36	2.09374	0.0427308	0.12537	-4.09486
ENSMUSG00000070354	-1.58143	1.36245	-2.09368	0.0427366	0.12537	-3.70936
ENSMUSG00000048000	-0.591803	5.72539	-2.09351	0.0427523	0.12537	-4.29541
ENSMUSG00000023861	0.805753	7.24864	2.09282	0.0428174	0.125427	-4.41825
ENSMUSG00000039308	-0.415345	5.2293	-2.09268	0.0428307	0.125427	-4.23296
ENSMUSG00000028347	-0.776272	5.71695	-2.09261	0.0428372	0.125427	-4.22326
ENSMUSG00000018593	-0.883005	11.24	-2.09129	0.0429616	0.125675	-4.12688
ENSMUSG00000037742	0.672773	13.6312	2.09125	0.0429658	0.125675	-3.90069
ENSMUSG00000034799	-1.5271	2.0062	-2.08807	0.0432674	0.126492	-3.73084
ENSMUSG00000034135	-0.603897	5.21746	-2.08762	0.0433102	0.126553	-4.13854
ENSMUSG00000014353	-0.628066	7.24171	-2.08693	0.0433761	0.126681	-4.42789
ENSMUSG00000023336	-2.7582	1.17646	-2.08653	0.0434142	0.126728	-3.87834
ENSMUSG00000038370	-2.44457	1.77792	-2.08613	0.0434523	0.126775	-3.86091
ENSMUSG00000094689	-4.24169	0.479844	-2.08533	0.0435284	0.126932	-4.01316
ENSMUSG00000031985	-0.511556	8.51104	-2.08486	0.043574	0.127	-4.41893
ENSMUSG00000026000	0.363695	6.28146	2.08444	0.0436144	0.127054	-4.4185
ENSMUSG00000067365	0.472013	5.89481	2.0835	0.0437044	0.127251	-4.41693
ENSMUSG00000021377	-0.439743	7.19484	-2.08305	0.0437471	0.127311	-4.43808
ENSMUSG00000020231	-0.640146	5.02206	-2.08252	0.043798	0.127394	-4.084
ENSMUSG00000029681	0.337349	6.40244	2.08152	0.0438943	0.127523	-4.43066
ENSMUSG00000023307	0.553958	8.47105	2.08141	0.0439048	0.127523	-4.39346
ENSMUSG00000034354	-0.483857	6.86751	-2.08137	0.043909	0.127523	-4.43734
ENSMUSG00000095597	1.05217	8.4955	2.08081	0.0439627	0.127557	-4.30524
ENSMUSG00000083836	-2.2898	1.82563	-2.08079	0.0439651	0.127557	-3.85715
ENSMUSG00000032431	-0.664028	6.32093	-2.0802	0.0440219	0.127657	-4.36509
ENSMUSG00000062933	1.93179	8.08808	2.07951	0.0440882	0.127785	-4.34474
ENSMUSG00000031553	-1.91953	1.72426	-2.07844	0.0441921	0.127908	-3.74447
ENSMUSG00000028430	-0.445874	5.78195	-2.07819	0.0442165	0.127908	-4.34298
ENSMUSG00000027433	-0.47376	7.23885	-2.07818	0.0442171	0.127908	-4.44681
ENSMUSG00000048921	0.953417	2.3499	2.07815	0.0442202	0.127908	-3.77664
ENSMUSG00000028019	-0.728061	5.54896	-2.07739	0.0442943	0.128058	-4.19294
ENSMUSG00000025878	-0.382317	5.89652	-2.07582	0.0444466	0.128434	-4.37709
ENSMUSG00000058690	-0.57933	7.98249	-2.07536	0.0444917	0.128499	-4.4497
ENSMUSG00000067736	-1.87272	1.5852	-2.07491	0.0445352	0.12856	-3.78544
ENSMUSG00000029780	0.348298	5.94621	2.07403	0.0446216	0.128616	-4.42563
ENSMUSG00000028525	-1.00699	5.70699	-2.07397	0.0446276	0.128616	-4.32463
ENSMUSG00000027091	-0.326195	7.01888	-2.07383	0.0446407	0.128616	-4.45591
ENSMUSG00000035168	-0.830519	4.97706	-2.07379	0.0446443	0.128616	-4.10844
ENSMUSG00000025381	0.488262	6.88441	2.07251	0.0447698	0.128913	-4.45834
ENSMUSG00000030905	1.77203	1.0121	2.07125	0.0448938	0.129146	-3.74299
ENSMUSG00000020787	-2.97246	1.13733	-2.07123	0.0448959	0.129146	-3.91711
ENSMUSG00000078974	0.600467	6.01007	2.07056	0.044962	0.129271	-4.43972
ENSMUSG00000052446	-0.445679	5.19921	-2.06984	0.0450323	0.129409	-4.24115
ENSMUSG00000031119	-0.962053	6.28058	-2.06814	0.0452004	0.129826	-4.32042
ENSMUSG00000031753	-0.531214	6.86765	-2.06777	0.0452369	0.129866	-4.45212
ENSMUSG00000040759	-2.31372	1.31859	-2.06517	0.0454944	0.13054	-3.86397
[truncated: 3,735 more rows]

## Sheet: TAN12PM_AL12PM_DGE_list
Full list of DEGs
ENSEMBLE ID	logFC	AveExpr	t	P.Value	adj.P.Val	B
ENSMUSG00000002058	1.73767	5.64073	6.77684	4.02794e-08	0.000213823	8.33273
ENSMUSG00000058454	1.07697	5.52915	6.58461	7.45937e-08	0.000213823	7.90478
ENSMUSG00000031708	1.34301	7.98258	6.14474	3.07103e-07	0.000586873	6.61584
ENSMUSG00000028976	3.26233	3.93442	6.00048	4.88849e-07	0.000700643	5.84205
ENSMUSG00000022351	1.40251	5.51387	5.35859	3.85343e-06	0.00441835	4.27501
ENSMUSG00000059040	1.45646	4.28082	5.07322	9.5867e-06	0.00916009	3.16516
ENSMUSG00000029446	1.13426	5.75827	5.003	1.19842e-05	0.00962207	3.23221
ENSMUSG00000066441	1.03836	5.31457	4.96718	1.34269e-05	0.00962207	3.11295
ENSMUSG00000049422	1.56496	6.12241	4.86768	1.83989e-05	0.0117201	2.83646
ENSMUSG00000018882	0.601658	6.35527	4.68294	3.2916e-05	0.0176273	2.29705
ENSMUSG00000057497	1.07709	6.19508	4.67428	3.38219e-05	0.0176273	2.27164
ENSMUSG00000031349	1.50236	6.29392	4.62467	3.9505e-05	0.0176515	2.12776
ENSMUSG00000032492	1.73316	5.51028	4.62048	4.00261e-05	0.0176515	2.12065
ENSMUSG00000021957	1.82188	10.5361	4.56974	4.68987e-05	0.01828	1.88559
ENSMUSG00000027533	1.46967	8.23485	4.56345	4.78284e-05	0.01828	1.95804
ENSMUSG00000021273	1.37282	7.50508	4.50977	5.6529e-05	0.020255	1.80176
ENSMUSG00000024777	1.3359	5.09438	4.39492	8.06942e-05	0.0272129	1.48291
ENSMUSG00000035772	0.647182	5.77392	4.36876	8.74819e-05	0.027863	1.40363
ENSMUSG00000021771	0.665325	8.61948	4.29838	0.000108635	0.0319858	1.21015
ENSMUSG00000032114	0.792549	5.77172	4.28965	0.000111585	0.0319858	1.1823
ENSMUSG00000028150	0.958897	5.5629	4.22119	0.000137604	0.037566	0.982361
ENSMUSG00000020591	2.40481	1.71632	4.19735	0.000147989	0.0385646	0.0769745
ENSMUSG00000028636	0.955273	5.20823	4.16578	0.000162925	0.0394005	0.846051
ENSMUSG00000023861	1.62733	7.24864	4.16173	0.000164942	0.0394005	0.809562
ENSMUSG00000024472	-0.718154	6.90064	-4.1391	0.000176686	0.03999	0.744792
ENSMUSG00000026031	-0.437859	8.25039	-4.12492	0.000184453	0.03999	0.711062
ENSMUSG00000114133	1.04961	4.35831	4.11805	0.000188336	0.03999	0.665073
ENSMUSG00000075595	-0.876421	6.80112	-4.09349	0.000202886	0.0403121	0.627193
ENSMUSG00000016833	0.938797	5.51915	4.09181	0.000203916	0.0403121	0.642926
ENSMUSG00000020720	0.555946	6.97561	4.00575	0.000264331	0.0500807	0.369278
ENSMUSG00000029388	0.724785	5.99325	3.9977	0.000270801	0.0500807	0.362564
ENSMUSG00000021868	0.60697	5.25689	3.96749	0.000296491	0.0531182	0.314399
ENSMUSG00000064351	1.10481	15.5925	3.94649	0.00031572	0.053417	-0.0575886
ENSMUSG00000000594	0.665416	8.65468	3.94535	0.000316794	0.053417	0.232853
ENSMUSG00000004748	1.35085	4.23842	3.91047	0.000351564	0.0572942	0.161725
ENSMUSG00000026895	0.887997	7.21692	3.89458	0.0003686	0.0572942	0.0642693
ENSMUSG00000014547	-0.721026	6.27437	-3.87407	0.000391781	0.0572942	0.039143
ENSMUSG00000021094	1.26908	7.55857	3.87013	0.000396395	0.0572942	0.00352462
ENSMUSG00000032913	-0.683923	6.01824	-3.86763	0.000399351	0.0572942	0.03066
ENSMUSG00000014599	-1.04294	5.56782	-3.86729	0.00039975	0.0572942	0.0503286
ENSMUSG00000027340	-0.602066	6.40337	-3.85435	0.000415398	0.0580848	-0.0197472
ENSMUSG00000046756	0.78365	6.86649	3.83467	0.00044035	0.058865	-0.0993316
ENSMUSG00000042293	1.10154	5.33026	3.82954	0.000447084	0.058865	-0.0691673
ENSMUSG00000027556	1.81761	2.22683	3.826	0.000451781	0.058865	-0.611978
ENSMUSG00000036273	-1.357	6.19637	-3.79051	0.000501699	0.0630682	-0.164792
ENSMUSG00000067235	1.56795	8.19632	3.78759	0.000506042	0.0630682	-0.189598
ENSMUSG00000061518	0.977048	8.10387	3.77868	0.000519503	0.0633683	-0.237698
ENSMUSG00000024091	0.470044	7.29489	3.76753	0.000536836	0.0635765	-0.281096
ENSMUSG00000038965	0.469207	7.41045	3.75064	0.000564155	0.0635765	-0.326641
ENSMUSG00000021377	-0.802009	7.19484	-3.74857	0.000567581	0.0635765	-0.326175
ENSMUSG00000003746	-0.696144	8.45395	-3.74415	0.000575001	0.0635765	-0.322768
ENSMUSG00000028426	0.384244	7.48095	3.74317	0.000576658	0.0635765	-0.345256
ENSMUSG00000000088	0.933743	7.26591	3.72932	0.000600555	0.0638218	-0.38331
ENSMUSG00000005354	0.704474	8.04592	3.72104	0.000615293	0.0638218	-0.393892
ENSMUSG00000033918	0.493367	6.39053	3.71372	0.000628626	0.0638218	-0.418176
ENSMUSG00000027673	0.850722	7.5731	3.71293	0.000630087	0.0638218	-0.42448
ENSMUSG00000033105	1.06377	5.66163	3.70495	0.000644946	0.0638218	-0.430233
ENSMUSG00000035045	-3.35853	1.73458	-3.70457	0.000645677	0.0638218	-2.52725
ENSMUSG00000022354	1.14191	7.99191	3.6613	0.000732526	0.0698694	-0.545364
ENSMUSG00000026648	-1.68567	4.17643	-3.64802	0.000761366	0.0698694	-0.685522
ENSMUSG00000035297	0.493231	6.92223	3.64278	0.000773025	0.0698694	-0.613919
ENSMUSG00000021696	-3.13711	1.69473	-3.64275	0.000773095	0.0698694	-2.65241
ENSMUSG00000015668	0.904044	5.58444	3.64114	0.000776731	0.0698694	-0.568191
ENSMUSG00000032418	2.31267	10.8768	3.6397	0.000779982	0.0698694	-0.547091
ENSMUSG00000032081	2.93069	1.81481	3.61997	0.000825903	0.0701507	-1.5728
ENSMUSG00000055239	0.787292	7.53046	3.6169	0.000833288	0.0701507	-0.681459
ENSMUSG00000000730	2.70463	1.08176	3.60979	0.00085061	0.0701507	-1.51341
ENSMUSG00000040016	1.84206	6.50226	3.60874	0.000853213	0.0701507	-0.697403
ENSMUSG00000021733	-0.693252	6.8124	-3.60594	0.000860155	0.0701507	-0.698282
ENSMUSG00000047735	-1.4015	7.32832	-3.5937	0.000891129	0.0701507	-0.733625
ENSMUSG00000020284	0.773454	5.08318	3.58968	0.000901518	0.0701507	-0.667414
ENSMUSG00000020402	0.793382	8.40405	3.58869	0.000904119	0.0701507	-0.726495
ENSMUSG00000025898	-0.716783	5.7721	-3.58583	0.000911609	0.0701507	-0.689762
ENSMUSG00000000275	-0.730008	6.89295	-3.58491	0.000914025	0.0701507	-0.751587
ENSMUSG00000033596	-0.653787	6.19369	-3.57668	0.000935979	0.0701507	-0.748515
ENSMUSG00000023156	0.884448	6.40822	3.57613	0.000937462	0.0701507	-0.789964
ENSMUSG00000025025	0.545638	5.53576	3.57439	0.000942194	0.0701507	-0.727086
ENSMUSG00000030695	1.22352	10.8391	3.56884	0.000957379	0.0703674	-0.713883
ENSMUSG00000008450	0.606516	5.54635	3.54651	0.0010209	0.0740865	-0.813188
ENSMUSG00000028416	0.821792	8.62788	3.53702	0.00104912	0.0745994	-0.847204
ENSMUSG00000042197	-0.685375	6.09303	-3.5354	0.00105399	0.0745994	-0.853937
ENSMUSG00000027406	0.812199	8.61842	3.52557	0.00108415	0.0750304	-0.878116
ENSMUSG00000004264	0.542873	7.72323	3.52489	0.00108626	0.0750304	-0.921865
ENSMUSG00000037259	-3.28346	2.0358	-3.5172	0.00111046	0.0755227	-2.35389
ENSMUSG00000030759	-0.725631	7.46904	-3.51429	0.00111973	0.0755227	-0.948713
ENSMUSG00000024683	0.671122	5.77016	3.48964	0.00120151	0.0800962	-0.984429
ENSMUSG00000106734	-1.18079	6.6725	-3.47838	0.00124074	0.0807682	-1.00505
ENSMUSG00000022635	0.669321	6.8681	3.47685	0.00124613	0.0807682	-1.04966
ENSMUSG00000064372	0.959926	8.01355	3.47372	0.00125732	0.0807682	-1.04533
ENSMUSG00000018648	2.35954	0.878067	3.47059	0.00126858	0.0807682	-1.84883
ENSMUSG00000062070	0.615935	8.32016	3.46688	0.00128204	0.0807682	-1.05246
ENSMUSG00000027327	1.23846	7.63882	3.4525	0.00133558	0.0816731	-1.09819
ENSMUSG00000054434	1.51184	7.51197	3.45117	0.00134062	0.0816731	-1.09476
ENSMUSG00000004270	0.737712	6.98528	3.45017	0.00134445	0.0816731	-1.11991
ENSMUSG00000020153	0.772355	8.02337	3.44784	0.00135338	0.0816731	-1.10566
ENSMUSG00000002778	0.595274	7.47219	3.43275	0.00141258	0.0832465	-1.16326
ENSMUSG00000018909	-0.788719	6.84613	-3.43081	0.00142036	0.0832465	-1.13856
ENSMUSG00000021731	0.592235	6.08744	3.42449	0.00144605	0.0832465	-1.16771
ENSMUSG00000029486	0.662639	5.77216	3.42438	0.00144647	0.0832465	-1.16113
ENSMUSG00000041438	0.525922	6.11767	3.41966	0.00146595	0.0832465	-1.18409
ENSMUSG00000071528	0.914675	8.00608	3.41951	0.00146658	0.0832465	-1.17862
ENSMUSG00000005510	0.791462	7.65956	3.41146	0.00150035	0.0843283	-1.21401
ENSMUSG00000034342	-1.05228	7.41252	-3.39655	0.00156489	0.0871023	-1.25016
ENSMUSG00000024194	0.586638	6.34855	3.37862	0.00164603	0.0907373	-1.29899
ENSMUSG00000021764	0.89299	7.40056	3.36358	0.0017172	0.093759	-1.33987
ENSMUSG00000032673	0.764998	5.35019	3.3523	0.00177247	0.094091	-1.2936
ENSMUSG00000028245	-0.68203	6.89545	-3.35179	0.00177499	0.094091	-1.35562
ENSMUSG00000063694	1.08377	8.11167	3.34965	0.00178567	0.094091	-1.34636
ENSMUSG00000027641	-0.699595	5.75208	-3.349	0.00178893	0.094091	-1.29088
ENSMUSG00000033488	0.785748	5.56791	3.33701	0.00185007	0.0943756	-1.3453
ENSMUSG00000026087	0.776777	7.47365	3.33516	0.00185967	0.0943756	-1.41216
ENSMUSG00000041733	0.612611	6.07729	3.33299	0.00187104	0.0943756	-1.40838
ENSMUSG00000020846	0.604563	7.36535	3.32911	0.00189147	0.0943756	-1.4298
ENSMUSG00000030706	0.640646	6.36956	3.32858	0.00189426	0.0943756	-1.42297
ENSMUSG00000024369	0.573138	5.64872	3.32411	0.00191809	0.0943756	-1.37346
ENSMUSG00000000561	0.474425	5.54302	3.32153	0.00193197	0.0943756	-1.39446
ENSMUSG00000063882	0.825285	8.54416	3.32114	0.0019341	0.0943756	-1.40679
ENSMUSG00000032330	0.948896	8.28376	3.31733	0.00195478	0.0943756	-1.42763
ENSMUSG00000003072	0.662338	8.52606	3.31354	0.0019756	0.0943756	-1.4319
ENSMUSG00000047260	0.855747	7.42164	3.31043	0.00199282	0.0943756	-1.46861
ENSMUSG00000037697	-1.04424	5.66036	-3.3088	0.00200189	0.0943756	-1.35806
ENSMUSG00000034981	1.19946	6.0808	3.30765	0.00200834	0.0943756	-1.47619
ENSMUSG00000030876	0.72252	7.30816	3.29781	0.00206423	0.0951486	-1.50793
ENSMUSG00000020189	-0.564548	7.25818	-3.29695	0.00206914	0.0951486	-1.50737
ENSMUSG00000021024	0.716057	8.04795	3.29601	0.00207458	0.0951486	-1.49697
ENSMUSG00000058013	-0.859327	6.26921	-3.28341	0.00214863	0.0967033	-1.48445
ENSMUSG00000090610	1.233	2.15306	3.28097	0.00216329	0.0967033	-1.77045
ENSMUSG00000028837	0.586073	7.35936	3.27943	0.00217253	0.0967033	-1.55444
ENSMUSG00000024099	0.864685	8.27367	3.27881	0.00217627	0.0967033	-1.52358
ENSMUSG00000027130	-1.2749	6.27059	-3.27609	0.00219282	0.0967033	-1.47292
ENSMUSG00000027589	-0.512841	7.24285	-3.26957	0.00223286	0.097098	-1.57576
ENSMUSG00000049658	-1.11757	5.55818	-3.26804	0.00224236	0.097098	-1.46183
ENSMUSG00000020116	0.685749	6.20655	3.26462	0.00226375	0.097098	-1.58147
ENSMUSG00000051154	0.593126	7.24497	3.26144	0.00228378	0.097098	-1.60027
ENSMUSG00000062937	0.426824	6.22853	3.25454	0.00232788	0.097098	-1.60914
ENSMUSG00000026248	0.587028	5.78393	3.25369	0.00233343	0.097098	-1.58275
ENSMUSG00000025277	0.735102	5.71279	3.25311	0.00233718	0.097098	-1.60047
ENSMUSG00000059149	-1.01886	5.99324	-3.25088	0.00235163	0.097098	-1.53105
ENSMUSG00000038690	0.919663	8.68629	3.24847	0.00236737	0.097098	-1.56814
ENSMUSG00000019988	-0.48567	5.63362	-3.24334	0.00240118	0.097098	-1.54548
ENSMUSG00000026977	-0.496713	7.70158	-3.24277	0.002405	0.097098	-1.64273
ENSMUSG00000025428	0.766456	11.027	3.24272	0.0024053	0.097098	-1.49863
ENSMUSG00000029681	0.524751	6.40244	3.24023	0.00242195	0.097098	-1.64662
ENSMUSG00000027222	1.0171	7.22251	3.23512	0.00245637	0.0975136	-1.66511
ENSMUSG00000021930	0.887418	6.03181	3.22697	0.00251229	0.0975136	-1.67094
ENSMUSG00000028233	-0.691286	5.76669	-3.22673	0.00251397	0.0975136	-1.60352
ENSMUSG00000033047	0.401779	8.32417	3.22421	0.00253151	0.0975136	-1.66735
ENSMUSG00000017344	-0.589314	5.65356	-3.22216	0.00254584	0.0975136	-1.6049
ENSMUSG00000020432	0.75333	6.99099	3.22094	0.00255442	0.0975136	-1.70166
ENSMUSG00000034453	-1.0365	5.23098	-3.21844	0.00257212	0.0975136	-1.56098
ENSMUSG00000025474	-0.718547	5.34393	-3.2176	0.00257804	0.0975136	-1.56728
ENSMUSG00000006024	0.504499	7.62886	3.21657	0.00258539	0.0975136	-1.70881
ENSMUSG00000056413	0.975989	5.56786	3.21168	0.00262044	0.0981893	-1.66636
ENSMUSG00000053436	0.382283	7.71795	3.20748	0.00265093	0.0986869	-1.72633
ENSMUSG00000057130	0.598041	5.57486	3.20363	0.00267913	0.0990932	-1.69173
ENSMUSG00000059734	0.695783	7.467	3.19545	0.0027401	0.0994139	-1.76285
ENSMUSG00000020277	0.716214	6.81386	3.19476	0.00274525	0.0994139	-1.76663
ENSMUSG00000000355	0.621101	6.04664	3.19412	0.00275012	0.0994139	-1.74429
ENSMUSG00000005893	-1.02178	5.64801	-3.19319	0.00275716	0.0994139	-1.64053
ENSMUSG00000028199	0.865732	5.05305	3.18615	0.00281099	0.100071	-1.66667
ENSMUSG00000019853	2.03277	2.05	3.18179	0.00284474	0.100071	-2.06915
ENSMUSG00000031310	-0.832004	5.02797	-3.18142	0.00284764	0.100071	-1.63922
ENSMUSG00000039105	0.732829	7.62625	3.18019	0.0028573	0.100071	-1.79421
ENSMUSG00000085913	-2.61568	2.14192	-3.1795	0.00286265	0.100071	-2.74589
ENSMUSG00000026568	1.29777	8.35725	3.16861	0.00294935	0.100382	-1.77008
ENSMUSG00000037686	3.80025	0.184013	3.16778	0.0029561	0.100382	-2.99623
ENSMUSG00000052396	2.42219	0.959606	3.16628	0.00296822	0.100382	-2.39637
ENSMUSG00000036501	-0.859739	5.67707	-3.1636	0.00299006	0.100382	-1.74073
ENSMUSG00000044894	1.04728	8.54683	3.16174	0.00300534	0.100382	-1.7941
ENSMUSG00000022195	-0.49913	5.66231	-3.16095	0.0030118	0.100382	-1.76141
ENSMUSG00000107215	-2.24959	3.81598	-3.16061	0.00301463	0.100382	-1.84104
ENSMUSG00000033943	-1.23753	6.64766	-3.16044	0.00301601	0.100382	-1.81231
ENSMUSG00000034610	-1.9549	5.73403	-3.15885	0.00302916	0.100382	-1.70391
ENSMUSG00000031534	0.971421	6.34932	3.15576	0.00305482	0.100651	-1.84982
ENSMUSG00000039640	0.874546	6.35267	3.15156	0.00309005	0.10123	-1.86871
ENSMUSG00000001642	0.49215	8.27185	3.14691	0.00312954	0.101583	-1.85397
ENSMUSG00000017858	0.517941	6.25428	3.14612	0.00313627	0.101583	-1.87033
ENSMUSG00000001794	0.520058	8.71898	3.14134	0.00317744	0.102339	-1.84703
ENSMUSG00000071042	-1.19073	5.76526	-3.13751	0.00321078	0.102835	-1.78713
ENSMUSG00000030417	0.694531	5.76338	3.13471	0.00323533	0.102933	-1.85931
ENSMUSG00000045438	0.857829	6.3168	3.13308	0.00324976	0.102933	-1.91125
ENSMUSG00000022663	0.482476	7.02912	3.11956	0.00337145	0.105743	-1.95228
ENSMUSG00000036427	0.574626	8.43535	3.11693	0.00339568	0.105743	-1.93224
ENSMUSG00000029131	0.552666	7.68049	3.11495	0.00341397	0.105743	-1.94687
ENSMUSG00000091498	1.57548	8.18439	3.1125	0.00343674	0.105743	-1.90344
ENSMUSG00000028719	0.65943	8.0156	3.11141	0.00344695	0.105743	-1.95955
ENSMUSG00000022570	0.558649	5.53685	3.11117	0.00344915	0.105743	-1.88899
ENSMUSG00000079508	1.03651	5.5028	3.10735	0.00348503	0.106143	-1.92532
ENSMUSG00000011752	0.835723	7.70044	3.10434	0.00351362	0.106143	-1.981
ENSMUSG00000101111	1.14065	5.88336	3.10391	0.00351773	0.106143	-1.94731
ENSMUSG00000029642	0.661336	7.29698	3.0992	0.00356293	0.106944	-2.00092
ENSMUSG00000038967	1.05583	6.09981	3.08679	0.00368466	0.108939	-2.00746
ENSMUSG00000033799	-1.84935	5.64379	-3.08621	0.00369043	0.108939	-1.8809
ENSMUSG00000070283	0.703134	5.63266	3.08525	0.00370002	0.108939	-1.98249
ENSMUSG00000021760	1.2645	6.84096	3.08401	0.00371241	0.108939	-2.0355
ENSMUSG00000032740	-1.40017	5.39792	-3.08282	0.0037244	0.108939	-1.87239
ENSMUSG00000039795	0.595193	5.3698	3.07987	0.00375415	0.109252	-1.93744
ENSMUSG00000038717	0.794504	8.12128	3.07675	0.00378593	0.109352	-2.03454
ENSMUSG00000031812	0.801432	8.4927	3.07393	0.00381488	0.109352	-2.01408
ENSMUSG00000028932	0.511213	7.44618	3.07069	0.00384837	0.109352	-2.06779
ENSMUSG00000021509	2.02358	1.11479	3.06813	0.00387502	0.109352	-2.20215
ENSMUSG00000021606	0.776927	6.19489	3.06785	0.00387787	0.109352	-2.06468
ENSMUSG00000027937	0.515546	7.01364	3.06364	0.00392218	0.109352	-2.08828
ENSMUSG00000037795	-1.64638	5.56233	-3.06266	0.00393254	0.109352	-1.92412
ENSMUSG00000031168	0.654078	6.10619	3.05943	0.00396691	0.109352	-2.08371
ENSMUSG00000021102	0.807919	7.61647	3.05795	0.00398274	0.109352	-2.09075
ENSMUSG00000056537	-0.412012	7.38166	-3.05792	0.003983	0.109352	-2.09847
ENSMUSG00000027502	0.372536	7.38657	3.05702	0.00399273	0.109352	-2.10395
ENSMUSG00000110755	1.88944	1.26623	3.0569	0.00399395	0.109352	-2.43206
ENSMUSG00000029198	0.865526	7.27498	3.05543	0.00400977	0.109352	-2.10581
ENSMUSG00000113328	-4.09111	1.61678	-3.05291	0.00403713	0.109352	-3.28303
ENSMUSG00000040268	-0.361954	7.02038	-3.0523	0.00404371	0.109352	-2.11053
ENSMUSG00000028385	-1.53621	5.27615	-3.04962	0.00407299	0.109627	-1.9404
ENSMUSG00000039841	-0.859616	5.21704	-3.04469	0.00412734	0.11057	-1.97557
ENSMUSG00000029152	0.506523	8.31351	3.04245	0.00415223	0.11072	-2.10319
ENSMUSG00000052139	0.679706	6.2557	3.037	0.00421342	0.111831	-2.13262
ENSMUSG00000015759	0.781928	7.71612	3.03307	0.00425797	0.112493	-2.15178
ENSMUSG00000033454	-0.816293	6.2359	-3.03103	0.00428142	0.112512	-2.08951
ENSMUSG00000028552	-0.464126	7.71777	-3.02803	0.0043159	0.112512	-2.16625
ENSMUSG00000034432	0.457617	7.06369	3.02789	0.00431757	0.112512	-2.17445
ENSMUSG00000042569	0.972921	7.26698	3.02529	0.00434767	0.112742	-2.17624
ENSMUSG00000015290	0.556297	6.41269	3.02296	0.00437494	0.112742	-2.17894
ENSMUSG00000048379	-0.490329	6.81313	-3.02196	0.00438663	0.112742	-2.17927
ENSMUSG00000039195	0.860874	6.217	3.0204	0.00440505	0.112742	-2.18071
ENSMUSG00000105504	-0.972628	5.57668	-3.01707	0.00444441	0.113107	-2.06021
ENSMUSG00000009293	0.612683	6.85526	3.01336	0.00448873	0.113107	-2.20856
ENSMUSG00000062627	-1.05568	6.07125	-3.011	0.00451717	0.113107	-2.12276
ENSMUSG00000037826	-0.513007	5.9672	-3.00968	0.00453306	0.113107	-2.11611
ENSMUSG00000040865	-0.808941	6.7709	-3.00776	0.00455636	0.113107	-2.20516
ENSMUSG00000051329	-0.875318	5.73205	-3.00731	0.0045619	0.113107	-2.10007
ENSMUSG00000039865	1.17693	5.14202	3.00625	0.00457482	0.113107	-2.10969
ENSMUSG00000062619	0.743621	5.29335	3.00518	0.0045879	0.113107	-2.14398
ENSMUSG00000066800	-0.902985	5.60722	-3.00304	0.00461413	0.113107	-2.07781
ENSMUSG00000026914	0.605684	7.3374	3.00253	0.00462047	0.113107	-2.23378
ENSMUSG00000005625	0.361007	7.59562	3.00042	0.00464649	0.113107	-2.23834
ENSMUSG00000029763	-0.838787	5.61468	-2.99965	0.00465607	0.113107	-2.10555
ENSMUSG00000022890	0.764932	8.32225	2.99786	0.00467841	0.11317	-2.20588
ENSMUSG00000001844	0.556777	6.29401	2.99424	0.00472371	0.113398	-2.23655
ENSMUSG00000039067	0.469146	7.24463	2.98961	0.00478234	0.113398	-2.26601
ENSMUSG00000024583	0.672425	7.22708	2.98957	0.00478288	0.113398	-2.26418
ENSMUSG00000040888	0.777192	6.04909	2.98904	0.00478965	0.113398	-2.24426
ENSMUSG00000034566	0.698814	8.84235	2.98859	0.00479539	0.113398	-2.18406
ENSMUSG00000033075	-0.800921	5.95915	-2.98772	0.00480652	0.113398	-2.17711
ENSMUSG00000036751	0.902861	8.66998	2.9838	0.00485684	0.114116	-2.21782
ENSMUSG00000038793	1.46658	2.31858	2.97968	0.00491031	0.114435	-2.27454
ENSMUSG00000005102	-1.2934	4.18712	-2.97968	0.00491034	0.114435	-2.09936
ENSMUSG00000037710	1.03023	7.22003	2.9757	0.0049626	0.114832	-2.29618
ENSMUSG00000028792	0.941615	8.75331	2.97487	0.00497356	0.114832	-2.21279
ENSMUSG00000054181	1.39703	2.07278	2.97307	0.00499743	0.114832	-2.35803
ENSMUSG00000034297	-0.711907	7.58455	-2.97231	0.00500748	0.114832	-2.29906
ENSMUSG00000030335	0.813635	6.97189	2.96781	0.00506758	0.115721	-2.31714
ENSMUSG00000094942	-1.41291	2.06649	-2.9664	0.00508663	0.115721	-2.6346
ENSMUSG00000021703	-1.05367	5.88113	-2.96372	0.00512286	0.116084	-2.18296
ENSMUSG00000018761	0.636433	6.93992	2.95647	0.00522228	0.116231	-2.34266
ENSMUSG00000013160	0.547673	7.73665	2.95516	0.00524044	0.116231	-2.33879
ENSMUSG00000032602	0.840045	7.02408	2.95504	0.00524204	0.116231	-2.34672
ENSMUSG00000025903	0.613064	7.61555	2.95118	0.00529588	0.116231	-2.35069
ENSMUSG00000080893	1.05548	5.2948	2.94914	0.00532453	0.116231	-2.24139
ENSMUSG00000062580	0.774738	6.82624	2.94803	0.00534016	0.116231	-2.36279
ENSMUSG00000021235	0.647798	5.62566	2.94779	0.00534367	0.116231	-2.30916
ENSMUSG00000031950	0.626308	6.85433	2.94756	0.00534681	0.116231	-2.36461
ENSMUSG00000019916	0.446402	6.09935	2.94727	0.00535099	0.116231	-2.36172
ENSMUSG00000001280	-0.603957	7.62556	-2.94679	0.00535775	0.116231	-2.36174
ENSMUSG00000031701	0.472182	8.14285	2.94625	0.00536541	0.116231	-2.33355
ENSMUSG00000040423	-0.626932	7.19368	-2.94462	0.00538865	0.116231	-2.3674
ENSMUSG00000022450	0.681819	7.722	2.94432	0.00539288	0.116231	-2.36567
ENSMUSG00000022551	0.885954	8.69637	2.93346	0.0055498	0.119165	-2.3222
ENSMUSG00000021069	1.21975	8.29323	2.92756	0.00563677	0.120581	-2.35085
ENSMUSG00000044501	-0.744672	5.23436	-2.92271	0.00570922	0.12164	-2.25062
ENSMUSG00000028648	0.962195	7.54514	2.92069	0.00573973	0.12164	-2.424
ENSMUSG00000040774	0.481338	7.48946	2.92001	0.00574996	0.12164	-2.4242
ENSMUSG00000014873	0.480916	5.25231	2.91695	0.00579651	0.122174	-2.3172
ENSMUSG00000039745	0.857141	6.17604	2.91489	0.00582803	0.122389	-2.42505
ENSMUSG00000052712	0.597757	7.5236	2.91287	0.00585904	0.122536	-2.44485
ENSMUSG00000043535	-1.35385	7.10497	-2.91083	0.00589057	0.122536	-2.4208
ENSMUSG00000022360	-1.33245	5.13481	-2.90987	0.00590545	0.122536	-2.26332
ENSMUSG00000029125	0.536168	5.72196	2.90755	0.00594152	0.122536	-2.42068
ENSMUSG00000058638	-0.49842	6.33334	-2.90601	0.00596551	0.122536	-2.40585
ENSMUSG00000019763	0.577745	5.07508	2.90486	0.00598356	0.122536	-2.36088
ENSMUSG00000000168	1.00769	8.14619	2.90479	0.00598468	0.122536	-2.41962
ENSMUSG00000028683	0.577321	5.7228	2.90135	0.00603902	0.122876	-2.43592
ENSMUSG00000039018	0.608941	5.76925	2.90102	0.00604414	0.122876	-2.42024
ENSMUSG00000000326	1.20833	8.42966	2.89824	0.00608852	0.123341	-2.40568
ENSMUSG00000036197	-0.647534	6.05195	-2.89517	0.00613773	0.1239	-2.40125
ENSMUSG00000045932	-0.91551	5.21062	-2.89112	0.00620322	0.12477	-2.31554
ENSMUSG00000040820	-0.462746	5.27904	-2.88914	0.00623539	0.12477	-2.32387
ENSMUSG00000054676	0.667545	8.00654	2.88848	0.00624614	0.12477	-2.48583
ENSMUSG00000089715	-0.770897	5.58604	-2.88599	0.00628705	0.124875	-2.36008
ENSMUSG00000057561	0.738896	7.37724	2.8853	0.00629833	0.124875	-2.50659
ENSMUSG00000063235	0.725588	5.77425	2.88239	0.00634645	0.124875	-2.46978
ENSMUSG00000030795	-0.920754	8.07556	-2.88226	0.00634866	0.124875	-2.50806
ENSMUSG00000026567	1.82354	1.5362	2.8811	0.00636798	0.124875	-2.52853
ENSMUSG00000096617	1.25771	2.32335	2.88025	0.00638205	0.124875	-2.5072
ENSMUSG00000079084	-0.713997	6.85912	-2.8774	0.00642984	0.12532	-2.51097
ENSMUSG00000035949	0.528745	7.56516	2.8761	0.00645168	0.12532	-2.52914
ENSMUSG00000029394	0.635117	6.3919	2.875	0.00647036	0.12532	-2.52603
ENSMUSG00000022571	0.623033	5.33177	2.86691	0.00660838	0.127562	-2.46043
ENSMUSG00000031093	-0.902582	7.49673	-2.86531	0.00663603	0.127569	-2.55033
ENSMUSG00000034422	-1.25185	6.70736	-2.86432	0.00665324	0.127569	-2.51329
ENSMUSG00000018169	0.763582	7.63711	2.86047	0.00672023	0.127742	-2.56425
ENSMUSG00000035614	-0.742229	5.69845	-2.86022	0.00672469	0.127742	-2.45835
ENSMUSG00000078762	-2.5262	1.02138	-2.85954	0.00673654	0.127742	-3.4175
ENSMUSG00000002428	-0.709914	6.29163	-2.85861	0.00675288	0.127742	-2.51594
ENSMUSG00000031839	0.762581	8.00033	2.85743	0.00677368	0.127742	-2.55765
ENSMUSG00000020328	0.617844	5.99668	2.85509	0.00681509	0.128101	-2.56121
ENSMUSG00000025869	0.583046	5.20622	2.85307	0.00685107	0.128357	-2.47708
ENSMUSG00000026110	-1.04167	6.21828	-2.84731	0.00695438	0.128428	-2.48903
ENSMUSG00000051256	0.619042	5.70767	2.84704	0.00695925	0.128428	-2.57095
ENSMUSG00000057531	0.746427	6.83147	2.84478	0.00700032	0.128428	-2.60396
ENSMUSG00000030869	0.94845	7.71407	2.84403	0.00701397	0.128428	-2.59376
ENSMUSG00000005161	0.668206	8.23263	2.84376	0.0070188	0.128428	-2.57926
ENSMUSG00000019194	1.02488	5.93561	2.84244	0.00704303	0.128428	-2.60041
ENSMUSG00000004032	1.02776	5.97742	2.84241	0.00704359	0.128428	-2.58491
ENSMUSG00000026457	0.487759	8.33459	2.84226	0.00704624	0.128428	-2.58229
ENSMUSG00000039246	1.09155	5.27968	2.84141	0.00706183	0.128428	-2.52339
ENSMUSG00000027131	0.700407	6.40904	2.84021	0.00708392	0.128428	-2.60929
ENSMUSG00000044471	-2.41715	1.76794	-2.83812	0.00712237	0.128428	-3.1053
ENSMUSG00000037916	0.744952	8.28931	2.83735	0.00713659	0.128428	-2.58651
ENSMUSG00000024726	0.684925	5.52788	2.8364	0.00715426	0.128428	-2.5588
ENSMUSG00000024542	-1.49787	5.44124	-2.83512	0.00717806	0.128428	-2.42431
ENSMUSG00000022452	0.69134	7.33967	2.83443	0.00719091	0.128428	-2.6283
ENSMUSG00000024298	-0.731278	6.10858	-2.83299	0.00721788	0.12851	-2.55025
ENSMUSG00000028156	0.492501	7.30636	2.82906	0.00729172	0.129422	-2.63932
ENSMUSG00000000171	0.818212	8.32725	2.82359	0.00739568	0.13052	-2.6101
ENSMUSG00000049878	-1.13946	5.52236	-2.82136	0.00743849	0.13052	-2.48937
ENSMUSG00000017801	0.575056	6.18719	2.82116	0.00744231	0.13052	-2.6535
ENSMUSG00000034218	-1.33672	5.38017	-2.82104	0.00744464	0.13052	-2.48467
ENSMUSG00000019791	0.625722	5.81164	2.81628	0.00753696	0.131305	-2.63679
ENSMUSG00000055172	-0.515397	7.23635	-2.81426	0.00757639	0.131305	-2.67141
ENSMUSG00000039997	-1.59419	7.08871	-2.8129	0.00760312	0.131305	-2.64089
ENSMUSG00000046897	-0.565458	7.31372	-2.81032	0.0076539	0.131305	-2.6801
ENSMUSG00000038608	-1.87597	7.17775	-2.81014	0.00765752	0.131305	-2.62177
ENSMUSG00000031986	-0.438709	5.97049	-2.80981	0.00766402	0.131305	-2.61624
ENSMUSG00000023030	0.368326	6.14433	2.80974	0.00766534	0.131305	-2.67162
ENSMUSG00000025237	0.568792	5.64063	2.80937	0.00767262	0.131305	-2.61509
ENSMUSG00000035623	-1.18618	5.64073	-2.80742	0.00771137	0.131575	-2.52618
ENSMUSG00000040651	-0.794176	6.79821	-2.80595	0.00774079	0.131583	-2.67492
ENSMUSG00000048445	1.41962	1.32203	2.80374	0.00778491	0.131583	-2.6741
ENSMUSG00000032409	-0.816031	5.66118	-2.80345	0.00779075	0.131583	-2.58671
ENSMUSG00000022914	-0.974315	6.73998	-2.80197	0.00782062	0.131583	-2.66886
ENSMUSG00000026565	-1.20142	5.53347	-2.80167	0.00782659	0.131583	-2.52624
ENSMUSG00000037857	-0.548717	6.88408	-2.79958	0.00786882	0.131906	-2.70334
ENSMUSG00000068739	0.264742	7.6332	2.79616	0.00793847	0.132686	-2.71426
ENSMUSG00000035781	0.430456	6.85451	2.79483	0.00796578	0.132755	-2.71632
ENSMUSG00000058076	0.902072	8.63162	2.79232	0.00801746	0.132858	-2.64571
ENSMUSG00000037152	0.870783	6.92312	2.79058	0.00805333	0.132858	-2.72921
ENSMUSG00000042105	-0.75848	5.97522	-2.7901	0.0080633	0.132858	-2.61394
ENSMUSG00000003299	0.434369	6.44496	2.78838	0.00809917	0.132858	-2.72405
ENSMUSG00000018171	0.679287	7.41489	2.78794	0.00810839	0.132858	-2.73196
ENSMUSG00000030877	2.32602	0.895912	2.78764	0.00811449	0.132858	-3.08254
ENSMUSG00000036278	0.795537	5.52158	2.78584	0.00815216	0.132858	-2.67193
ENSMUSG00000034729	0.631358	6.09224	2.78559	0.00815736	0.132858	-2.72424
ENSMUSG00000032571	-1.06225	5.20144	-2.78235	0.00822567	0.133591	-2.54307
ENSMUSG00000031079	-1.24652	2.08697	-2.78014	0.00827238	0.13397	-2.8998
ENSMUSG00000026213	-0.93422	4.97088	-2.77794	0.00831939	0.134	-2.52141
ENSMUSG00000027326	-5.18977	0.462246	-2.77731	0.00833272	0.134	-3.99379
ENSMUSG00000038822	-0.515564	5.36108	-2.77647	0.00835071	0.134	-2.58233
ENSMUSG00000024082	0.580064	5.75399	2.77518	0.00837847	0.134	-2.72233
ENSMUSG00000036309	0.677653	8.76381	2.77459	0.00839108	0.134	-2.67582
ENSMUSG00000049076	-0.475468	7.56755	-2.76811	0.00853173	0.135239	-2.77655
ENSMUSG00000001445	0.490957	6.37887	2.76803	0.00853344	0.135239	-2.77132
ENSMUSG00000043241	-1.09432	5.60088	-2.76599	0.00857831	0.135239	-2.64371
ENSMUSG00000013701	0.788732	6.98932	2.76588	0.00858055	0.135239	-2.7857
ENSMUSG00000024911	0.388731	5.79219	2.76531	0.00859318	0.135239	-2.71253
ENSMUSG00000019961	-0.744037	7.16428	-2.76454	0.00861018	0.135239	-2.7813
ENSMUSG00000056486	1.13536	5.34783	2.75808	0.00875377	0.136719	-2.78573
ENSMUSG00000039016	0.736568	6.35493	2.75647	0.00878979	0.136719	-2.79954
ENSMUSG00000054280	-1.4424	5.29606	-2.75635	0.00879244	0.136719	-2.60755
ENSMUSG00000020064	-0.406252	6.97322	-2.75603	0.0087998	0.136719	-2.80234
ENSMUSG00000032009	-0.716229	7.51595	-2.75115	0.00891006	0.137191	-2.81263
ENSMUSG00000024997	0.816981	8.49346	2.74942	0.00894958	0.137191	-2.75224
ENSMUSG00000043090	-0.975028	5.19777	-2.74839	0.00897325	0.137191	-2.62577
ENSMUSG00000029447	0.413372	8.15007	2.74778	0.00898712	0.137191	-2.79087
ENSMUSG00000020621	0.614051	5.56616	2.74458	0.00906077	0.137191	-2.75525
ENSMUSG00000038628	0.522621	6.25348	2.7414	0.00913464	0.137191	-2.82724
ENSMUSG00000074781	0.456602	7.42905	2.73919	0.00918618	0.137191	-2.84459
ENSMUSG00000034893	-0.365323	6.13312	-2.73798	0.0092146	0.137191	-2.78823
ENSMUSG00000029401	0.637992	5.59648	2.73689	0.00924034	0.137191	-2.81465
ENSMUSG00000026646	-1.99288	1.88754	-2.73673	0.009244	0.137191	-3.07317
ENSMUSG00000083477	1.69159	1.72814	2.73665	0.0092458	0.137191	-2.98365
ENSMUSG00000029017	0.625691	7.58578	2.73591	0.00926338	0.137191	-2.84913
ENSMUSG00000035493	-0.851343	7.26226	-2.73551	0.00927283	0.137191	-2.84685
ENSMUSG00000108563	-1.59461	2.20546	-2.7354	0.00927548	0.137191	-2.90502
ENSMUSG00000034203	0.662253	5.24915	2.73478	0.00928994	0.137191	-2.7559
ENSMUSG00000024902	0.678056	6.32123	2.73472	0.00929153	0.137191	-2.84692
ENSMUSG00000064370	0.945213	13.941	2.73345	0.00932147	0.137191	-2.59859
ENSMUSG00000030603	0.366292	6.91415	2.73335	0.00932381	0.137191	-2.85849
ENSMUSG00000018446	0.531336	6.97909	2.73132	0.00937212	0.137191	-2.86402
ENSMUSG00000021252	0.58659	5.54801	2.73128	0.00937311	0.137191	-2.79466
ENSMUSG00000032410	-0.884723	6.20168	-2.73093	0.00938142	0.137191	-2.76311
ENSMUSG00000001576	0.710987	7.57259	2.72908	0.0094258	0.137191	-2.86356
ENSMUSG00000058793	-0.419518	8.05398	-2.7287	0.00943491	0.137191	-2.85766
ENSMUSG00000031681	-0.423533	5.74563	-2.72801	0.00945153	0.137191	-2.74962
ENSMUSG00000050052	0.683683	7.01986	2.72789	0.00945442	0.137191	-2.87156
ENSMUSG00000029777	0.397032	7.34369	2.72782	0.00945603	0.137191	-2.87186
ENSMUSG00000023089	0.748111	6.90591	2.72534	0.00951575	0.137191	-2.87689
ENSMUSG00000036712	-0.691181	7.51603	-2.72534	0.00951592	0.137191	-2.87097
ENSMUSG00000026766	0.688624	7.21712	2.72392	0.00955036	0.137191	-2.8799
ENSMUSG00000031902	-0.665258	7.48876	-2.7211	0.00961894	0.137191	-2.8808
ENSMUSG00000025464	0.607391	6.33347	2.72098	0.00962176	0.137191	-2.88074
ENSMUSG00000027598	-0.388332	7.30702	-2.72048	0.00963409	0.137191	-2.88503
ENSMUSG00000117284	-0.893104	4.94843	-2.72038	0.00963651	0.137191	-2.67359
ENSMUSG00000030016	-1.09069	6.75096	-2.72008	0.00964384	0.137191	-2.87113
ENSMUSG00000001891	0.956666	8.34456	2.71805	0.00969372	0.137335	-2.83182
ENSMUSG00000022131	0.716916	6.23784	2.71772	0.00970183	0.137335	-2.88507
ENSMUSG00000020917	1.76641	10.3317	2.7149	0.00977164	0.137679	-2.67858
ENSMUSG00000039128	0.514203	6.93811	2.71479	0.00977415	0.137679	-2.90119
ENSMUSG00000024944	0.611739	5.91063	2.7072	0.00996407	0.139772	-2.88067
ENSMUSG00000019804	0.556315	7.49705	2.70632	0.00998631	0.139772	-2.91739
ENSMUSG00000049960	0.620208	6.16683	2.70494	0.0100213	0.139772	-2.90704
ENSMUSG00000068039	0.381697	8.46722	2.70443	0.0100343	0.139772	-2.86901
ENSMUSG00000049709	-3.26393	1.54117	-2.70394	0.0100469	0.139772	-3.35833
ENSMUSG00000027642	0.328863	8.55957	2.70306	0.0100691	0.139772	-2.87597
ENSMUSG00000016918	-0.636701	5.8849	-2.70168	0.0101045	0.139925	-2.85982
ENSMUSG00000057894	-0.809809	5.22523	-2.69628	0.0102434	0.141361	-2.75022
ENSMUSG00000063229	0.856287	11.0638	2.69574	0.0102575	0.141361	-2.70706
ENSMUSG00000059518	0.729949	5.79333	2.69373	0.0103097	0.141475	-2.88906
ENSMUSG00000022337	0.689125	7.37759	2.69352	0.0103151	0.141475	-2.94616
ENSMUSG00000002102	0.328109	7.72248	2.68966	0.010416	0.142463	-2.95117
ENSMUSG00000057406	-0.800691	5.70133	-2.68887	0.0104368	0.142463	-2.8162
ENSMUSG00000067719	0.752914	6.04752	2.68742	0.0104751	0.142646	-2.93512
ENSMUSG00000050017	0.642759	6.86577	2.68457	0.0105507	0.143328	-2.96776
ENSMUSG00000070031	-1.28824	5.44644	-2.68303	0.0105918	0.143328	-2.76426
ENSMUSG00000060679	0.289822	6.30761	2.68272	0.0106003	0.143328	-2.95268
ENSMUSG00000031715	-0.684573	6.86985	-2.67827	0.0107198	0.14433	-2.97211
ENSMUSG00000020522	-0.501759	6.03981	-2.67809	0.0107247	0.14433	-2.90125
ENSMUSG00000017778	0.798271	8.39397	2.67546	0.0107958	0.144512	-2.94224
ENSMUSG00000032405	-0.712614	6.33252	-2.67489	0.0108112	0.144512	-2.91879
ENSMUSG00000017485	-0.797514	7.95071	-2.67422	0.0108295	0.144512	-2.97316
ENSMUSG00000003031	-0.545566	7.30746	-2.67388	0.010839	0.144512	-2.98769
ENSMUSG00000028622	0.386329	6.42502	2.67145	0.0109053	0.145059	-2.98844
ENSMUSG00000026150	0.412788	7.54193	2.66976	0.0109519	0.145178	-2.99783
ENSMUSG00000021650	0.378404	6.20357	2.66903	0.0109719	0.145178	-2.99201
ENSMUSG00000015165	-0.464785	8.29865	-2.66746	0.0110154	0.145178	-2.99242
ENSMUSG00000020264	1.07894	8.19548	2.66568	0.0110646	0.145178	-2.97063
ENSMUSG00000006169	-0.466512	7.3476	-2.66545	0.0110711	0.145178	-3.00689
ENSMUSG00000021900	0.586661	6.40465	2.66389	0.0111147	0.145178	-3.00744
ENSMUSG00000030225	0.518582	5.66203	2.66385	0.0111156	0.145178	-2.95919
ENSMUSG00000057388	0.521717	6.43327	2.66283	0.0111442	0.145178	-3.01034
ENSMUSG00000031652	-0.748433	5.6351	-2.66212	0.011164	0.145178	-2.88236
ENSMUSG00000029298	-1.01734	7.0682	-2.66175	0.0111745	0.145178	-2.99627
ENSMUSG00000037608	-1.06405	7.35483	-2.66016	0.0112192	0.145178	-3.01105
ENSMUSG00000024065	-1.04094	5.40055	-2.65832	0.0112712	0.145178	-2.80759
ENSMUSG00000057551	-0.585747	5.70773	-2.65792	0.0112824	0.145178	-2.92232
ENSMUSG00000024276	-0.791338	6.19418	-2.65514	0.0113614	0.145178	-2.9816
ENSMUSG00000045658	0.762822	6.03192	2.65492	0.0113676	0.145178	-3.01565
ENSMUSG00000026429	-2.76468	0.753162	-2.65483	0.0113702	0.145178	-3.63141
ENSMUSG00000025612	-0.519032	6.28834	-2.65469	0.0113742	0.145178	-2.98642
ENSMUSG00000031765	0.899474	7.20398	2.6542	0.0113883	0.145178	-3.03506
ENSMUSG00000058761	-0.896517	5.20813	-2.65362	0.0114049	0.145178	-2.82054
ENSMUSG00000019777	0.32471	7.35978	2.6521	0.0114483	0.145178	-3.03929
ENSMUSG00000040078	0.491683	5.57896	2.65132	0.0114709	0.145178	-3.00751
ENSMUSG00000037287	-0.454689	5.94731	-2.65113	0.0114762	0.145178	-2.92818
ENSMUSG00000062783	-2.98977	0.845014	-2.65042	0.0114967	0.145178	-3.70894
ENSMUSG00000029550	-0.412418	5.99941	-2.64728	0.0115874	0.145798	-2.96046
ENSMUSG00000019943	-0.642989	7.15837	-2.64678	0.011602	0.145798	-3.04652
ENSMUSG00000036860	0.649573	5.60038	2.64609	0.0116221	0.145798	-2.99234
ENSMUSG00000037031	0.761642	6.17362	2.64488	0.0116572	0.145822	-3.04279
ENSMUSG00000030966	-0.758812	5.52026	-2.64427	0.0116749	0.145822	-2.90553
ENSMUSG00000029430	0.540027	8.60672	2.6423	0.0117328	0.146227	-2.99689
ENSMUSG00000035021	-1.23108	5.84175	-2.64082	0.0117761	0.146448	-2.92131
ENSMUSG00000035933	-0.488568	5.87204	-2.63676	0.0118963	0.147469	-2.97923
ENSMUSG00000025917	0.535422	6.93099	2.63631	0.0119096	0.147469	-3.07429
ENSMUSG00000071533	0.283177	7.3807	2.63322	0.0120019	0.148291	-3.08027
ENSMUSG00000001767	-0.550604	5.73328	-2.6312	0.0120628	0.148458	-2.98945
ENSMUSG00000038936	1.04136	6.33585	2.63077	0.0120758	0.148458	-3.08331
ENSMUSG00000042129	-1.17423	5.97668	-2.63019	0.0120932	0.148458	-2.94649
ENSMUSG00000044792	0.768352	8.10858	2.62575	0.012228	0.149406	-3.05844
ENSMUSG00000022889	0.583377	6.10233	2.62509	0.0122479	0.149406	-3.07963
ENSMUSG00000022555	1.05808	8.76979	2.62399	0.0122817	0.149406	-2.99904
ENSMUSG00000086922	0.584824	6.88726	2.62285	0.0123165	0.149406	-3.10387
ENSMUSG00000032253	-0.761136	7.3245	-2.62254	0.012326	0.149406	-3.09853
ENSMUSG00000026032	0.753203	7.01105	2.62252	0.0123267	0.149406	-3.10496
ENSMUSG00000031782	0.774047	7.3656	2.62161	0.0123547	0.149429	-3.10433
ENSMUSG00000027944	0.604788	6.10968	2.61889	0.0124388	0.14962	-3.09778
ENSMUSG00000010911	0.733576	6.09902	2.61859	0.0124479	0.14962	-3.10104
ENSMUSG00000019790	-0.683424	5.51296	-2.61856	0.0124487	0.14962	-2.95696
ENSMUSG00000031198	0.629606	7.28483	2.61469	0.0125692	0.150752	-3.12243
ENSMUSG00000014550	-0.460156	5.49671	-2.61263	0.0126338	0.150994	-2.99011
ENSMUSG00000032526	0.64648	5.21436	2.61167	0.012664	0.150994	-3.03054
ENSMUSG00000027430	0.543242	5.05126	2.61076	0.0126927	0.150994	-2.96016
ENSMUSG00000021243	0.479941	6.05726	2.60861	0.0127608	0.150994	-3.10111
ENSMUSG00000021361	0.599679	7.24663	2.60823	0.0127728	0.150994	-3.13634
ENSMUSG00000061878	-3.01061	0.925142	-2.60801	0.0127797	0.150994	-3.85652
ENSMUSG00000022707	1.20115	8.15372	2.60732	0.0128017	0.150994	-3.06834
ENSMUSG00000004789	0.538431	8.57651	2.60698	0.0128126	0.150994	-3.07104
ENSMUSG00000006289	0.514802	6.42089	2.60654	0.0128265	0.150994	-3.1325
ENSMUSG00000035642	0.89856	5.9852	2.60369	0.0129176	0.151555	-3.12991
ENSMUSG00000022601	-0.716087	5.32243	-2.60315	0.012935	0.151555	-2.97378
ENSMUSG00000021945	-0.657106	6.90974	-2.60258	0.0129535	0.151555	-3.1394
ENSMUSG00000031634	0.54664	5.91323	2.59916	0.0130635	0.152532	-3.09995
ENSMUSG00000042670	0.687542	6.01486	2.59775	0.0131094	0.152756	-3.13903
ENSMUSG00000050332	-0.914908	5.18922	-2.59445	0.013217	0.153698	-2.96578
ENSMUSG00000028431	-0.617579	5.58221	-2.59247	0.013282	0.154141	-3.01974
ENSMUSG00000024360	0.364353	8.35944	2.59131	0.0133202	0.154272	-3.13212
ENSMUSG00000024875	0.571228	6.41265	2.58996	0.0133647	0.154476	-3.16973
ENSMUSG00000036461	-1.11265	7.12574	-2.58839	0.0134169	0.154766	-3.16101
ENSMUSG00000055943	0.595736	7.54307	2.58694	0.0134652	0.155013	-3.17811
ENSMUSG00000042133	-1.01037	6.04105	-2.58456	0.0135445	0.155057	-3.07971
ENSMUSG00000034329	-1.15855	2.09194	-2.58351	0.0135797	0.155057	-3.19313
ENSMUSG00000021022	0.490974	5.67451	2.58251	0.0136134	0.155057	-3.10122
ENSMUSG00000027108	0.437663	6.94844	2.58028	0.0136886	0.155057	-3.19708
ENSMUSG00000005583	-1.05048	7.04294	-2.57797	0.013767	0.155057	-3.1814
ENSMUSG00000014177	0.646183	6.1839	2.57772	0.0137754	0.155057	-3.18528
ENSMUSG00000038301	0.75058	7.47282	2.57765	0.0137778	0.155057	-3.19441
ENSMUSG00000033066	-0.901551	5.17635	-2.57749	0.0137832	0.155057	-3.0039
ENSMUSG00000021843	-1.25666	6.11463	-2.57589	0.0138378	0.155057	-3.07704
ENSMUSG00000034880	0.619831	6.23178	2.57546	0.0138526	0.155057	-3.19666
ENSMUSG00000049606	-0.655651	6.13555	-2.57541	0.0138543	0.155057	-3.1222
ENSMUSG00000024414	0.653796	6.23724	2.57335	0.0139248	0.155057	-3.20047
ENSMUSG00000039967	-1.63497	6.01021	-2.57266	0.0139487	0.155057	-3.04513
ENSMUSG00000019841	-1.11921	5.92865	-2.5724	0.0139575	0.155057	-3.09988
ENSMUSG00000004937	0.609187	7.46341	2.57175	0.01398	0.155057	-3.21421
ENSMUSG00000036822	-0.532788	5.97212	-2.57169	0.0139819	0.155057	-3.11967
ENSMUSG00000031781	0.455597	5.33863	2.57139	0.0139922	0.155057	-3.08653
ENSMUSG00000049091	0.668349	6.99625	2.57022	0.0140327	0.155057	-3.21617
ENSMUSG00000056851	0.38062	8.26749	2.56953	0.0140568	0.155057	-3.19424
ENSMUSG00000025958	-0.606345	7.41126	-2.56887	0.0140795	0.155057	-3.21591
ENSMUSG00000018565	0.555966	6.07019	2.56777	0.0141177	0.155057	-3.20074
ENSMUSG00000037410	-0.565096	6.09037	-2.56757	0.0141247	0.155057	-3.12919
ENSMUSG00000038774	-0.729934	5.73953	-2.56723	0.0141364	0.155057	-3.10229
ENSMUSG00000053774	-0.390347	6.9854	-2.56676	0.0141528	0.155057	-3.21851
ENSMUSG00000060657	-0.667826	7.19074	-2.5663	0.0141691	0.155057	-3.22158
ENSMUSG00000024772	0.494405	7.46813	2.56621	0.0141723	0.155057	-3.22539
ENSMUSG00000006784	2.15077	1.6342	2.56505	0.0142127	0.155203	-3.08678
ENSMUSG00000022453	0.333874	6.22603	2.56186	0.0143247	0.156064	-3.20881
ENSMUSG00000028420	0.817497	6.08146	2.55894	0.0144281	0.156064	-3.22945
ENSMUSG00000042532	1.83296	1.57294	2.55883	0.014432	0.156064	-3.03733
ENSMUSG00000023307	0.69216	8.47105	2.55844	0.0144459	0.156064	-3.19427
ENSMUSG00000030313	-1.08982	5.20418	-2.55831	0.0144503	0.156064	-3.01552
ENSMUSG00000026319	-0.60379	6.36635	-2.55818	0.0144549	0.156064	-3.18251
ENSMUSG00000025393	0.734063	11.7291	2.55536	0.0145556	0.156856	-2.98021
ENSMUSG00000038034	0.53904	5.06821	2.55172	0.0146863	0.157968	-3.10899
ENSMUSG00000067924	0.93564	5.26592	2.54681	0.0148643	0.159583	-3.12232
ENSMUSG00000022672	-1.1188	5.58688	-2.54445	0.0149508	0.160059	-3.11912
ENSMUSG00000039607	-0.730707	5.68629	-2.54343	0.0149881	0.160059	-3.12353
ENSMUSG00000039308	-0.595624	5.2293	-2.54327	0.0149941	0.160059	-3.04913
ENSMUSG00000063286	-2.93134	5.97755	-2.54255	0.0150204	0.160059	-3.02393
ENSMUSG00000030327	0.583535	6.11441	2.54041	0.0150995	0.160603	-3.27156
ENSMUSG00000021548	0.499426	6.01993	2.53694	0.0152284	0.160694	-3.2606
ENSMUSG00000002379	0.723292	6.90286	2.53682	0.0152329	0.160694	-3.29019
ENSMUSG00000019866	-1.45945	5.08299	-2.53681	0.0152333	0.160694	-3.02099
ENSMUSG00000026820	0.77526	6.16784	2.53672	0.0152365	0.160694	-3.27936
ENSMUSG00000032301	0.500569	7.99673	2.53641	0.0152481	0.160694	-3.27287
ENSMUSG00000039682	0.614791	7.32104	2.5347	0.0153122	0.161073	-3.2939
ENSMUSG00000073155	0.60976	6.92879	2.53328	0.0153653	0.161299	-3.29645
ENSMUSG00000039242	-0.429684	5.37211	-2.53254	0.0153931	0.161299	-3.13945
ENSMUSG00000050144	0.67816	6.82116	2.5316	0.0154288	0.161299	-3.30192
ENSMUSG00000029778	0.941369	5.63244	2.53071	0.0154621	0.161299	-3.26937
ENSMUSG00000022110	0.706494	8.33065	2.53026	0.0154792	0.161299	-3.26825
ENSMUSG00000038784	-0.751301	5.01751	-2.52965	0.0155025	0.161299	-3.07814
ENSMUSG00000021276	0.51342	5.61053	2.52569	0.0156529	0.162453	-3.22618
ENSMUSG00000020936	0.309287	7.45645	2.52517	0.015673	0.162453	-3.31336
ENSMUSG00000101188	0.513276	7.25767	2.5239	0.0157215	0.162453	-3.31483
ENSMUSG00000030598	-1.40233	2.22308	-2.52377	0.0157267	0.162453	-3.27269
ENSMUSG00000027305	0.587752	5.78352	2.52156	0.0158116	0.162511	-3.27949
ENSMUSG00000041040	-0.491622	5.64289	-2.52087	0.0158382	0.162511	-3.15836
ENSMUSG00000030655	-1.36418	7.80872	-2.52036	0.0158582	0.162511	-3.30074
ENSMUSG00000041797	-0.869122	5.40957	-2.51962	0.0158868	0.162511	-3.16699
ENSMUSG00000086825	-2.0429	5.31111	-2.51816	0.0159434	0.162511	-3.07411
ENSMUSG00000029826	-0.912408	7.06766	-2.51784	0.0159558	0.162511	-3.31177
ENSMUSG00000040822	0.571962	6.03386	2.51779	0.0159577	0.162511	-3.30722
ENSMUSG00000021116	0.51323	7.29541	2.51721	0.0159804	0.162511	-3.33117
ENSMUSG00000034724	-0.690384	7.40749	-2.51669	0.0160005	0.162511	-3.32754
ENSMUSG00000018986	-1.59954	2.23774	-2.5163	0.0160158	0.162511	-3.3497
ENSMUSG00000036299	0.677715	7.51827	2.51536	0.0160526	0.162596	-3.32933
ENSMUSG00000026179	0.478418	6.12603	2.51349	0.0161257	0.162827	-3.31761
ENSMUSG00000061665	-0.664572	7.17202	-2.51333	0.0161321	0.162827	-3.3344
ENSMUSG00000085887	-4.2815	1.02626	-2.51009	0.0162601	0.16383	-3.86434
ENSMUSG00000019437	0.882023	6.10853	2.50768	0.0163557	0.163837	-3.34535
ENSMUSG00000003464	0.894467	8.48094	2.50588	0.0164273	0.163837	-3.26622
ENSMUSG00000031393	-0.875273	6.02572	-2.5056	0.0164385	0.163837	-3.24343
ENSMUSG00000053604	0.560859	6.15702	2.50499	0.0164631	0.163837	-3.35099
ENSMUSG00000040720	-0.462131	6.90895	-2.50469	0.0164751	0.163837	-3.35344
ENSMUSG00000090258	0.630452	5.3461	2.50337	0.0165279	0.163837	-3.24085
ENSMUSG00000017686	0.376808	7.02731	2.50207	0.0165803	0.163837	-3.36515
ENSMUSG00000051950	0.745123	5.59164	2.50174	0.0165934	0.163837	-3.27995
ENSMUSG00000028393	0.705744	7.0172	2.50095	0.0166254	0.163837	-3.36659
ENSMUSG00000036202	-1.20771	5.82581	-2.5004	0.0166474	0.163837	-3.2197
ENSMUSG00000025068	0.611525	7.04385	2.50036	0.0166491	0.163837	-3.36873
ENSMUSG00000032582	-0.957535	5.88543	-2.5003	0.0166519	0.163837	-3.24673
ENSMUSG00000028247	0.626933	5.22978	2.49998	0.0166646	0.163837	-3.2376
ENSMUSG00000028525	-1.55347	5.70699	-2.4996	0.01668	0.163837	-3.13167
ENSMUSG00000074656	0.346852	7.47247	2.49623	0.0168169	0.163837	-3.37494
ENSMUSG00000020224	0.473425	5.9607	2.49606	0.0168241	0.163837	-3.32858
ENSMUSG00000083836	1.26785	1.82563	2.49586	0.016832	0.163837	-3.08845
ENSMUSG00000022437	0.394385	7.46278	2.49536	0.0168526	0.163837	-3.37517
ENSMUSG00000029993	0.611813	6.37584	2.49289	0.016954	0.163837	-3.37391
ENSMUSG00000038250	-0.633476	6.2548	-2.49288	0.0169541	0.163837	-3.30815
ENSMUSG00000024480	0.854176	8.08582	2.49286	0.016955	0.163837	-3.36175
ENSMUSG00000025525	0.621001	5.89742	2.49255	0.016968	0.163837	-3.35329
ENSMUSG00000015697	-0.798491	5.51101	-2.49238	0.0169748	0.163837	-3.20554
ENSMUSG00000008036	0.536301	7.23012	2.4913	0.0170192	0.163837	-3.38783
ENSMUSG00000026664	0.722283	8.33415	2.49092	0.0170351	0.163837	-3.34423
ENSMUSG00000052331	-1.09559	7.18802	-2.49073	0.0170431	0.163837	-3.37086
ENSMUSG00000024908	-0.379497	7.64611	-2.49035	0.0170586	0.163837	-3.38223
ENSMUSG00000014606	0.39445	7.63197	2.49029	0.017061	0.163837	-3.3851
ENSMUSG00000060450	0.517796	7.71642	2.48609	0.0172357	0.165238	-3.38702
ENSMUSG00000042211	-0.618383	6.35733	-2.48499	0.0172816	0.165292	-3.329
ENSMUSG00000036097	-0.620881	6.2346	-2.48457	0.017299	0.165292	-3.33055
ENSMUSG00000026750	0.668974	7.24147	2.48373	0.0173342	0.165353	-3.40217
ENSMUSG00000026492	0.521594	6.20063	2.48279	0.0173739	0.165456	-3.39135
ENSMUSG00000079557	0.571998	7.57769	2.48118	0.0174415	0.165794	-3.40565
ENSMUSG00000035967	-0.9584	6.06263	-2.48058	0.0174672	0.165794	-3.29803
ENSMUSG00000030652	0.743934	5.61634	2.47855	0.0175528	0.166331	-3.35495
ENSMUSG00000046027	0.439402	5.91673	2.47765	0.0175912	0.166376	-3.39111
ENSMUSG00000036862	-2.20402	2.11129	-2.47708	0.0176156	0.166376	-3.49884
ENSMUSG00000071646	-0.573145	7.32536	-2.47536	0.0176889	0.166793	-3.41566
ENSMUSG00000027009	-2.59465	6.22912	-2.47323	0.0177801	0.167041	-3.20553
ENSMUSG00000004069	0.494004	7.20449	2.47312	0.0177849	0.167041	-3.42496
ENSMUSG00000061313	0.698472	7.51318	2.47195	0.0178352	0.167041	-3.41449
ENSMUSG00000016637	0.569919	5.07514	2.47053	0.0178963	0.167041	-3.25337
ENSMUSG00000054387	-0.761256	8.43688	-2.47033	0.0179051	0.167041	-3.38709
ENSMUSG00000035559	0.587131	6.11294	2.46978	0.0179288	0.167041	-3.41444
ENSMUSG00000036835	0.49405	6.98604	2.4694	0.017945	0.167041	-3.43375
ENSMUSG00000000056	-0.427707	5.59218	-2.46838	0.0179893	0.167041	-3.25142
ENSMUSG00000062822	-0.69753	5.98442	-2.46665	0.0180645	0.167041	-3.3033
ENSMUSG00000029048	0.52153	8.01551	2.46583	0.0181006	0.167041	-3.42163
ENSMUSG00000059005	-0.486604	7.20118	-2.46536	0.0181208	0.167041	-3.43699
ENSMUSG00000020843	0.573088	5.70685	2.46435	0.0181652	0.167041	-3.39758
ENSMUSG00000063480	0.47987	7.46646	2.46362	0.0181969	0.167041	-3.44312
ENSMUSG00000015340	-1.7236	6.62615	-2.46345	0.0182044	0.167041	-3.31908
ENSMUSG00000031482	0.473828	5.0636	2.46329	0.0182116	0.167041	-3.26328
ENSMUSG00000033054	-0.783961	4.9844	-2.46307	0.0182212	0.167041	-3.19592
ENSMUSG00000044573	0.555591	6.98493	2.46263	0.0182404	0.167041	-3.4476
ENSMUSG00000030766	-1.34068	5.40314	-2.46216	0.018261	0.167041	-3.20455
ENSMUSG00000067942	-0.604109	5.77485	-2.46199	0.0182687	0.167041	-3.34437
ENSMUSG00000041846	-0.769987	6.83846	-2.45953	0.0183773	0.167735	-3.4361
ENSMUSG00000031201	0.31753	6.00939	2.45894	0.0184032	0.167735	-3.41053
ENSMUSG00000032384	-0.927101	5.45545	-2.45759	0.0184634	0.167773	-3.23989
ENSMUSG00000006057	0.543481	5.98503	2.45602	0.0185333	0.167773	-3.42286
ENSMUSG00000054648	-0.547976	5.72147	-2.45592	0.0185378	0.167773	-3.32786
ENSMUSG00000076606	-4.14047	0.682001	-2.45565	0.0185497	0.167773	-3.79498
ENSMUSG00000020708	0.432558	7.59664	2.45556	0.0185537	0.167773	-3.45683
ENSMUSG00000067586	-0.707855	5.22694	-2.45366	0.0186386	0.16806	-3.25562
ENSMUSG00000054455	0.51925	7.70889	2.45354	0.018644	0.16806	-3.45995
ENSMUSG00000070495	-3.13048	1.55444	-2.45213	0.0187075	0.168165	-3.67127
ENSMUSG00000002767	0.529393	6.24214	2.45197	0.0187144	0.168165	-3.4539
ENSMUSG00000020101	-0.481755	7.49713	-2.45048	0.0187816	0.168506	-3.46852
ENSMUSG00000030055	-2.3312	2.09657	-2.44952	0.0188249	0.16863	-3.60168
ENSMUSG00000006920	-0.561628	6.28347	-2.44859	0.0188671	0.168744	-3.39068
ENSMUSG00000053740	0.846377	2.43728	2.44561	0.0190027	0.169457	-3.16515
ENSMUSG00000018585	0.620335	7.01459	2.44554	0.0190059	0.169457	-3.48247
ENSMUSG00000046798	0.713793	5.73213	2.44424	0.0190652	0.169612	-3.45531
ENSMUSG00000043284	0.551135	6.27372	2.44298	0.0191229	0.169612	-3.47926
ENSMUSG00000033762	1.49842	0.953025	2.44179	0.0191774	0.169612	-3.28126
ENSMUSG00000021738	-0.796938	5.69678	-2.44089	0.0192191	0.169612	-3.3273
ENSMUSG00000046032	0.424683	6.06527	2.44049	0.0192377	0.169612	-3.46664
ENSMUSG00000060073	0.488253	7.69385	2.43919	0.0192976	0.169612	-3.48924
ENSMUSG00000001774	0.41913	7.26475	2.43855	0.019327	0.169612	-3.4868
ENSMUSG00000023021	0.341136	6.95064	2.43837	0.0193354	0.169612	-3.49757
ENSMUSG00000026526	0.630911	8.19681	2.43835	0.0193366	0.169612	-3.45808
ENSMUSG00000109005	-2.23326	1.18011	-2.43809	0.0193483	0.169612	-3.63326
ENSMUSG00000036333	-0.970545	6.84016	-2.43808	0.0193487	0.169612	-3.46314
ENSMUSG00000052917	-0.584534	6.29596	-2.43588	0.0194511	0.169999	-3.44305
ENSMUSG00000031508	-0.878172	6.76647	-2.43461	0.0195104	0.169999	-3.46836
ENSMUSG00000025499	0.556694	6.26797	2.43383	0.0195468	0.169999	-3.49595
ENSMUSG00000042185	-1.12012	5.20461	-2.43376	0.0195502	0.169999	-3.25446
ENSMUSG00000109559	0.93019	2.33063	2.43343	0.0195656	0.169999	-3.16347
ENSMUSG00000060803	0.617443	7.3026	2.43332	0.0195707	0.169999	-3.50764
ENSMUSG00000040661	-1.03913	4.9159	-2.43127	0.0196672	0.170419	-3.22544
ENSMUSG00000063550	-0.701844	6.30695	-2.43102	0.0196786	0.170419	-3.43489
ENSMUSG00000097418	-2.69767	1.20273	-2.4298	0.0197363	0.170661	-3.66128
ENSMUSG00000022051	0.423916	8.36678	2.4274	0.0198497	0.17076	-3.47213
ENSMUSG00000037740	0.417461	5.93449	2.42722	0.0198587	0.17076	-3.48765
ENSMUSG00000034647	-1.24026	5.71969	-2.42695	0.0198714	0.17076	-3.33379
ENSMUSG00000024423	-0.539926	6.85875	-2.42684	0.0198763	0.17076	-3.51442
ENSMUSG00000027035	-0.708653	5.5042	-2.426	0.0199165	0.17076	-3.35383
ENSMUSG00000033938	0.546179	7.34687	2.42538	0.0199461	0.17076	-3.52402
ENSMUSG00000045435	0.553141	5.23841	2.42516	0.0199563	0.17076	-3.37175
ENSMUSG00000036880	0.594202	8.21252	2.42206	0.0201048	0.171624	-3.50172
ENSMUSG00000024097	-0.542326	7.44395	-2.42045	0.0201823	0.171624	-3.53023
ENSMUSG00000001870	-0.600467	5.3319	-2.41988	0.0202094	0.171624	-3.36592
ENSMUSG00000015757	-0.502717	6.33823	-2.41946	0.0202301	0.171624	-3.49572
ENSMUSG00000014496	-0.491854	6.16551	-2.41922	0.0202417	0.171624	-3.46483
ENSMUSG00000015013	0.596989	6.095	2.41902	0.0202511	0.171624	-3.51536
ENSMUSG00000025894	0.572793	6.1207	2.41825	0.0202882	0.171624	-3.52415
ENSMUSG00000027282	0.788262	8.74383	2.41719	0.0203397	0.171624	-3.44864
ENSMUSG00000026439	-0.338057	6.18407	-2.41647	0.0203746	0.171624	-3.50969
ENSMUSG00000090112	-0.704819	6.21633	-2.41624	0.0203858	0.171624	-3.46881
ENSMUSG00000027088	0.442434	5.69012	2.41467	0.0204623	0.171624	-3.49727
ENSMUSG00000029998	0.804751	8.0815	2.41458	0.0204669	0.171624	-3.49641
ENSMUSG00000116895	1.19519	2.17648	2.41445	0.0204732	0.171624	-3.20888
ENSMUSG00000042726	-0.353277	6.90585	-2.41314	0.0205373	0.171624	-3.53816
ENSMUSG00000050315	-1.04395	6.70569	-2.41232	0.0205774	0.171624	-3.45457
ENSMUSG00000043411	-0.758547	6.84921	-2.41215	0.0205856	0.171624	-3.53075
ENSMUSG00000074797	0.502626	5.91616	2.412	0.0205928	0.171624	-3.51096
ENSMUSG00000019494	0.613578	7.50213	2.41194	0.0205961	0.171624	-3.5501
ENSMUSG00000025060	-0.711278	6.7941	-2.41055	0.0206642	0.171773	-3.53059
ENSMUSG00000018401	-0.59846	6.22461	-2.41024	0.0206796	0.171773	-3.48136
ENSMUSG00000087354	-2.34981	1.43109	-2.40974	0.0207039	0.171773	-3.63803
ENSMUSG00000035208	-1.55209	4.99411	-2.40878	0.0207517	0.171921	-3.2798
ENSMUSG00000029462	0.427098	6.97721	2.4076	0.0208098	0.172005	-3.56144
ENSMUSG00000025487	0.436405	7.36801	2.40659	0.0208598	0.172005	-3.56248
ENSMUSG00000049303	0.893674	5.1332	2.40574	0.0209023	0.172005	-3.5329
ENSMUSG00000015023	0.37406	5.72276	2.40527	0.0209256	0.172005	-3.49249
ENSMUSG00000071866	0.577126	10.492	2.40516	0.0209311	0.172005	-3.34551
ENSMUSG00000066113	-2.50842	1.93755	-2.40494	0.0209419	0.172005	-3.48098
ENSMUSG00000026656	-1.04456	6.09776	-2.40274	0.0210516	0.172659	-3.44404
ENSMUSG00000033379	0.486985	7.5722	2.40169	0.0211046	0.172729	-3.5694
ENSMUSG00000063108	-0.510074	6.04985	-2.40094	0.021142	0.172729	-3.50566
ENSMUSG00000028646	0.562638	8.29995	2.40073	0.0211527	0.172729	-3.53113
ENSMUSG00000039887	0.687992	5.28329	2.40017	0.0211807	0.172729	-3.46233
ENSMUSG00000073481	0.591235	8.45269	2.39808	0.0212863	0.172885	-3.50786
ENSMUSG00000087060	-4.17464	0.253248	-2.39677	0.0213527	0.172885	-4.11545
ENSMUSG00000005469	0.737365	7.97889	2.396	0.0213916	0.172885	-3.57131
ENSMUSG00000005370	-0.644155	5.60676	-2.39585	0.0213991	0.172885	-3.43422
ENSMUSG00000021003	0.529847	6.0738	2.3957	0.0214066	0.172885	-3.56141
ENSMUSG00000025968	0.680616	8.33185	2.39463	0.0214612	0.172885	-3.53701
ENSMUSG00000076608	-3.65094	1.0045	-2.39459	0.0214633	0.172885	-3.79262
ENSMUSG00000022967	-0.469134	6.91935	-2.39395	0.0214958	0.172885	-3.58252
ENSMUSG00000044367	-1.29907	2.35462	-2.39387	0.0215001	0.172885	-3.40905
ENSMUSG00000068696	-2.50262	1.29269	-2.39311	0.0215389	0.172885	-3.59579
ENSMUSG00000049800	-0.437918	5.57809	-2.3929	0.0215495	0.172885	-3.42539
ENSMUSG00000039196	1.36508	7.93543	2.39253	0.0215686	0.172885	-3.55614
ENSMUSG00000062480	1.04196	1.35723	2.39151	0.0216205	0.172885	-3.2468
ENSMUSG00000040253	-0.892373	5.97552	-2.39106	0.0216438	0.172885	-3.46803
ENSMUSG00000058704	0.545224	6.21495	2.3909	0.0216521	0.172885	-3.58379
ENSMUSG00000003438	0.529849	7.0556	2.38912	0.0217434	0.173141	-3.6003
ENSMUSG00000024218	0.354769	5.31875	2.3891	0.0217445	0.173141	-3.45146
ENSMUSG00000085269	-2.45835	1.59604	-2.38781	0.021811	0.173429	-3.6216
ENSMUSG00000090122	-1.47774	1.66959	-2.3869	0.0218582	0.173564	-3.40547
ENSMUSG00000019907	-0.836958	6.94688	-2.38497	0.0219583	0.174118	-3.59275
ENSMUSG00000097715	-0.623344	5.51917	-2.38413	0.0220018	0.174191	-3.43523
ENSMUSG00000062054	0.684453	7.02076	2.38363	0.0220283	0.174191	-3.61127
ENSMUSG00000022404	0.521415	6.83554	2.38069	0.0221821	0.175166	-3.61433
ENSMUSG00000027907	0.677635	8.28526	2.37867	0.022288	0.175416	-3.59114
ENSMUSG00000025871	0.66021	7.50191	2.37807	0.0223196	0.175416	-3.61799
ENSMUSG00000033411	-0.429409	6.17427	-2.37793	0.0223269	0.175416	-3.56192
ENSMUSG00000107017	-2.50666	1.23274	-2.37746	0.022352	0.175416	-3.74457
ENSMUSG00000028397	-0.385904	5.6686	-2.37669	0.0223924	0.175416	-3.50393
ENSMUSG00000041355	0.547551	7.59979	2.3766	0.0223974	0.175416	-3.61907
ENSMUSG00000018672	0.982429	5.96971	2.37542	0.0224598	0.175613	-3.58977
ENSMUSG00000037400	-0.484429	7.64309	-2.37464	0.0225016	0.175613	-3.62466
ENSMUSG00000034021	-0.741089	6.33092	-2.37439	0.0225145	0.175613	-3.57813
ENSMUSG00000095571	-5.24997	-0.182171	-2.37328	0.0225737	0.17577	-4.14923
ENSMUSG00000025969	-0.703464	5.63536	-2.37236	0.0226226	0.17577	-3.4834
ENSMUSG00000029815	0.635933	5.51037	2.37217	0.0226329	0.17577	-3.53992
ENSMUSG00000071657	0.708879	8.79115	2.37165	0.0226606	0.17577	-3.53273
ENSMUSG00000025512	0.57472	5.67669	2.37114	0.0226879	0.17577	-3.56864
ENSMUSG00000039585	-0.861652	6.2378	-2.36923	0.0227903	0.176108	-3.56326
ENSMUSG00000024335	-0.671698	7.36324	-2.36919	0.022793	0.176108	-3.63228
ENSMUSG00000022673	-0.970729	5.4283	-2.36407	0.0230697	0.177567	-3.41093
ENSMUSG00000029376	0.626277	5.29543	2.36401	0.0230728	0.177567	-3.53559
ENSMUSG00000048120	-0.568594	5.65212	-2.36367	0.0230912	0.177567	-3.48317
ENSMUSG00000014763	-0.443802	5.8991	-2.36285	0.0231357	0.177567	-3.57075
ENSMUSG00000031723	0.752725	5.04152	2.36249	0.0231554	0.177567	-3.47598
ENSMUSG00000020422	-0.594654	5.69666	-2.36227	0.0231677	0.177567	-3.51736
ENSMUSG00000083718	-2.35476	1.29439	-2.36066	0.0232556	0.178003	-3.72642
ENSMUSG00000025997	-0.932641	5.21312	-2.35893	0.0233507	0.17814	-3.42049
ENSMUSG00000028419	0.603808	7.42491	2.3589	0.023352	0.17814	-3.65859
ENSMUSG00000016831	-0.552345	6.2559	-2.35863	0.0233668	0.17814	-3.5829
ENSMUSG00000035236	-0.561547	5.97769	-2.35628	0.0234964	0.178851	-3.57242
ENSMUSG00000029464	0.363749	5.58488	2.35581	0.0235223	0.178851	-3.57724
ENSMUSG00000113010	1.0697	1.92041	2.35216	0.023725	0.179566	-3.31837
ENSMUSG00000006058	0.5107	5.94787	2.35192	0.0237384	0.179566	-3.62754
ENSMUSG00000031858	-0.690726	5.92512	-2.3519	0.0237399	0.179566	-3.5374
ENSMUSG00000003226	-0.851376	7.9634	-2.35186	0.0237417	0.179566	-3.64813
ENSMUSG00000032612	-0.265335	7.48683	-2.35052	0.0238166	0.179895	-3.67554
ENSMUSG00000007338	0.473674	6.3304	2.34981	0.0238566	0.17996	-3.67046
ENSMUSG00000022956	0.713476	7.71488	2.34777	0.0239708	0.180163	-3.67502
ENSMUSG00000055302	0.47152	8.68858	2.34769	0.0239753	0.180163	-3.60251
ENSMUSG00000015092	0.509076	7.19955	2.34765	0.0239777	0.180163	-3.68456
ENSMUSG00000028403	-0.374468	6.00934	-2.34701	0.0240137	0.180197	-3.61231
ENSMUSG00000021457	-2.21412	5.80018	-2.34221	0.0242859	0.182002	-3.42262
ENSMUSG00000029368	1.42185	6.54923	2.34156	0.0243227	0.182036	-3.69187
ENSMUSG00000035649	-1.12603	6.20987	-2.34101	0.024354	0.182036	-3.59566
ENSMUSG00000060038	0.426869	5.35901	2.3396	0.0244347	0.18225	-3.56625
ENSMUSG00000068299	-1.34263	2.3118	-2.33913	0.0244617	0.18225	-3.49376
ENSMUSG00000036990	-0.556437	7.41866	-2.33852	0.0244969	0.18225	-3.69705
ENSMUSG00000031103	-1.70759	5.56228	-2.33829	0.0245098	0.18225	-3.43274
ENSMUSG00000024012	0.593336	8.38083	2.33671	0.0246006	0.182688	-3.66413
ENSMUSG00000004880	-0.913854	6.80047	-2.33598	0.0246427	0.182764	-3.67471
ENSMUSG00000032624	-1.24252	5.97823	-2.33407	0.024753	0.183345	-3.55727
ENSMUSG00000027680	0.279644	7.41503	2.33342	0.0247907	0.183388	-3.7101
ENSMUSG00000056268	-0.782742	6.12767	-2.3324	0.0248503	0.183451	-3.62875
ENSMUSG00000038295	0.853634	2.02172	2.33176	0.0248871	0.183451	-3.34849
ENSMUSG00000070733	-1.24388	5.97733	-2.33113	0.024924	0.183451	-3.55096
ENSMUSG00000027176	-0.512152	5.4932	-2.33107	0.0249274	0.183451	-3.54396
ENSMUSG00000068290	0.467317	7.2701	2.33052	0.0249597	0.183454	-3.71847
ENSMUSG00000083325	0.987916	2.42807	2.32882	0.0250589	0.183947	-3.36144
ENSMUSG00000053411	-0.940457	6.26343	-2.32771	0.0251243	0.18418	-3.5746
ENSMUSG00000049659	-0.54564	6.81543	-2.32719	0.0251548	0.18418	-3.71558
ENSMUSG00000026356	0.356746	7.58156	2.32523	0.0252702	0.184384	-3.72425
ENSMUSG00000063065	0.456985	7.72253	2.32509	0.025278	0.184384	-3.72468
ENSMUSG00000015806	0.495916	7.00188	2.32507	0.0252793	0.184384	-3.73007
ENSMUSG00000022174	0.393654	7.28164	2.32411	0.0253363	0.184435	-3.73191
ENSMUSG00000027357	0.761655	7.21082	2.32385	0.0253515	0.184435	-3.7306
ENSMUSG00000040532	0.533011	5.72249	2.32279	0.0254146	0.184435	-3.66559
ENSMUSG00000097195	0.561853	5.75002	2.32278	0.0254149	0.184435	-3.64133
ENSMUSG00000002881	0.370061	7.00518	2.32118	0.0255099	0.184891	-3.73725
ENSMUSG00000021416	0.819818	5.62602	2.31952	0.0256091	0.185284	-3.72463
ENSMUSG00000036199	0.585777	7.60195	2.3184	0.0256757	0.185284	-3.73767
ENSMUSG00000021948	-1.35784	6.01712	-2.31779	0.0257124	0.185284	-3.56598
ENSMUSG00000007739	0.37769	8.35801	2.31731	0.025741	0.185284	-3.71182
ENSMUSG00000022035	0.390486	6.05307	2.31631	0.0258014	0.185284	-3.71657
ENSMUSG00000020547	0.434248	6.37452	2.31623	0.0258058	0.185284	-3.74033
ENSMUSG00000024067	0.493094	5.57912	2.31549	0.0258506	0.185284	-3.67026
ENSMUSG00000029729	-0.436746	5.73793	-2.31548	0.025851	0.185284	-3.63247
ENSMUSG00000020273	-0.667871	5.52797	-2.31541	0.0258551	0.185284	-3.57712
ENSMUSG00000037876	-1.10529	6.81258	-2.3146	0.0259042	0.185376	-3.71551
ENSMUSG00000021939	0.649472	11.7075	2.31413	0.0259326	0.185376	-3.44975
ENSMUSG00000022863	0.491709	5.26443	2.31354	0.0259683	0.1854	-3.58463
ENSMUSG00000031536	0.361179	5.69383	2.31298	0.026002	0.18541	-3.68771
ENSMUSG00000024943	-0.968348	5.78779	-2.31213	0.0260538	0.185548	-3.57721
ENSMUSG00000037434	-0.386692	5.76767	-2.3105	0.0261526	0.185663	-3.59265
ENSMUSG00000022008	-0.344515	6.25803	-2.30982	0.0261942	0.185663	-3.69586
ENSMUSG00000062963	0.548426	7.01932	2.30916	0.0262343	0.185663	-3.76141
ENSMUSG00000035629	-0.841727	5.68896	-2.30871	0.0262618	0.185663	-3.56591
ENSMUSG00000042408	-0.948796	5.1295	-2.30866	0.0262646	0.185663	-3.51172
ENSMUSG00000015672	0.511131	6.02901	2.3085	0.0262744	0.185663	-3.73296
ENSMUSG00000029804	-0.662955	6.20885	-2.30799	0.026306	0.185663	-3.65473
ENSMUSG00000022772	-0.321553	6.09226	-2.30761	0.026329	0.185663	-3.71769
ENSMUSG00000021877	0.557065	8.56901	2.30541	0.0264641	0.18576	-3.69694
ENSMUSG00000015994	0.434623	7.67073	2.30453	0.0265181	0.18576	-3.76163
ENSMUSG00000056342	-0.781159	7.32146	-2.30446	0.0265228	0.18576	-3.7628
ENSMUSG00000035696	-0.504985	6.96351	-2.30431	0.0265316	0.18576	-3.76196
ENSMUSG00000046805	-1.86111	7.99291	-2.30424	0.0265358	0.18576	-3.73074
ENSMUSG00000043162	0.666103	5.99924	2.30412	0.0265435	0.18576	-3.75076
ENSMUSG00000034120	0.342154	8.07159	2.3037	0.0265696	0.18576	-3.74189
ENSMUSG00000028152	0.642269	6.07949	2.30298	0.0266139	0.185843	-3.76099
ENSMUSG00000001687	0.308874	8.06646	2.30222	0.0266606	0.185943	-3.75624
ENSMUSG00000057554	-0.318985	6.85606	-2.30139	0.0267121	0.185977	-3.76762
ENSMUSG00000029178	-0.421877	6.9873	-2.3011	0.0267303	0.185977	-3.77054
ENSMUSG00000045394	-3.95629	0.958082	-2.30048	0.0267687	0.186018	-3.98758
ENSMUSG00000022449	-1.88866	1.83353	-2.29931	0.0268418	0.1863	-3.64549
ENSMUSG00000024845	0.626198	8.47707	2.29869	0.02688	0.18634	-3.71483
ENSMUSG00000039068	-0.436937	6.8785	-2.29723	0.0269715	0.186745	-3.77889
ENSMUSG00000018412	-0.757639	6.14088	-2.29617	0.0270377	0.186745	-3.69632
ENSMUSG00000078695	0.697837	5.97343	2.29588	0.0270558	0.186745	-3.75049
ENSMUSG00000026339	-0.702828	5.47314	-2.29566	0.0270698	0.186745	-3.6078
ENSMUSG00000053746	0.65601	2.44328	2.29506	0.0271075	0.186745	-3.40602
ENSMUSG00000064262	-1.68686	6.56189	-2.29332	0.027217	0.186745	-3.66866
ENSMUSG00000004096	0.389363	7.06589	2.29271	0.0272555	0.186745	-3.79458
ENSMUSG00000034525	-1.17747	5.39407	-2.29193	0.0273048	0.186745	-3.55883
ENSMUSG00000020783	-0.394331	6.07092	-2.29192	0.0273054	0.186745	-3.72963
ENSMUSG00000020380	-1.01049	5.53156	-2.29124	0.0273487	0.186745	-3.55072
ENSMUSG00000027639	-1.026	7.87975	-2.29067	0.0273844	0.186745	-3.78217
ENSMUSG00000028024	1.00548	6.74634	2.29066	0.0273851	0.186745	-3.79392
ENSMUSG00000025479	1.22445	11.8289	2.29045	0.0273984	0.186745	-3.46096
ENSMUSG00000033014	-0.632335	6.31776	-2.28967	0.0274478	0.186745	-3.73158
ENSMUSG00000032633	-0.37234	6.07858	-2.28955	0.0274555	0.186745	-3.70626
ENSMUSG00000092222	-4.42812	1.06088	-2.28913	0.0274821	0.186745	-3.97831
ENSMUSG00000032462	0.637327	7.33479	2.28898	0.0274922	0.186745	-3.78922
ENSMUSG00000071497	1.69234	2.06033	2.28805	0.0275512	0.186883	-3.53604
ENSMUSG00000032382	-0.312107	6.82636	-2.28758	0.0275813	0.186883	-3.7943
ENSMUSG00000056666	0.820931	7.34049	2.28712	0.0276104	0.186883	-3.79349
ENSMUSG00000036775	0.581143	5.66118	2.28617	0.0276712	0.187075	-3.73487
ENSMUSG00000028522	-0.415818	7.556	-2.28509	0.0277404	0.187319	-3.804
ENSMUSG00000065990	0.553468	7.4359	2.28412	0.0278028	0.187319	-3.80789
ENSMUSG00000021290	0.541509	6.97092	2.28385	0.0278203	0.187319	-3.81167
ENSMUSG00000035248	-0.997847	6.1022	-2.28321	0.0278614	0.187319	-3.69954
ENSMUSG00000034659	0.606844	7.69158	2.28274	0.0278919	0.187319	-3.80212
ENSMUSG00000109675	-3.34162	1.13816	-2.28177	0.0279543	0.187319	-3.89638
ENSMUSG00000049502	-0.740868	6.27488	-2.28088	0.0280116	0.187319	-3.69659
ENSMUSG00000057143	-0.909262	6.16097	-2.2808	0.0280167	0.187319	-3.71965
ENSMUSG00000039990	-0.682603	5.24789	-2.28069	0.028024	0.187319	-3.61287
ENSMUSG00000029249	-0.74755	5.4373	-2.28053	0.0280341	0.187319	-3.5809
ENSMUSG00000021514	-0.601861	5.30164	-2.2784	0.0281724	0.187417	-3.60082
ENSMUSG00000070737	0.602947	4.35382	2.27837	0.0281743	0.187417	-3.50694
ENSMUSG00000023367	-0.997574	7.40722	-2.27807	0.0281944	0.187417	-3.81182
ENSMUSG00000050721	-1.20014	5.13187	-2.27705	0.0282605	0.187417	-3.48549
ENSMUSG00000030879	0.635531	7.23257	2.27689	0.028271	0.187417	-3.82439
ENSMUSG00000021670	-0.749322	5.66704	-2.27667	0.0282854	0.187417	-3.68002
ENSMUSG00000037486	-1.00127	5.82121	-2.27646	0.0282993	0.187417	-3.65943
ENSMUSG00000027742	0.456508	6.41725	2.27629	0.0283104	0.187417	-3.81821
ENSMUSG00000032018	1.08912	8.48157	2.27565	0.0283517	0.187432	-3.69082
ENSMUSG00000021417	0.601467	7.28018	2.27525	0.028378	0.187432	-3.82729
ENSMUSG00000022427	0.498598	7.26708	2.27475	0.0284111	0.187435	-3.82994
ENSMUSG00000006373	0.693056	8.32184	2.27316	0.0285154	0.187895	-3.77382
ENSMUSG00000026425	-0.933234	5.45337	-2.27249	0.0285591	0.187895	-3.59862
ENSMUSG00000046808	-0.843732	5.53978	-2.27171	0.0286111	0.187895	-3.63795
ENSMUSG00000039956	1.02193	8.12086	2.2713	0.0286381	0.187895	-3.75981
ENSMUSG00000026159	-0.423538	7.50481	-2.27071	0.0286769	0.187895	-3.83328
ENSMUSG00000045973	0.635221	8.27292	2.2707	0.0286775	0.187895	-3.77677
ENSMUSG00000038495	-0.585222	5.87446	-2.26775	0.0288728	0.188939	-3.72869
ENSMUSG00000036561	-0.663866	5.34565	-2.2673	0.0289027	0.188939	-3.59361
ENSMUSG00000021076	0.425627	7.20277	2.26625	0.0289728	0.189181	-3.84691
ENSMUSG00000028886	-0.530863	5.49581	-2.26518	0.0290442	0.189338	-3.65437
ENSMUSG00000035293	-0.603714	5.27118	-2.2649	0.0290629	0.189338	-3.61525
ENSMUSG00000033793	0.529268	7.69427	2.26401	0.0291226	0.189512	-3.84
ENSMUSG00000037965	-0.722483	7.24829	-2.26189	0.0292647	0.190021	-3.84755
ENSMUSG00000021895	-0.944226	6.7849	-2.26186	0.0292671	0.190021	-3.80857
ENSMUSG00000021306	-0.400324	5.6225	-2.25944	0.0294303	0.190673	-3.66922
ENSMUSG00000038172	-0.763123	6.3049	-2.25938	0.0294341	0.190673	-3.75123
ENSMUSG00000030105	0.492788	8.0762	2.25661	0.0296223	0.191309	-3.84226
ENSMUSG00000025981	0.647983	5.6981	2.25643	0.0296348	0.191309	-3.82591
ENSMUSG00000024079	-0.718024	5.24404	-2.25611	0.029656	0.191309	-3.67007
ENSMUSG00000039197	0.854782	7.39789	2.25589	0.029671	0.191309	-3.86019
ENSMUSG00000040112	0.500518	6.37499	2.25548	0.029699	0.191309	-3.85835
ENSMUSG00000006818	0.763999	8.54034	2.25417	0.0297885	0.191459	-3.77189
ENSMUSG00000033228	-0.889983	6.80032	-2.254	0.0298	0.191459	-3.83572
ENSMUSG00000025153	1.3872	11.2366	2.25367	0.0298225	0.191459	-3.56647
ENSMUSG00000021737	0.391821	7.33252	2.2529	0.0298758	0.191586	-3.87005
ENSMUSG00000021124	0.467253	7.41945	2.25232	0.0299151	0.191624	-3.871
ENSMUSG00000032329	-0.477105	6.1588	-2.25183	0.0299491	0.191628	-3.79669
ENSMUSG00000019923	0.581457	7.62323	2.25038	0.0300489	0.19196	-3.86855
ENSMUSG00000079477	0.335638	8.84797	2.2501	0.030068	0.19196	-3.77536
ENSMUSG00000029267	-0.705612	5.90976	-2.24929	0.0301236	0.192101	-3.74439
ENSMUSG00000018042	0.545377	7.57417	2.24742	0.0302533	0.192289	-3.88143
ENSMUSG00000039428	0.794707	8.16687	2.24712	0.0302741	0.192289	-3.84271
ENSMUSG00000032452	-1.36825	1.93479	-2.24712	0.0302742	0.192289	-3.54671
ENSMUSG00000020744	0.696809	7.26919	2.24693	0.0302872	0.192289	-3.87671
ENSMUSG00000052656	0.347844	6.08115	2.24557	0.0303821	0.192678	-3.85893
ENSMUSG00000020948	-0.472373	5.94923	-2.24499	0.0304223	0.192719	-3.80153
ENSMUSG00000057375	0.50485	6.20482	2.24301	0.0305602	0.193379	-3.86856
ENSMUSG00000043740	-3.16925	1.14254	-2.24179	0.0306457	0.193706	-3.96964
ENSMUSG00000032353	0.443139	7.05285	2.23928	0.0308224	0.194179	-3.8997
ENSMUSG00000060519	-0.407765	6.0009	-2.23919	0.0308285	0.194179	-3.79033
ENSMUSG00000026201	0.43871	6.37228	2.23883	0.0308542	0.194179	-3.89174
ENSMUSG00000004945	0.659659	6.87091	2.23874	0.0308602	0.194179	-3.89874
ENSMUSG00000019210	0.621646	8.11646	2.23817	0.0309005	0.194179	-3.86578
ENSMUSG00000047139	-1.61208	6.98024	-2.23692	0.0309892	0.194179	-3.82926
ENSMUSG00000026222	-1.34798	6.99109	-2.23691	0.0309894	0.194179	-3.8472
ENSMUSG00000034165	0.333685	7.46241	2.23689	0.0309913	0.194179	-3.90264
ENSMUSG00000020166	-0.396073	6.90523	-2.23422	0.0311807	0.195111	-3.90339
ENSMUSG00000028223	0.880646	8.71607	2.23383	0.0312083	0.195111	-3.80994
ENSMUSG00000020163	0.803181	7.4292	2.23307	0.0312628	0.195239	-3.90894
ENSMUSG00000026436	-0.663818	7.22645	-2.22938	0.0315269	0.196365	-3.91023
ENSMUSG00000037058	0.417593	8.11013	2.22918	0.0315415	0.196365	-3.89855
ENSMUSG00000037720	0.516856	7.30922	2.22818	0.0316134	0.196365	-3.91556
ENSMUSG00000038982	0.495769	5.78555	2.22805	0.0316225	0.196365	-3.84636
ENSMUSG00000004651	-4.89711	-0.0770004	-2.22786	0.0316368	0.196365	-4.18075
ENSMUSG00000035152	-0.37989	7.436	-2.22726	0.0316802	0.196365	-3.91884
ENSMUSG00000034042	-0.274203	6.86925	-2.22689	0.0317065	0.196365	-3.91642
ENSMUSG00000039063	0.757828	5.66807	2.22674	0.0317171	0.196365	-3.86493
ENSMUSG00000026107	0.92623	8.35357	2.22609	0.0317644	0.196428	-3.79102
ENSMUSG00000030867	-2.96539	1.24473	-2.22548	0.031809	0.196428	-3.98985
ENSMUSG00000037296	0.484933	5.61541	2.22518	0.0318301	0.196428	-3.82326
ENSMUSG00000039740	0.415218	6.04513	2.22263	0.0320157	0.197026	-3.9171
ENSMUSG00000022964	0.560984	7.41859	2.22199	0.0320624	0.197026	-3.92887
ENSMUSG00000075486	0.520664	6.12298	2.22197	0.0320642	0.197026	-3.90796
ENSMUSG00000027397	-0.698771	6.84746	-2.2215	0.0320983	0.197026	-3.91441
ENSMUSG00000036550	-0.789172	7.90779	-2.22126	0.0321158	0.197026	-3.91951
ENSMUSG00000095127	-4.57399	0.539717	-2.22102	0.0321332	0.197026	-4.13197
ENSMUSG00000031015	-1.33218	6.90493	-2.21936	0.0322549	0.197158	-3.87489
ENSMUSG00000032293	-0.27712	7.56472	-2.21908	0.0322755	0.197158	-3.93502
ENSMUSG00000032171	0.552053	6.10389	2.21893	0.032287	0.197158	-3.91369
ENSMUSG00000021640	-3.16767	1.10481	-2.21885	0.0322923	0.197158	-3.95972
ENSMUSG00000050549	0.641279	6.22936	2.21744	0.0323963	0.197393	-3.934
ENSMUSG00000027122	-0.283654	5.65671	-2.21739	0.0323997	0.197393	-3.80525
ENSMUSG00000004040	-0.52258	7.30715	-2.21618	0.0324892	0.197648	-3.9389
ENSMUSG00000049164	-0.50137	6.279	-2.21589	0.0325104	0.197648	-3.90059
ENSMUSG00000047554	0.525607	5.96385	2.21523	0.0325593	0.197736	-3.92604
ENSMUSG00000041483	-0.568247	5.68021	-2.21468	0.0326003	0.197771	-3.78967
ENSMUSG00000030465	-0.666399	5.25555	-2.21422	0.0326341	0.197771	-3.70626
ENSMUSG00000025104	-0.443385	5.57955	-2.21332	0.0327008	0.197964	-3.7358
ENSMUSG00000044288	-0.95931	5.06664	-2.21286	0.032735	0.197964	-3.69075
ENSMUSG00000024063	-1.5656	7.80696	-2.21046	0.0329143	0.198838	-3.92699
ENSMUSG00000049354	-0.488915	7.42173	-2.20906	0.0330188	0.1991	-3.95297
ENSMUSG00000027601	0.435747	6.251	2.20792	0.0331045	0.1991	-3.94979
ENSMUSG00000090626	-1.56284	2.14703	-2.20734	0.0331481	0.1991	-3.6601
ENSMUSG00000074733	-1.07565	5.53956	-2.20711	0.0331653	0.1991	-3.77981
ENSMUSG00000024085	-0.344196	7.25562	-2.20683	0.0331866	0.1991	-3.9586
ENSMUSG00000033068	0.422475	6.39905	2.20665	0.0332001	0.1991	-3.95395
ENSMUSG00000060904	0.533328	8.04145	2.20631	0.0332255	0.1991	-3.94044
ENSMUSG00000060002	1.11588	11.405	2.20618	0.0332354	0.1991	-3.64699
ENSMUSG00000026112	0.626019	8.7305	2.20521	0.0333084	0.199127	-3.87058
ENSMUSG00000043866	0.535179	7.31537	2.20486	0.0333349	0.199127	-3.9658
ENSMUSG00000079317	0.581552	5.58182	2.20474	0.0333441	0.199127	-3.88328
ENSMUSG00000002342	0.506227	5.33769	2.20408	0.0333943	0.199219	-3.80088
ENSMUSG00000021211	-2.40486	1.40723	-2.20129	0.0336056	0.200271	-3.85784
ENSMUSG00000075415	-0.763437	6.84406	-2.1998	0.0337195	0.200733	-3.93403
ENSMUSG00000036752	0.404373	8.08733	2.19883	0.0337931	0.200733	-3.93256
ENSMUSG00000076538	-4.19623	0.406406	-2.19829	0.0338348	0.200733	-4.08751
ENSMUSG00000027433	-0.503562	7.23885	-2.19811	0.0338484	0.200733	-3.97353
ENSMUSG00000039680	0.854348	6.3323	2.19784	0.033869	0.200733	-3.96548
ENSMUSG00000036594	-1.44177	10.447	-2.19753	0.0338932	0.200733	-3.77218
ENSMUSG00000041328	-0.757171	6.8423	-2.1965	0.0339722	0.200821	-3.96005
ENSMUSG00000023078	-1.73722	6.82629	-2.19642	0.0339781	0.200821	-3.91609
ENSMUSG00000027652	-0.487242	6.99836	-2.19541	0.0340558	0.201073	-3.9793
ENSMUSG00000071713	-1.28513	5.96094	-2.19493	0.0340931	0.201086	-3.77807
ENSMUSG00000021254	-0.480591	5.59851	-2.19402	0.0341629	0.201252	-3.81415
ENSMUSG00000020362	-0.466549	7.38429	-2.19363	0.0341931	0.201252	-3.98289
ENSMUSG00000027272	-0.44412	6.9424	-2.1932	0.0342265	0.201252	-3.98133
ENSMUSG00000065987	-2.67855	7.79799	-2.192	0.0343192	0.20159	-3.89465
ENSMUSG00000031214	-1.04951	5.40542	-2.19099	0.0343978	0.201845	-3.72318
ENSMUSG00000021431	-0.539211	6.34604	-2.18934	0.0345262	0.202252	-3.94634
ENSMUSG00000036270	-0.926913	5.19791	-2.18919	0.0345378	0.202252	-3.71483
ENSMUSG00000035161	-0.546288	5.67061	-2.18859	0.0345845	0.202319	-3.8729
ENSMUSG00000078515	-0.639188	6.21524	-2.18698	0.0347107	0.202851	-3.93857
ENSMUSG00000027677	-0.991842	6.98698	-2.18601	0.0347866	0.202886	-3.98609
ENSMUSG00000006050	0.410206	7.23836	2.18592	0.0347941	0.202886	-4.00179
ENSMUSG00000029004	-1.4954	5.88766	-2.18555	0.0348229	0.202886	-3.81674
ENSMUSG00000020776	-1.74158	2.05342	-2.18463	0.0348955	0.20302	-3.74062
ENSMUSG00000021814	0.429241	8.22167	2.18391	0.0349516	0.20302	-3.97856
ENSMUSG00000028411	0.367222	5.34755	2.18292	0.0350304	0.20302	-3.81783
ENSMUSG00000053329	0.592195	7.29419	2.18162	0.035133	0.20302	-4.00897
ENSMUSG00000034438	-3.05894	4.40549	-2.18154	0.0351393	0.20302	-3.57763
ENSMUSG00000001018	0.375766	6.93788	2.18147	0.0351444	0.20302	-4.00676
ENSMUSG00000004771	0.462098	7.43221	2.18135	0.0351538	0.20302	-4.00955
ENSMUSG00000026880	0.731832	7.49619	2.18134	0.035155	0.20302	-4.00429
ENSMUSG00000054263	-0.467268	7.32576	-2.18077	0.0351999	0.20302	-4.0075
ENSMUSG00000020409	-0.4594	6.22381	-2.18077	0.0352	0.20302	-3.94892
ENSMUSG00000021365	-0.87762	6.16459	-2.18018	0.0352473	0.203088	-3.88575
ENSMUSG00000027163	0.504383	5.23743	2.17895	0.0353447	0.203445	-3.86857
ENSMUSG00000025878	-0.427346	5.89652	-2.17636	0.0355518	0.204432	-3.90758
ENSMUSG00000072949	1.70366	1.32887	2.17549	0.0356213	0.20452	-3.63139
ENSMUSG00000014355	-0.377902	7.60069	-2.17527	0.0356385	0.20452	-4.01804
ENSMUSG00000022205	0.474863	7.58267	2.17419	0.0357257	0.204746	-4.0194
ENSMUSG00000097536	-1.66072	1.53536	-2.17368	0.0357663	0.204746	-3.67611
ENSMUSG00000064345	0.803827	11.9582	2.1722	0.035886	0.204746	-3.69393
ENSMUSG00000059895	-0.845932	7.31551	-2.17197	0.035904	0.204746	-4.01732
ENSMUSG00000041426	0.878131	8.32036	2.17079	0.0359997	0.204746	-3.94385
ENSMUSG00000012705	0.923085	10.9142	2.17054	0.0360196	0.204746	-3.74499
ENSMUSG00000038039	-1.00326	5.17987	-2.17034	0.0360357	0.204746	-3.76444
ENSMUSG00000038058	-0.672997	5.91037	-2.17021	0.0360464	0.204746	-3.86707
ENSMUSG00000031262	-1.80612	1.36919	-2.16947	0.0361066	0.204746	-3.86093
ENSMUSG00000033953	0.444932	8.0237	2.16864	0.0361736	0.204746	-4.01295
ENSMUSG00000062797	0.472591	5.66281	2.16834	0.0361983	0.204746	-3.9853
ENSMUSG00000024735	0.265754	7.20703	2.16832	0.0361996	0.204746	-4.03514
ENSMUSG00000106464	-1.71824	1.50321	-2.16824	0.0362063	0.204746	-3.71631
ENSMUSG00000036513	0.448805	5.74403	2.16768	0.0362516	0.204746	-3.98683
ENSMUSG00000036908	-0.928078	7.43026	-2.16705	0.0363035	0.204746	-4.02782
ENSMUSG00000024610	-1.52343	10.7508	-2.16688	0.0363171	0.204746	-3.80803
ENSMUSG00000029313	-0.590306	6.23886	-2.16658	0.0363415	0.204746	-3.9702
ENSMUSG00000026616	-3.56803	5.96185	-2.16653	0.0363454	0.204746	-3.71758
ENSMUSG00000048796	-0.650749	5.28883	-2.1664	0.0363565	0.204746	-3.7843
ENSMUSG00000060301	-0.467344	5.73383	-2.16498	0.0364722	0.205091	-3.93029
ENSMUSG00000024654	0.344381	5.58299	2.16471	0.0364943	0.205091	-3.90922
ENSMUSG00000036632	0.492293	6.2228	2.16386	0.0365639	0.205091	-4.02648
ENSMUSG00000015932	0.541132	8.17239	2.16378	0.0365709	0.205091	-4.0146
ENSMUSG00000029499	0.80246	6.17181	2.16333	0.0366077	0.205091	-4.04226
ENSMUSG00000093904	0.526351	8.05318	2.16282	0.0366497	0.205091	-4.02194
ENSMUSG00000018740	0.769046	6.23072	2.16259	0.0366681	0.205091	-4.03534
ENSMUSG00000021374	-0.770833	6.80571	-2.15995	0.0368857	0.206048	-4.02357
ENSMUSG00000024949	-0.526634	7.55722	-2.15965	0.036911	0.206048	-4.04702
ENSMUSG00000040943	-1.13789	5.53548	-2.15824	0.037028	0.206406	-3.81825
ENSMUSG00000055850	0.333442	7.45033	2.15763	0.0370779	0.206406	-4.05234
ENSMUSG00000015575	0.532407	8.15671	2.15655	0.0371683	0.206406	-4.02188
ENSMUSG00000054091	0.552923	6.88295	2.15647	0.0371744	0.206406	-4.05822
ENSMUSG00000031668	-0.495217	5.48595	-2.15635	0.0371847	0.206406	-3.87332
ENSMUSG00000006998	0.294854	8.38588	2.15602	0.0372123	0.206406	-4.01553
ENSMUSG00000059474	-0.588209	5.99502	-2.15584	0.0372272	0.206406	-3.94289
ENSMUSG00000045211	0.658296	6.8399	2.15384	0.0373941	0.207008	-4.06243
ENSMUSG00000028410	0.490512	8.47356	2.15367	0.037408	0.207008	-3.93328
ENSMUSG00000039219	-0.992852	6.10145	-2.15219	0.0375322	0.207495	-3.94169
ENSMUSG00000020719	-0.471593	10.8732	-2.15044	0.0376793	0.208108	-3.80278
ENSMUSG00000031639	-0.531009	5.52904	-2.14833	0.037858	0.208893	-3.91148
ENSMUSG00000058407	0.30968	7.01696	2.14788	0.0378955	0.208899	-4.07451
ENSMUSG00000073491	-2.78919	4.33217	-2.14717	0.0379561	0.209032	-3.63793
ENSMUSG00000020717	-0.432665	8.22457	-2.14521	0.0381222	0.209746	-4.06
ENSMUSG00000032299	0.365118	6.27496	2.14422	0.0382068	0.210009	-4.06085
ENSMUSG00000094694	-4.86212	0.698733	-2.14335	0.0382807	0.210214	-4.20515
ENSMUSG00000022752	0.213746	7.58229	2.14159	0.0384318	0.210652	-4.08218
ENSMUSG00000020462	0.396669	5.98053	2.14116	0.0384687	0.210652	-4.0619
ENSMUSG00000037029	-0.430062	5.93233	-2.14113	0.0384707	0.210652	-3.99455
ENSMUSG00000015501	-0.89761	5.46842	-2.14056	0.0385197	0.210656	-3.90519
ENSMUSG00000016498	-3.38607	0.943001	-2.14027	0.0385449	0.210656	-4.01847
ENSMUSG00000022529	-0.701006	5.71524	-2.13975	0.0385892	0.210697	-3.91588
ENSMUSG00000001158	0.451558	5.95461	2.13871	0.0386789	0.210986	-4.06385
ENSMUSG00000043122	0.957742	8.04894	2.13666	0.0388558	0.211749	-4.02446
ENSMUSG00000025358	-0.445729	5.73704	-2.13555	0.0389524	0.211903	-3.91889
ENSMUSG00000021962	-0.655139	5.57146	-2.13549	0.0389579	0.211903	-3.90416
ENSMUSG00000074207	0.754715	7.96709	2.13381	0.0391036	0.212381	-4.04146
ENSMUSG00000101970	-0.520404	6.36188	-2.13362	0.0391198	0.212381	-4.03833
ENSMUSG00000053101	-2.32556	1.57328	-2.13291	0.0391815	0.212514	-3.94909
ENSMUSG00000037533	-1.30574	7.0021	-2.13244	0.0392225	0.212535	-4.05669
ENSMUSG00000028447	0.55756	6.99301	2.13083	0.0393632	0.213097	-4.10682
ENSMUSG00000055128	0.660347	5.93754	2.12925	0.039502	0.213646	-4.0945
ENSMUSG00000002147	-0.526501	6.94186	-2.12845	0.0395723	0.213825	-4.09626
ENSMUSG00000021993	0.46772	5.96571	2.12747	0.0396586	0.214089	-4.08381
ENSMUSG00000004356	-0.929386	5.03086	-2.1268	0.0397176	0.214206	-3.84747
ENSMUSG00000028894	-0.737205	5.70853	-2.12628	0.0397641	0.214255	-3.94865
ENSMUSG00000079834	0.805882	5.57805	2.12536	0.0398454	0.214492	-4.01305
ENSMUSG00000044475	0.42448	5.52194	2.12482	0.0398933	0.214548	-4.00128
ENSMUSG00000027227	0.801291	6.91171	2.12339	0.0400198	0.214743	-4.12027
ENSMUSG00000008226	0.625539	5.7796	2.12199	0.0401442	0.214743	-4.07951
ENSMUSG00000034829	1.06839	1.69289	2.12155	0.0401834	0.214743	-3.70466
ENSMUSG00000067149	-2.5093	6.94336	-2.12152	0.0401858	0.214743	-3.91428
ENSMUSG00000052812	-0.656656	5.90109	-2.12124	0.0402109	0.214743	-4.0099
ENSMUSG00000028524	-1.61506	2.28233	-2.1212	0.0402149	0.214743	-3.7171
ENSMUSG00000107320	-2.38841	0.643903	-2.12101	0.0402319	0.214743	-3.96674
ENSMUSG00000087370	-0.402251	6.04216	-2.12085	0.0402459	0.214743	-4.04233
ENSMUSG00000028248	-1.07961	7.37803	-2.12005	0.0403177	0.214743	-4.11484
ENSMUSG00000079560	-2.23273	1.68856	-2.11873	0.0404354	0.214743	-3.85137
ENSMUSG00000057367	-0.67847	7.45918	-2.11865	0.0404429	0.214743	-4.12226
ENSMUSG00000022811	-0.319235	7.22172	-2.1186	0.0404469	0.214743	-4.12625
ENSMUSG00000028530	-0.826433	8.58158	-2.11845	0.0404606	0.214743	-4.06974
ENSMUSG00000021832	0.368395	7.6864	2.11821	0.0404822	0.214743	-4.12393
ENSMUSG00000052085	-1.72547	5.57343	-2.11762	0.0405348	0.214743	-3.8171
ENSMUSG00000018566	1.09977	8.65518	2.11754	0.0405424	0.214743	-3.99752
ENSMUSG00000029570	-0.726019	7.09532	-2.11626	0.0406572	0.214743	-4.1218
ENSMUSG00000004530	-0.50575	6.23531	-2.11621	0.0406619	0.214743	-4.04519
ENSMUSG00000025872	0.43123	6.09428	2.11603	0.0406779	0.214743	-4.10751
ENSMUSG00000020775	0.412217	6.11477	2.11602	0.0406787	0.214743	-4.11153
ENSMUSG00000031511	-0.60465	6.04197	-2.11406	0.0408563	0.215374	-4.01588
ENSMUSG00000025266	-0.479511	5.68732	-2.11311	0.0409422	0.215374	-4.01661
ENSMUSG00000034345	0.596623	6.89518	2.11256	0.0409916	0.215374	-4.13905
ENSMUSG00000046671	0.410306	7.61081	2.11219	0.0410258	0.215374	-4.13527
ENSMUSG00000043004	-0.599231	6.15993	-2.1121	0.0410334	0.215374	-4.0389
ENSMUSG00000028869	-0.625967	5.56761	-2.11067	0.0411639	0.215374	-3.95599
ENSMUSG00000038522	1.69537	1.77351	2.11062	0.0411681	0.215374	-3.70956
ENSMUSG00000031783	0.482776	6.24972	2.11042	0.041187	0.215374	-4.13135
ENSMUSG00000038412	0.730853	6.36065	2.10908	0.0413083	0.215374	-4.14019
ENSMUSG00000022142	-0.529384	5.70989	-2.109	0.0413158	0.215374	-4.00527
ENSMUSG00000022043	-0.282128	7.59037	-2.10887	0.0413276	0.215374	-4.14425
ENSMUSG00000032459	0.576351	5.60562	2.1088	0.041334	0.215374	-4.09775
ENSMUSG00000024158	0.625882	6.95902	2.10863	0.0413502	0.215374	-4.1484
ENSMUSG00000038843	-1.67282	5.22736	-2.10854	0.0413582	0.215374	-3.86819
ENSMUSG00000016308	0.435588	6.04037	2.10766	0.0414389	0.215374	-4.12891
ENSMUSG00000025817	0.454286	6.31149	2.10726	0.0414756	0.215374	-4.14366
ENSMUSG00000033916	0.412331	7.52244	2.10701	0.0414979	0.215374	-4.14817
ENSMUSG00000021576	0.321265	7.01093	2.10697	0.0415021	0.215374	-4.15025
ENSMUSG00000045410	0.566149	5.7405	2.10686	0.041512	0.215374	-4.10317
ENSMUSG00000026005	0.607348	7.50064	2.10561	0.0416272	0.215776	-4.14083
ENSMUSG00000001285	0.330832	5.62092	2.10402	0.0417729	0.216336	-4.05496
ENSMUSG00000068015	-0.831656	5.1721	-2.10356	0.0418159	0.216341	-3.88233
ENSMUSG00000026927	0.295404	6.32359	2.1032	0.0418493	0.216341	-4.14469
ENSMUSG00000031807	0.50267	7.55366	2.10248	0.0419157	0.216433	-4.15526
ENSMUSG00000038773	-0.91344	6.05607	-2.10185	0.0419734	0.216433	-4.00109
ENSMUSG00000049327	0.518473	6.93089	2.10178	0.0419805	0.216433	-4.16134
ENSMUSG00000067150	-0.416769	5.93839	-2.10104	0.0420486	0.216525	-4.07174
ENSMUSG00000034192	0.499478	5.4965	2.10077	0.0420737	0.216525	-4.05497
ENSMUSG00000027322	-1.23243	4.88741	-2.10008	0.0421382	0.216646	-3.84161
ENSMUSG00000028737	0.489883	6.09007	2.09971	0.0421728	0.216646	-4.14976
ENSMUSG00000030035	0.46346	6.25574	2.099	0.0422389	0.216669	-4.14716
ENSMUSG00000039578	-0.841387	2.46397	-2.09884	0.042253	0.216669	-3.72811
ENSMUSG00000025085	-0.805529	8.41571	-2.09816	0.0423165	0.216801	-4.1217
ENSMUSG00000030246	0.601574	7.27448	2.09628	0.0424923	0.21732	-4.16869
ENSMUSG00000069893	-3.23904	0.92465	-2.09627	0.0424935	0.21732	-4.05952
ENSMUSG00000004707	-2.78825	4.99972	-2.09528	0.0425866	0.217601	-3.75097
ENSMUSG00000079363	-1.04059	6.61471	-2.09432	0.0426769	0.217774	-4.07678
ENSMUSG00000003847	-0.839414	7.2343	-2.09406	0.0427012	0.217774	-4.16665
ENSMUSG00000029422	-0.511623	6.91251	-2.09315	0.0427865	0.217774	-4.16671
ENSMUSG00000026594	-2.33768	6.25784	-2.09311	0.0427906	0.217774	-3.94719
ENSMUSG00000021947	0.477695	5.28337	2.09277	0.0428227	0.217774	-4.01451
ENSMUSG00000002949	0.273706	6.33243	2.09225	0.0428718	0.217774	-4.16344
ENSMUSG00000060579	1.01175	2.14236	2.09209	0.0428863	0.217774	-3.71407
ENSMUSG00000032212	-1.23484	5.73293	-2.09159	0.0429339	0.217823	-3.96833
ENSMUSG00000036291	-0.358013	6.26137	-2.09118	0.042972	0.217824	-4.1281
ENSMUSG00000059277	0.863544	2.33026	2.0907	0.0430176	0.217862	-3.71346
ENSMUSG00000023912	-1.69562	1.98402	-2.0897	0.0431125	0.21815	-3.80423
ENSMUSG00000020611	-0.426012	7.60317	-2.0889	0.0431884	0.218175	-4.1794
ENSMUSG00000043336	-1.45543	5.32042	-2.08885	0.0431935	0.218175	-3.91785
ENSMUSG00000020423	-0.715116	7.35769	-2.08768	0.0433045	0.218543	-4.17934
ENSMUSG00000071072	0.403697	7.61608	2.08638	0.0434288	0.218977	-4.17623
ENSMUSG00000053644	0.573564	6.41105	2.08592	0.0434719	0.219002	-4.18132
ENSMUSG00000036943	-0.730516	7.42893	-2.08237	0.0438127	0.220374	-4.18954
ENSMUSG00000011096	0.597487	6.08254	2.08192	0.0438562	0.220374	-4.16616
ENSMUSG00000031586	0.508515	5.65639	2.08162	0.0438844	0.220374	-4.08358
ENSMUSG00000078684	-2.75994	1.38869	-2.08117	0.0439283	0.220374	-3.99054
ENSMUSG00000036941	-0.368594	5.63552	-2.08104	0.0439406	0.220374	-4.02293
ENSMUSG00000048040	0.924245	8.0292	2.08019	0.0440223	0.220374	-4.11945
ENSMUSG00000037416	-0.501697	7.27507	-2.07953	0.0440863	0.220374	-4.19685
ENSMUSG00000024953	0.694374	8.45855	2.07941	0.0440982	0.220374	-4.14117
ENSMUSG00000104927	-3.85211	1.07785	-2.07922	0.0441167	0.220374	-4.07994
ENSMUSG00000053289	-0.615609	5.24745	-2.07906	0.0441319	0.220374	-3.99802
ENSMUSG00000003545	-3.11204	0.0455424	-2.0787	0.044167	0.220374	-4.19391
ENSMUSG00000026074	-0.665754	7.14485	-2.07792	0.0442422	0.220498	-4.19232
ENSMUSG00000002781	0.635807	5.894	2.07724	0.0443085	0.220498	-4.1621
ENSMUSG00000019883	0.999729	6.16873	2.07688	0.0443437	0.220498	-4.20232
ENSMUSG00000042508	-0.635706	6.21574	-2.07673	0.0443581	0.220498	-4.15221
ENSMUSG00000034354	-0.487534	6.86751	-2.07646	0.0443843	0.220498	-4.19497
ENSMUSG00000047786	1.06697	2.15865	2.07569	0.0444591	0.220679	-3.74637
ENSMUSG00000068523	0.449029	7.57381	2.07399	0.0446253	0.221142	-4.20598
ENSMUSG00000040370	0.703611	6.86938	2.07395	0.0446295	0.221142	-4.21244
ENSMUSG00000022864	-0.624121	5.82315	-2.07327	0.0446956	0.221278	-4.07417
ENSMUSG00000094088	-3.29315	0.562873	-2.07168	0.0448513	0.221857	-4.02671
ENSMUSG00000018287	0.37269	6.14257	2.0695	0.0450664	0.222729	-4.19377
ENSMUSG00000113902	0.654069	6.28615	2.06771	0.0452432	0.22341	-4.2094
ENSMUSG00000027164	-0.420291	6.3017	-2.06647	0.0453652	0.223544	-4.16101
ENSMUSG00000022698	0.419431	8.30075	2.0664	0.0453724	0.223544	-4.17541
ENSMUSG00000034163	-0.995216	6.09717	-2.06546	0.045466	0.223544	-4.11518
ENSMUSG00000047909	-0.817909	5.53277	-2.06538	0.0454736	0.223544	-3.99335
ENSMUSG00000004071	0.500911	6.93308	2.06532	0.0454797	0.223544	-4.22774
ENSMUSG00000002741	0.342436	7.70325	2.06507	0.0455042	0.223544	-4.21655
ENSMUSG00000078908	-0.508617	5.21823	-2.06257	0.0457542	0.224504	-3.9803
ENSMUSG00000066415	-0.616931	6.80382	-2.06233	0.0457779	0.224504	-4.21439
ENSMUSG00000110605	-2.52413	0.936144	-2.06134	0.045877	0.224717	-3.97275
ENSMUSG00000021193	-0.448912	6.30988	-2.06111	0.0458999	0.224717	-4.19745
ENSMUSG00000031431	0.543167	8.16328	2.06017	0.0459944	0.224988	-4.14386
ENSMUSG00000030647	0.595271	6.99633	2.05893	0.0461184	0.225402	-4.24004
ENSMUSG00000031521	0.543155	5.6623	2.05821	0.0461912	0.225566	-4.17478
ENSMUSG00000043279	-1.15567	5.45172	-2.05741	0.0462719	0.225627	-3.97741
ENSMUSG00000029629	-0.495223	5.90764	-2.0573	0.0462825	0.225627	-4.1215
ENSMUSG00000037369	-0.590748	5.94483	-2.05524	0.0464908	0.22645	-4.1244
ENSMUSG00000109904	1.10168	1.00603	2.05389	0.0466283	0.226927	-3.76882
ENSMUSG00000056260	-0.691728	5.60928	-2.05221	0.0467994	0.227504	-4.0487
ENSMUSG00000020225	0.424655	6.92255	2.05102	0.0469207	0.227504	-4.25413
ENSMUSG00000029121	-2.79096	0.875856	-2.05088	0.0469348	0.227504	-4.03547
ENSMUSG00000110156	0.892781	2.15963	2.05042	0.0469812	0.227504	-3.77456
ENSMUSG00000026926	0.3211	6.9562	2.05031	0.0469928	0.227504	-4.25546
ENSMUSG00000073131	0.542136	6.81356	2.04996	0.0470287	0.227504	-4.2553
ENSMUSG00000059208	-0.485925	7.94302	-2.0499	0.0470349	0.227504	-4.23416
ENSMUSG00000115338	0.501643	6.82515	2.04961	0.0470643	0.227504	-4.2572
ENSMUSG00000019868	0.303261	5.53853	2.04923	0.047104	0.227504	-4.13294
ENSMUSG00000012187	0.751903	5.68693	2.04802	0.0472282	0.227912	-4.22727
ENSMUSG00000013997	0.385239	5.95753	2.04618	0.0474169	0.228431	-4.21386
ENSMUSG00000064360	0.802046	5.20193	2.0461	0.0474252	0.228431	-4.05953
ENSMUSG00000067219	-2.57704	1.76674	-2.0458	0.0474565	0.228431	-3.95731
ENSMUSG00000043015	-1.50389	5.31704	-2.04542	0.0474951	0.228431	-3.96384
ENSMUSG00000031490	0.79407	8.42137	2.04361	0.0476825	0.22913	-4.21305
ENSMUSG00000026516	-0.47135	5.94663	-2.04288	0.0477586	0.22913	-4.20292
ENSMUSG00000042380	0.500625	5.50096	2.04286	0.0477603	0.22913	-4.15277
ENSMUSG00000102602	-3.1329	0.951243	-2.04218	0.0478313	0.229184	-4.04655
ENSMUSG00000113204	-0.524998	5.26477	-2.04198	0.0478515	0.229184	-4.0551
ENSMUSG00000000759	-0.310645	5.96912	-2.04117	0.047936	0.229397	-4.1573
ENSMUSG00000037321	-1.04997	7.12276	-2.04071	0.0479834	0.229432	-4.21388
ENSMUSG00000026385	0.886223	10.9607	2.0401	0.0480472	0.229444	-3.97555
ENSMUSG00000027374	0.302123	6.04246	2.03992	0.048066	0.229444	-4.23158
ENSMUSG00000029299	-1.75702	4.77468	-2.03861	0.0482026	0.229722	-3.90592
ENSMUSG00000060675	0.748667	10.6414	2.03799	0.0482675	0.229722	-3.98713
ENSMUSG00000038121	0.429249	6.91253	2.037	0.0483711	0.229722	-4.28004
ENSMUSG00000044453	-3.74463	0.97443	-2.03693	0.0483787	0.229722	-4.08632
ENSMUSG00000054693	-0.349897	7.59641	-2.0365	0.0484235	0.229722	-4.27642
ENSMUSG00000041236	0.265816	7.44269	2.03648	0.0484265	0.229722	-4.27889
ENSMUSG00000023336	-2.65372	1.17646	-2.03636	0.0484381	0.229722	-4.07324
ENSMUSG00000021952	-0.356749	6.39618	-2.0363	0.0484448	0.229722	-4.25132
ENSMUSG00000007415	0.554494	7.19064	2.03418	0.0486684	0.230592	-4.28489
ENSMUSG00000018669	0.289423	6.37212	2.03249	0.0488469	0.230908	-4.27001
ENSMUSG00000023330	0.435528	4.34704	2.0323	0.0488662	0.230908	-3.98011
ENSMUSG00000061119	-0.926132	7.04322	-2.03202	0.0488961	0.230908	-4.26468
ENSMUSG00000002010	0.4715	8.47965	2.03198	0.0489001	0.230908	-4.22058
ENSMUSG00000031561	-3.01157	1.3596	-2.03164	0.0489365	0.230908	-4.06259
ENSMUSG00000030842	0.540752	7.66654	2.03098	0.0490062	0.230991	-4.28434
ENSMUSG00000020149	0.462757	8.55435	2.03071	0.0490347	0.230991	-4.20798
ENSMUSG00000025094	-1.10844	2.34641	-2.02989	0.0491217	0.231084	-3.82388
ENSMUSG00000038342	-0.839823	5.9068	-2.02904	0.0492125	0.231084	-4.1229
ENSMUSG00000078713	0.512778	6.1424	2.02891	0.0492266	0.231084	-4.28083
ENSMUSG00000045917	0.322388	5.77499	2.02876	0.0492428	0.231084	-4.25292
ENSMUSG00000026473	0.89748	10.9429	2.02861	0.0492581	0.231084	-3.96395
ENSMUSG00000072946	0.763707	6.82003	2.02806	0.0493169	0.231084	-4.29549
ENSMUSG00000041815	-0.331125	7.00275	-2.02783	0.0493414	0.231084	-4.28874
ENSMUSG00000039046	-0.629581	5.46316	-2.0275	0.049377	0.231084	-4.07753
ENSMUSG00000020638	-0.413808	5.2442	-2.0258	0.0495585	0.231416	-4.09453
ENSMUSG00000004609	-1.57105	5.54759	-2.02576	0.0495626	0.231416	-3.99834
ENSMUSG00000020530	-0.322247	7.43639	-2.0257	0.049569	0.231416	-4.29645
ENSMUSG00000045078	-0.562121	5.51298	-2.02439	0.0497096	0.231706	-4.09525
ENSMUSG00000039458	-0.667129	5.88438	-2.02437	0.0497119	0.231706	-4.13155
ENSMUSG00000063450	-1.12097	4.85461	-2.02272	0.0498891	0.232329	-3.94787
ENSMUSG00000035686	1.34229	11.7752	2.02238	0.0499265	0.232329	-3.90264
ENSMUSG00000037646	-0.933675	6.01588	-2.02151	0.0500196	0.232526	-4.1776
ENSMUSG00000024104	-0.666839	6.07377	-2.02123	0.0500502	0.232526	-4.20572
ENSMUSG00000063787	0.559134	6.00096	2.01955	0.0502321	0.233183	-4.28165
ENSMUSG00000036046	-0.620747	6.28709	-2.01863	0.0503316	0.233285	-4.21836
ENSMUSG00000029536	0.408591	5.54088	2.01846	0.0503501	0.233285	-4.2238
ENSMUSG00000032667	0.494094	7.43855	2.01822	0.0503763	0.233285	-4.3119
ENSMUSG00000055401	0.475682	5.64518	2.01725	0.0504822	0.233587	-4.21158
ENSMUSG00000028581	-1.79535	7.8592	-2.01612	0.0506051	0.233967	-4.27998
ENSMUSG00000037475	-0.660268	7.13612	-2.01545	0.0506784	0.233986	-4.31177
ENSMUSG00000015837	0.325456	8.8547	2.01533	0.0506908	0.233986	-4.21957
ENSMUSG00000030979	0.488836	5.26369	2.01297	0.0509501	0.234512	-4.21947
ENSMUSG00000004394	0.49925	7.26186	2.01262	0.0509883	0.234512	-4.32292
ENSMUSG00000033111	0.359792	5.79549	2.01146	0.0511158	0.234512	-4.2658
ENSMUSG00000052428	0.56951	7.65746	2.01142	0.0511198	0.234512	-4.31603
ENSMUSG00000035637	0.564515	6.35239	2.0114	0.0511223	0.234512	-4.31983
ENSMUSG00000089809	-2.12628	4.6365	-2.01124	0.05114	0.234512	-3.89543
ENSMUSG00000071714	-1.62091	5.30538	-2.01078	0.0511901	0.234512	-3.99176
ENSMUSG00000025825	0.433275	7.6846	2.01055	0.0512157	0.234512	-4.32282
ENSMUSG00000031627	-0.544597	5.53896	-2.01055	0.0512162	0.234512	-4.14388
ENSMUSG00000025139	0.386515	7.34642	2.01045	0.0512269	0.234512	-4.32723
ENSMUSG00000010048	0.381696	5.65448	2.01001	0.0512749	0.234512	-4.23826
ENSMUSG00000017548	-0.438355	6.99117	-2.00961	0.0513188	0.234512	-4.32185
ENSMUSG00000020803	0.526819	7.21527	2.00946	0.0513365	0.234512	-4.32969
ENSMUSG00000020863	-0.704817	7.43128	-2.00727	0.0515782	0.234769	-4.32499
ENSMUSG00000030244	0.757408	5.4491	2.00715	0.0515913	0.234769	-4.28745
ENSMUSG00000028514	-0.623914	7.415	-2.00658	0.0516545	0.234769	-4.32704
ENSMUSG00000024835	0.32323	8.46829	2.00646	0.0516682	0.234769	-4.2864
ENSMUSG00000035354	-0.591081	5.97232	-2.00636	0.0516793	0.234769	-4.20997
ENSMUSG00000069662	-0.382001	8.06287	-2.00635	0.0516801	0.234769	-4.32677
ENSMUSG00000003660	-0.572317	7.37166	-2.00545	0.0517801	0.234769	-4.33061
ENSMUSG00000051234	0.503746	7.27942	2.00528	0.0517993	0.234769	-4.33612
ENSMUSG00000027806	-0.530735	5.72853	-2.00525	0.0518031	0.234769	-4.17829
ENSMUSG00000050244	-0.897207	5.57853	-2.00479	0.0518543	0.234769	-4.18499
ENSMUSG00000061758	0.420485	5.26539	2.00455	0.0518805	0.234769	-4.14784
ENSMUSG00000030286	0.461229	7.58366	2.00442	0.0518955	0.234769	-4.33285
ENSMUSG00000033713	-0.534514	6.81255	-2.00415	0.0519251	0.234769	-4.3241
ENSMUSG00000038650	0.306489	7.59156	2.00336	0.0520137	0.234984	-4.33712
ENSMUSG00000048368	-1.92115	2.02556	-2.00222	0.0521414	0.235375	-3.89951
ENSMUSG00000026483	-0.638776	6.20543	-2.00176	0.052192	0.235418	-4.24864
ENSMUSG00000024989	-1.08504	2.12852	-2.00131	0.0522431	0.235433	-3.85952
ENSMUSG00000029415	-0.598951	5.72137	-2.001	0.0522774	0.235433	-4.20925
ENSMUSG00000034799	-1.33967	2.0062	-1.99958	0.0524368	0.235966	-3.88873
ENSMUSG00000034845	-1.07795	5.53635	-1.99867	0.0525402	0.236245	-4.0488
ENSMUSG00000039942	-1.37352	5.00252	-1.99778	0.0526402	0.236395	-3.9904
ENSMUSG00000032407	-0.598545	6.83165	-1.99764	0.052656	0.236395	-4.3383
ENSMUSG00000020594	-0.348596	8.6905	-1.99625	0.052813	0.236814	-4.27661
ENSMUSG00000025484	0.435957	5.77905	1.99581	0.0528633	0.236814	-4.27886
ENSMUSG00000032046	0.386173	7.34514	1.99572	0.0528736	0.236814	-4.35303
ENSMUSG00000040054	-0.941332	6.02941	-1.99512	0.0529407	0.236814	-4.18715
ENSMUSG00000032348	0.756997	6.21078	1.99499	0.0529557	0.236814	-4.34926
ENSMUSG00000073678	-0.861232	6.15434	-1.99397	0.0530717	0.236946	-4.2656
ENSMUSG00000108298	-2.49127	0.423457	-1.99389	0.0530812	0.236946	-4.12087
ENSMUSG00000068284	-0.941243	6.19576	-1.99364	0.0531092	0.236946	-4.24726
ENSMUSG00000004610	0.734587	5.95379	1.99194	0.0533031	0.237223	-4.31994
ENSMUSG00000042073	0.602704	5.20043	1.99182	0.0533172	0.237223	-4.22111
ENSMUSG00000002014	0.458126	7.25126	1.9918	0.0533186	0.237223	-4.36109
ENSMUSG00000035247	-0.814441	7.47245	-1.99164	0.053337	0.237223	-4.35205
ENSMUSG00000020832	0.292739	5.58008	1.98929	0.0536066	0.23795	-4.2616
ENSMUSG00000037601	0.517496	5.53972	1.98907	0.053631	0.23795	-4.25847
ENSMUSG00000039782	0.63725	6.04764	1.98896	0.053644	0.23795	-4.3604
ENSMUSG00000025545	0.762684	6.88545	1.98873	0.0536709	0.23795	-4.36553
ENSMUSG00000027679	0.42486	6.06622	1.98823	0.053728	0.23795	-4.34324
ENSMUSG00000029217	-1.79916	4.69243	-1.98799	0.0537558	0.23795	-3.93097
ENSMUSG00000033671	-1.03325	5.98889	-1.9874	0.0538235	0.23795	-4.23506
ENSMUSG00000010453	-0.618918	6.02743	-1.98732	0.0538324	0.23795	-4.2386
ENSMUSG00000011256	-0.842426	4.91159	-1.98623	0.0539586	0.238324	-4.05342
ENSMUSG00000022488	-1.85008	6.91046	-1.98573	0.0540156	0.238392	-4.2572
ENSMUSG00000090673	-1.7108	1.91305	-1.98512	0.0540861	0.23852	-3.90725
ENSMUSG00000024747	1.04943	8.16488	1.98376	0.054243	0.238893	-4.29569
ENSMUSG00000043384	-0.671235	5.49487	-1.9834	0.0542847	0.238893	-4.18002
ENSMUSG00000055670	-0.918339	5.55774	-1.98331	0.0542958	0.238893	-4.14238
ENSMUSG00000086610	0.945749	1.90188	1.98199	0.0544485	0.238933	-3.89309
ENSMUSG00000031835	-0.281891	7.3435	-1.9819	0.0544595	0.238933	-4.37515
ENSMUSG00000028013	0.448102	6.21608	1.98044	0.0546295	0.238933	-4.36751
ENSMUSG00000003778	-0.643213	6.1097	-1.98029	0.0546474	0.238933	-4.27588
ENSMUSG00000027797	-0.98448	5.45902	-1.98004	0.054676	0.238933	-4.16448
ENSMUSG00000045287	-0.725248	5.28692	-1.97991	0.0546907	0.238933	-4.11663
ENSMUSG00000025374	0.459517	5.61817	1.97989	0.0546931	0.238933	-4.26055
ENSMUSG00000027522	-0.38752	6.83363	-1.97953	0.0547356	0.238933	-4.3731
ENSMUSG00000063406	0.458354	8.30183	1.97926	0.0547675	0.238933	-4.32571
ENSMUSG00000096459	-4.1553	1.0113	-1.97925	0.0547685	0.238933	-4.22621
ENSMUSG00000036086	-1.46484	2.2469	-1.97923	0.0547703	0.238933	-3.93281
ENSMUSG00000026181	-0.320485	6.03085	-1.97894	0.054805	0.238933	-4.28566
ENSMUSG00000020836	-3.32646	0.549411	-1.9774	0.0549843	0.239481	-4.21747
ENSMUSG00000026021	0.425926	7.48573	1.97715	0.0550143	0.239481	-4.38164
ENSMUSG00000005779	0.434741	8.26305	1.97665	0.0550732	0.239556	-4.35097
ENSMUSG00000069171	-1.14043	2.26938	-1.97549	0.055209	0.239803	-3.89727
ENSMUSG00000093894	-4.19807	1.16439	-1.97496	0.0552719	0.239803	-4.18199
ENSMUSG00000078784	0.415912	6.25263	1.97491	0.0552776	0.239803	-4.37522
ENSMUSG00000060445	-1.81473	1.04342	-1.97474	0.0552973	0.239803	-3.94323
ENSMUSG00000019850	-1.3119	5.76363	-1.97217	0.0556014	0.240939	-4.18703
ENSMUSG00000027220	-3.47413	0.606817	-1.9715	0.0556801	0.241098	-4.16983
ENSMUSG00000022141	-1.06227	6.70055	-1.97039	0.0558123	0.241158	-4.35812
ENSMUSG00000089665	0.838907	5.52092	1.97021	0.0558331	0.241158	-4.34087
ENSMUSG00000027067	-0.611224	6.82066	-1.96989	0.0558717	0.241158	-4.38168
ENSMUSG00000057469	0.428132	6.02257	1.96983	0.0558788	0.241158	-4.38364
ENSMUSG00000038902	-0.755613	5.18678	-1.96954	0.0559124	0.241158	-4.12655
ENSMUSG00000027555	0.57327	5.71717	1.96878	0.0560032	0.241158	-4.37618
ENSMUSG00000028603	0.698817	10.6815	1.96877	0.0560044	0.241158	-4.10744
ENSMUSG00000025220	-0.465372	7.37958	-1.96829	0.0560622	0.241158	-4.39735
ENSMUSG00000006526	0.347116	5.97747	1.9682	0.0560726	0.241158	-4.34901
ENSMUSG00000049299	0.363317	6.01011	1.96777	0.0561236	0.241197	-4.34676
ENSMUSG00000040325	-0.518967	5.71641	-1.96641	0.0562857	0.241712	-4.26864
ENSMUSG00000070354	-2.20889	1.36245	-1.96363	0.0566192	0.242887	-4.04611
ENSMUSG00000033319	-0.391631	6.2634	-1.96317	0.056675	0.242887	-4.36506
ENSMUSG00000074867	-1.26665	1.92472	-1.96308	0.0566864	0.242887	-3.90577
ENSMUSG00000003360	-0.551828	5.9113	-1.96231	0.0567784	0.2431	-4.2635
ENSMUSG00000031751	0.296171	8.25833	1.96195	0.056822	0.243105	-4.38317
ENSMUSG00000022604	-0.999798	5.1283	-1.95996	0.0570626	0.243891	-4.13283
ENSMUSG00000042625	-1.14726	5.08237	-1.95972	0.0570909	0.243891	-4.09071
ENSMUSG00000026596	-0.804043	5.49261	-1.95839	0.0572521	0.24409	-4.19715
ENSMUSG00000031328	-0.691703	8.32239	-1.95765	0.0573427	0.24409	-4.39343
ENSMUSG00000044258	0.453343	5.27111	1.95701	0.0574206	0.24409	-4.24386
ENSMUSG00000003038	0.351953	7.20692	1.957	0.0574218	0.24409	-4.42203
ENSMUSG00000025410	0.302114	7.42943	1.95691	0.0574322	0.24409	-4.42228
ENSMUSG00000047804	-0.355072	5.69094	-1.95656	0.0574754	0.24409	-4.29664
ENSMUSG00000058952	-3.27919	-0.159108	-1.95642	0.0574918	0.24409	-4.22059
ENSMUSG00000043807	-2.94328	0.972531	-1.95627	0.057511	0.24409	-4.12499
ENSMUSG00000036850	0.475775	5.96253	1.95547	0.0576076	0.24409	-4.37996
ENSMUSG00000049940	0.596999	8.02102	1.95531	0.0576281	0.24409	-4.39981
ENSMUSG00000009185	-1.82795	6.45014	-1.95519	0.0576425	0.24409	-4.23796
ENSMUSG00000076596	-4.25588	0.451268	-1.95494	0.0576727	0.24409	-4.25803
ENSMUSG00000021068	-1.14864	5.39271	-1.95428	0.0577537	0.24409	-4.15334
ENSMUSG00000087445	-2.45057	1.52664	-1.95377	0.0578165	0.24409	-4.12217
ENSMUSG00000044405	0.776	8.1968	1.95281	0.0579341	0.24409	-4.37733
ENSMUSG00000030978	-0.550721	5.98261	-1.95254	0.0579669	0.24409	-4.33
ENSMUSG00000025408	0.3743	5.2294	1.95214	0.0580157	0.24409	-4.31118
ENSMUSG00000049550	-0.847511	5.43318	-1.95185	0.0580518	0.24409	-4.20505
ENSMUSG00000018919	-3.76184	-0.164896	-1.95118	0.0581341	0.24409	-4.26814
ENSMUSG00000044477	0.47263	7.48284	1.95082	0.058178	0.24409	-4.43096
ENSMUSG00000026349	-0.515655	7.23367	-1.95079	0.058182	0.24409	-4.42764
ENSMUSG00000030337	-0.873014	5.16595	-1.95051	0.0582166	0.24409	-4.13517
ENSMUSG00000028114	-0.364829	5.20259	-1.9503	0.0582415	0.24409	-4.21721
ENSMUSG00000071659	-0.469172	7.4225	-1.95024	0.0582494	0.24409	-4.42895
ENSMUSG00000044827	-2.27806	5.39002	-1.95008	0.0582695	0.24409	-4.06457
ENSMUSG00000028656	-0.584283	8.41787	-1.94995	0.0582857	0.24409	-4.39077
ENSMUSG00000076677	-3.13206	0.684709	-1.94981	0.0583028	0.24409	-4.17502
ENSMUSG00000034620	0.570175	6.36679	1.94928	0.0583679	0.24409	-4.4257
ENSMUSG00000040269	0.477396	5.6639	1.94924	0.0583722	0.24409	-4.3634
ENSMUSG00000053094	0.248295	6.93829	1.94872	0.0584373	0.244185	-4.436
ENSMUSG00000024213	0.375133	6.24717	1.94783	0.0585474	0.244201	-4.42292
ENSMUSG00000046861	-0.38944	5.58194	-1.94775	0.0585571	0.244201	-4.2412
ENSMUSG00000046532	-0.64396	6.2869	-1.94765	0.0585691	0.244201	-4.41009
ENSMUSG00000020346	-0.339999	7.36406	-1.94666	0.0586917	0.244493	-4.43643
ENSMUSG00000022721	-0.370411	5.52781	-1.94624	0.0587437	0.244493	-4.26548
ENSMUSG00000062929	0.710071	7.66474	1.94606	0.0587669	0.244493	-4.43103
ENSMUSG00000096594	-3.24938	0.358189	-1.94524	0.0588678	0.244735	-4.19461
ENSMUSG00000001211	0.435624	8.04831	1.94355	0.0590792	0.244942	-4.43416
ENSMUSG00000040312	-1.27578	1.77423	-1.94331	0.0591082	0.244942	-3.99787
ENSMUSG00000005339	-3.40341	1.12908	-1.943	0.0591475	0.244942	-4.1561
ENSMUSG00000050821	-0.883645	2.3744	-1.94245	0.0592164	0.244942	-3.9236
ENSMUSG00000097073	1.0642	1.72285	1.94239	0.0592242	0.244942	-3.91803
ENSMUSG00000039615	0.334932	6.09765	1.94238	0.0592245	0.244942	-4.427
ENSMUSG00000020326	0.417307	8.5248	1.94235	0.0592285	0.244942	-4.35797
ENSMUSG00000024991	-0.845245	8.05607	-1.9421	0.0592594	0.244942	-4.41888
ENSMUSG00000097636	-4.16961	0.536914	-1.94133	0.0593567	0.245167	-4.27423
ENSMUSG00000047617	0.45519	5.23584	1.94082	0.0594199	0.245251	-4.27541
ENSMUSG00000020576	-0.646305	5.26786	-1.94014	0.0595061	0.24543	-4.20475
ENSMUSG00000022686	-2.57317	5.43905	-1.93938	0.0596012	0.245607	-4.07657
ENSMUSG00000072964	0.430487	5.79468	1.93879	0.0596755	0.245607	-4.40469
ENSMUSG00000110496	-2.38589	0.71803	-1.93782	0.0597977	0.245607	-4.00944
ENSMUSG00000032002	0.307327	6.85773	1.93717	0.0598788	0.245607	-4.45454
ENSMUSG00000052889	-1.68374	5.40323	-1.9369	0.0599139	0.245607	-4.1844
ENSMUSG00000079543	-3.37198	0.515212	-1.93656	0.0599565	0.245607	-4.15382
ENSMUSG00000030802	0.456201	7.25515	1.93598	0.0600289	0.245607	-4.45854
ENSMUSG00000002768	0.363093	5.91691	1.93562	0.0600746	0.245607	-4.42131
ENSMUSG00000019726	-0.906107	6.68178	-1.93529	0.0601168	0.245607	-4.43644
ENSMUSG00000021428	-0.464905	5.55633	-1.93512	0.0601378	0.245607	-4.29007
ENSMUSG00000076939	-4.46075	3.03265	-1.93503	0.0601494	0.245607	-4.00342
ENSMUSG00000022400	0.385315	7.34408	1.93487	0.0601697	0.245607	-4.45977
ENSMUSG00000046562	-0.502383	6.22817	-1.93447	0.0602213	0.245607	-4.38434
ENSMUSG00000023075	0.326078	7.55097	1.93422	0.0602522	0.245607	-4.45583
ENSMUSG00000031068	0.594867	8.55391	1.93416	0.0602595	0.245607	-4.35454
ENSMUSG00000002413	-0.67437	6.15139	-1.93391	0.0602917	0.245607	-4.37878
ENSMUSG00000081169	-2.88993	0.155139	-1.93381	0.0603049	0.245607	-4.18813
ENSMUSG00000096515	-4.60952	0.107154	-1.93369	0.0603201	0.245607	-4.29237
ENSMUSG00000081157	0.99394	1.46152	1.93332	0.0603669	0.245624	-3.94899
ENSMUSG00000003721	0.55503	6.91808	1.93138	0.0606139	0.246453	-4.46546
ENSMUSG00000049744	-2.36609	5.66161	-1.93037	0.060742	0.246799	-4.08932
ENSMUSG00000034973	-0.840041	5.94062	-1.92961	0.0608391	0.246942	-4.35045
ENSMUSG00000025745	0.505086	8.50071	1.92926	0.0608842	0.246942	-4.40783
ENSMUSG00000030365	-2.35498	5.15606	-1.92909	0.0609063	0.246942	-4.06506
ENSMUSG00000042348	0.491567	5.64979	1.92795	0.0610529	0.247333	-4.41492
ENSMUSG00000053838	0.228855	7.01742	1.92751	0.0611088	0.247333	-4.47137
ENSMUSG00000002897	-1.49245	5.39879	-1.92634	0.0612594	0.247333	-4.14454
ENSMUSG00000009549	0.464478	7.52092	1.92596	0.0613085	0.247333	-4.47222
ENSMUSG00000036246	-1.87204	4.59207	-1.92579	0.06133	0.247333	-3.99974
ENSMUSG00000029470	0.266594	6.27064	1.92565	0.0613475	0.247333	-4.45689
ENSMUSG00000002028	-1.18958	5.35507	-1.92539	0.0613815	0.247333	-4.20066
ENSMUSG00000026203	0.421159	6.06766	1.92528	0.0613956	0.247333	-4.46384
ENSMUSG00000039145	-1.27399	4.68026	-1.92517	0.0614096	0.247333	-4.08761
ENSMUSG00000031709	-1.32494	4.00219	-1.92428	0.0615249	0.247333	-3.99796
ENSMUSG00000045962	-0.66165	8.03603	-1.92405	0.0615547	0.247333	-4.46085
ENSMUSG00000039671	-0.738418	5.15031	-1.92391	0.0615723	0.247333	-4.19062
ENSMUSG00000031360	0.315702	6.82375	1.92336	0.0616431	0.247333	-4.47876
ENSMUSG00000027291	-0.509791	6.25987	-1.92319	0.0616663	0.247333	-4.40075
ENSMUSG00000002307	-0.546139	5.56412	-1.92311	0.0616759	0.247333	-4.22643
ENSMUSG00000048755	0.39095	5.77927	1.92233	0.0617766	0.247333	-4.40494
ENSMUSG00000041112	-1.19444	5.42662	-1.92184	0.0618409	0.247333	-4.21389
ENSMUSG00000019856	-1.91808	1.83562	-1.92179	0.0618475	0.247333	-4.01101
ENSMUSG00000026347	-3.97862	1.0235	-1.92147	0.061889	0.247333	-4.20695
ENSMUSG00000018339	0.727863	10.8731	1.92132	0.0619083	0.247333	-4.17443
ENSMUSG00000022129	1.21048	1.61309	1.92054	0.0620095	0.247333	-3.9484
ENSMUSG00000015289	0.478554	5.56771	1.92021	0.0620524	0.247333	-4.38886
ENSMUSG00000027776	-3.24403	1.26357	-1.92008	0.0620689	0.247333	-4.15
ENSMUSG00000033871	-2.06015	1.35895	-1.91996	0.0620844	0.247333	-3.99112
ENSMUSG00000036435	-0.553009	5.74267	-1.9199	0.0620928	0.247333	-4.32644
ENSMUSG00000039840	-0.586759	5.65617	-1.91966	0.0621244	0.247333	-4.30753
ENSMUSG00000041341	-0.617883	5.53851	-1.91901	0.062209	0.247498	-4.33306
ENSMUSG00000044854	1.11283	2.29237	1.9181	0.0623273	0.247542	-3.97271
ENSMUSG00000002043	0.560307	5.04374	1.91777	0.0623704	0.247542	-4.26011
ENSMUSG00000030726	-0.519624	5.22153	-1.91765	0.0623858	0.247542	-4.23284
ENSMUSG00000031584	0.37529	6.96658	1.91697	0.0624758	0.247542	-4.48841
ENSMUSG00000026626	0.528799	10.3925	1.91688	0.0624874	0.247542	-4.20491
ENSMUSG00000100615	-3.73244	0.13248	-1.91682	0.0624949	0.247542	-4.28795
ENSMUSG00000022534	-3.49737	0.857632	-1.91629	0.0625644	0.247542	-4.19244
ENSMUSG00000033423	0.422921	6.06617	1.91602	0.0625993	0.247542	-4.46013
ENSMUSG00000031928	-0.417991	5.23346	-1.91595	0.0626088	0.247542	-4.23312
ENSMUSG00000024914	0.473277	7.54877	1.91529	0.0626958	0.247715	-4.49163
ENSMUSG00000023341	-1.22791	1.85019	-1.91459	0.062788	0.247875	-3.97669
ENSMUSG00000076586	-3.5179	0.906163	-1.91432	0.0628226	0.247875	-4.23139
ENSMUSG00000078652	0.221142	7.29368	1.91366	0.0629093	0.248046	-4.4963
ENSMUSG00000022945	-2.28652	1.69301	-1.91333	0.0629535	0.24805	-4.10498
ENSMUSG00000095007	-2.93635	0.0497888	-1.9127	0.0630363	0.248161	-4.19837
ENSMUSG00000076549	-3.12729	-0.0487982	-1.91145	0.0632013	0.248161	-4.19338
ENSMUSG00000002455	-0.431669	6.35975	-1.9114	0.0632075	0.248161	-4.45105
ENSMUSG00000072980	-1.67985	1.44271	-1.91101	0.0632597	0.248161	-4.10817
ENSMUSG00000056735	-2.66326	0.986787	-1.9109	0.0632743	0.248161	-4.16903
ENSMUSG00000037523	0.383042	6.14237	1.9108	0.0632874	0.248161	-4.48443
ENSMUSG00000028910	0.572636	6.21669	1.91059	0.0633146	0.248161	-4.48941
ENSMUSG00000039007	0.616917	7.47819	1.91049	0.0633281	0.248161	-4.49777
ENSMUSG00000030189	0.5631	7.43007	1.90966	0.0634379	0.248275	-4.50471
ENSMUSG00000044703	-2.90261	1.57496	-1.90955	0.063453	0.248275	-4.12532
ENSMUSG00000043140	0.23288	5.4005	1.90929	0.0634871	0.248275	-4.35411
ENSMUSG00000035561	-1.95303	1.33515	-1.90837	0.0636093	0.248531	-4.04362
ENSMUSG00000047789	-0.477935	5.68971	-1.90815	0.0636391	0.248531	-4.34176
ENSMUSG00000007036	0.418384	6.98978	1.90639	0.0638727	0.248957	-4.50824
ENSMUSG00000062582	-1.44306	1.69637	-1.90633	0.0638815	0.248957	-3.98267
ENSMUSG00000027618	0.459287	6.8915	1.90608	0.0639139	0.248957	-4.51052
ENSMUSG00000024982	0.345908	6.29062	1.90595	0.063932	0.248957	-4.49849
ENSMUSG00000074994	-0.594836	5.49813	-1.9057	0.0639653	0.248957	-4.36103
ENSMUSG00000066232	0.27669	8.00847	1.90524	0.064027	0.248998	-4.48182
ENSMUSG00000034320	-0.525537	6.14106	-1.90497	0.0640629	0.248998	-4.46412
ENSMUSG00000022372	-2.1248	5.64044	-1.90291	0.0643387	0.249736	-4.19401
ENSMUSG00000014769	0.417291	8.40769	1.90287	0.0643445	0.249736	-4.4672
ENSMUSG00000018168	-3.24824	4.69982	-1.90258	0.0643832	0.249736	-4.0184
ENSMUSG00000016252	0.535897	8.02961	1.90197	0.0644651	0.249746	-4.50355
ENSMUSG00000042207	-0.590884	5.68957	-1.90191	0.0644732	0.249746	-4.33323
ENSMUSG00000024234	0.281877	5.98667	1.90067	0.0646393	0.250007	-4.48653
ENSMUSG00000028459	-2.62153	4.9057	-1.90035	0.0646825	0.250007	-4.05864
ENSMUSG00000015291	0.317667	8.01823	1.90025	0.064697	0.250007	-4.5031
ENSMUSG00000024474	-0.388582	7.2352	-1.90011	0.0647149	0.250007	-4.51631
ENSMUSG00000029730	-0.427294	6.0233	-1.89958	0.0647866	0.250115	-4.38399
ENSMUSG00000060012	-0.74438	5.89269	-1.89911	0.0648504	0.250156	-4.33574
ENSMUSG00000015981	-2.50302	1.6268	-1.89886	0.0648845	0.250156	-4.09758
ENSMUSG00000055720	0.291152	6.08455	1.8983	0.0649599	0.250279	-4.48646
ENSMUSG00000048756	-0.515134	5.5466	-1.89706	0.0651283	0.250596	-4.31445
ENSMUSG00000078439	-2.33702	1.27838	-1.89705	0.0651295	0.250596	-4.14221
ENSMUSG00000014294	0.586677	7.28296	1.89452	0.065473	0.251748	-4.53009
ENSMUSG00000028964	0.466258	8.13315	1.89389	0.0655593	0.251911	-4.50167
ENSMUSG00000028106	-0.60722	5.64828	-1.89243	0.0657588	0.25241	-4.34584
ENSMUSG00000039089	-0.590875	5.12456	-1.89229	0.0657771	0.25241	-4.2578
ENSMUSG00000026737	-1.03217	6.60804	-1.89138	0.0659018	0.252719	-4.45546
ENSMUSG00000044791	-1.17978	6.02587	-1.8908	0.065982	0.252858	-4.36731
ENSMUSG00000030674	-2.20167	1.88859	-1.89027	0.0660545	0.252863	-4.10568
ENSMUSG00000040751	-1.72646	3.87305	-1.88972	0.0661299	0.252863	-4.02256
ENSMUSG00000000439	0.390096	5.72492	1.8897	0.0661324	0.252863	-4.4573
ENSMUSG00000034544	0.32979	6.01906	1.8895	0.0661597	0.252863	-4.50105
ENSMUSG00000035443	0.315334	5.26904	1.88907	0.0662186	0.252893	-4.36749
ENSMUSG00000027014	-0.665545	5.12829	-1.8888	0.066256	0.252893	-4.27337
ENSMUSG00000047141	-0.454055	5.95774	-1.88732	0.06646	0.253477	-4.44878
ENSMUSG00000027698	-1.18185	5.31438	-1.88705	0.0664973	0.253477	-4.24416
ENSMUSG00000028669	0.418915	6.34013	1.88642	0.0665853	0.253643	-4.52826
ENSMUSG00000061838	0.411506	7.43388	1.8857	0.0666846	0.253657	-4.54234
ENSMUSG00000021040	1.09201	1.63208	1.885	0.0667816	0.253657	-4.00744
ENSMUSG00000032178	-0.587994	5.7112	-1.88489	0.0667958	0.253657	-4.35664
ENSMUSG00000036062	-1.69605	1.71752	-1.88451	0.0668486	0.253657	-4.05759
ENSMUSG00000042472	-0.243486	5.62514	-1.88448	0.0668531	0.253657	-4.41765
ENSMUSG00000040111	-0.87825	5.72585	-1.88418	0.0668946	0.253657	-4.38086
ENSMUSG00000029104	-0.798571	5.95513	-1.88415	0.0668986	0.253657	-4.40533
ENSMUSG00000020340	-2.62779	5.47163	-1.88317	0.0670346	0.253851	-4.13206
ENSMUSG00000031575	-0.259253	6.03987	-1.88315	0.0670382	0.253851	-4.49307
ENSMUSG00000067764	-3.30206	0.5528	-1.88232	0.0671532	0.25397	-4.21952
ENSMUSG00000021133	-0.359431	6.80118	-1.88189	0.0672129	0.25397	-4.53855
ENSMUSG00000030045	0.340503	5.29011	1.88161	0.0672517	0.25397	-4.39262
ENSMUSG00000031264	-1.90891	4.73573	-1.88151	0.0672666	0.25397	-4.13172
ENSMUSG00000041685	-0.365322	7.41661	-1.88133	0.0672911	0.25397	-4.5477
ENSMUSG00000027583	-0.375674	5.26257	-1.88088	0.0673546	0.254042	-4.30563
ENSMUSG00000042606	-1.86953	2.07738	-1.88052	0.0674043	0.254062	-4.04684
ENSMUSG00000029103	0.413393	7.04774	1.87994	0.067486	0.254065	-4.55542
ENSMUSG00000098557	-0.644694	6.88551	-1.87988	0.0674935	0.254065	-4.54338
ENSMUSG00000036641	-2.72935	1.24141	-1.87858	0.0676756	0.254461	-4.1338
ENSMUSG00000039463	-0.451238	5.53491	-1.87823	0.0677249	0.254461	-4.34383
ENSMUSG00000032336	0.351314	8.09174	1.87787	0.0677753	0.254461	-4.53162
ENSMUSG00000040270	-2.53264	4.57977	-1.87774	0.0677941	0.254461	-4.04586
ENSMUSG00000025964	-0.564521	5.63303	-1.87728	0.0678588	0.254461	-4.37391
ENSMUSG00000041538	-3.40449	6.60898	-1.87687	0.0679164	0.254461	-4.23439
ENSMUSG00000040433	-0.473036	5.98813	-1.8766	0.0679531	0.254461	-4.46393
ENSMUSG00000032089	-1.75714	5.49459	-1.87624	0.0680046	0.254461	-4.25674
ENSMUSG00000030747	1.02297	11.3099	1.87615	0.0680165	0.254461	-4.20052
ENSMUSG00000034958	-3.08451	-0.179312	-1.87586	0.0680584	0.254461	-4.26266
ENSMUSG00000032572	-3.45967	1.06667	-1.87565	0.0680874	0.254461	-4.21026
ENSMUSG00000026029	-0.398279	6.85594	-1.87534	0.0681314	0.254461	-4.54207
ENSMUSG00000061068	-1.48866	6.4362	-1.87496	0.0681849	0.254493	-4.40481
ENSMUSG00000039899	-0.501982	6.82409	-1.87465	0.0682289	0.254493	-4.54336
ENSMUSG00000073008	-3.33814	5.36087	-1.87324	0.0684278	0.254889	-4.07796
ENSMUSG00000026889	0.347894	6.29138	1.87302	0.0684583	0.254889	-4.55411
ENSMUSG00000010362	0.471026	5.6055	1.87254	0.0685268	0.254889	-4.47605
ENSMUSG00000035891	-1.06119	5.87201	-1.87253	0.0685277	0.254889	-4.35157
ENSMUSG00000030878	0.642693	5.97563	1.87233	0.0685572	0.254889	-4.55685
ENSMUSG00000056050	-0.623107	6.23589	-1.87165	0.0686531	0.254946	-4.48519
ENSMUSG00000025184	-0.418417	5.31413	-1.87138	0.0686911	0.254946	-4.35876
ENSMUSG00000021549	-0.334858	6.89847	-1.87065	0.0687947	0.254946	-4.56413
ENSMUSG00000021972	-0.664117	5.64939	-1.87048	0.068819	0.254946	-4.37163
ENSMUSG00000038095	-0.572336	7.27213	-1.87044	0.0688248	0.254946	-4.56508
ENSMUSG00000014767	-0.331933	5.71804	-1.87034	0.0688395	0.254946	-4.4444
ENSMUSG00000027323	-1.4342	2.16064	-1.86978	0.0689194	0.255077	-4.04385
ENSMUSG00000005198	-1.36763	4.91232	-1.86901	0.069028	0.255315	-4.15843
ENSMUSG00000026000	0.325712	6.28146	1.86864	0.0690805	0.255344	-4.55759
ENSMUSG00000026355	-1.01903	5.80024	-1.86767	0.0692201	0.255586	-4.37156
ENSMUSG00000044080	0.767612	8.60141	1.86756	0.0692351	0.255586	-4.4727
ENSMUSG00000047045	-0.576059	6.04771	-1.86715	0.0692938	0.255638	-4.43131
ENSMUSG00000033478	-0.329242	6.25578	-1.86654	0.0693815	0.255744	-4.50732
ENSMUSG00000027962	-1.03393	7.12912	-1.866	0.0694585	0.255744	-4.56634
ENSMUSG00000103409	-2.56456	1.3725	-1.86549	0.0695313	0.255744	-4.09102
ENSMUSG00000041959	0.497981	8.63731	1.86547	0.0695338	0.255744	-4.50873
ENSMUSG00000022477	0.663496	8.71298	1.86508	0.0695909	0.255744	-4.49323
ENSMUSG00000048865	-2.06812	5.63238	-1.86481	0.0696295	0.255744	-4.23335
ENSMUSG00000112808	-2.06177	1.97617	-1.86477	0.0696347	0.255744	-4.07575
ENSMUSG00000057133	-1.10815	5.70361	-1.86441	0.069687	0.255772	-4.36276
ENSMUSG00000027398	-2.54841	1.36325	-1.86282	0.0699158	0.256448	-4.17887
ENSMUSG00000029649	0.406679	7.63425	1.86214	0.0700131	0.256459	-4.57883
ENSMUSG00000061186	-2.42737	1.3268	-1.86193	0.0700443	0.256459	-4.18737
ENSMUSG00000024018	-1.37355	1.81106	-1.86179	0.0700647	0.256459	-4.02601
ENSMUSG00000037458	0.269037	7.38096	1.86156	0.0700978	0.256459	-4.58235
ENSMUSG00000024811	-0.192443	8.46906	-1.85989	0.0703387	0.257176	-4.53235
ENSMUSG00000038502	0.470724	6.21306	1.85899	0.0704688	0.257487	-4.56814
ENSMUSG00000032966	0.508671	8.83298	1.85729	0.0707159	0.258191	-4.4752
ENSMUSG00000060206	-1.20337	1.97919	-1.85698	0.0707613	0.258191	-4.03303
ENSMUSG00000011179	0.368267	7.6425	1.85674	0.0707965	0.258191	-4.58991
ENSMUSG00000102780	-1.33782	1.61607	-1.85614	0.0708841	0.258295	-4.05937
ENSMUSG00000032905	0.329722	6.89707	1.85589	0.0709199	0.258295	-4.59337
ENSMUSG00000057236	0.314802	8.32532	1.85562	0.0709602	0.258295	-4.5542
ENSMUSG00000005982	0.296026	6.32908	1.85496	0.0710555	0.258478	-4.58802
ENSMUSG00000066677	-2.01971	4.78857	-1.85436	0.0711436	0.258494	-4.1672
ENSMUSG00000056770	0.348849	8.09444	1.85382	0.0712229	0.258494	-4.57466
ENSMUSG00000033730	-1.9957	3.82438	-1.85349	0.0712715	0.258494	-4.04691
ENSMUSG00000015950	-1.77292	5.57696	-1.85346	0.0712753	0.258494	-4.30029
ENSMUSG00000005089	-2.88028	1.22046	-1.85339	0.0712854	0.258494	-4.18065
ENSMUSG00000074093	0.773232	5.92233	1.85236	0.071437	0.25888	-4.58055
ENSMUSG00000031703	0.485291	7.5744	1.85154	0.0715569	0.259151	-4.59642
ENSMUSG00000034248	-0.663107	6.06492	-1.85064	0.0716897	0.259467	-4.49326
ENSMUSG00000025511	0.713752	7.27879	1.85033	0.0717351	0.259467	-4.58964
ENSMUSG00000064358	1.14045	6.78744	1.84999	0.0717858	0.259467	-4.60097
ENSMUSG00000079442	-0.800983	4.91953	-1.84972	0.0718252	0.259467	-4.25292
ENSMUSG00000026072	-0.320174	6.3719	-1.84857	0.0719946	0.259555	-4.57302
ENSMUSG00000000827	0.323154	7.23676	1.84853	0.0720006	0.259555	-4.60634
ENSMUSG00000027347	-2.82905	5.27601	-1.84838	0.0720227	0.259555	-4.16477
ENSMUSG00000031221	0.293485	7.02107	1.84833	0.0720307	0.259555	-4.60793
ENSMUSG00000016619	-0.325733	6.32951	-1.84754	0.0721467	0.259711	-4.56532
ENSMUSG00000024621	-0.663671	6.78214	-1.84742	0.0721646	0.259711	-4.56458
ENSMUSG00000079419	-1.594	4.68751	-1.84711	0.0722101	0.259712	-4.18015
ENSMUSG00000052056	-0.856593	5.58954	-1.84608	0.0723637	0.260101	-4.40154
ENSMUSG00000031697	0.359145	5.52763	1.84547	0.0724531	0.26019	-4.43546
ENSMUSG00000042286	-0.584587	5.28595	-1.84513	0.0725046	0.26019	-4.35515
ENSMUSG00000025731	0.38064	5.06514	1.84453	0.0725937	0.26019	-4.40295
ENSMUSG00000073684	0.31774	5.6637	1.84447	0.0726019	0.26019	-4.49443
ENSMUSG00000002204	-2.40681	4.78228	-1.84426	0.0726334	0.26019	-4.14878
ENSMUSG00000030630	0.698872	6.77918	1.84339	0.0727638	0.26019	-4.61071
ENSMUSG00000039264	-2.66042	6.65816	-1.84304	0.0728161	0.26019	-4.36672
ENSMUSG00000037997	-0.385187	5.61515	-1.84302	0.0728178	0.26019	-4.45843
ENSMUSG00000028898	0.406964	6.03379	1.84278	0.0728544	0.26019	-4.57411
ENSMUSG00000012422	0.3382	7.26718	1.84238	0.0729146	0.26019	-4.61794
ENSMUSG00000031402	0.575958	8.25355	1.84214	0.0729497	0.26019	-4.53446
ENSMUSG00000095130	-3.90169	-0.224076	-1.84171	0.0730138	0.26019	-4.33016
ENSMUSG00000055546	-3.42146	6.36567	-1.84171	0.0730141	0.26019	-4.24091
ENSMUSG00000006782	-0.78531	7.03121	-1.84087	0.0731392	0.26019	-4.60269
ENSMUSG00000036103	-0.512271	5.62496	-1.84084	0.0731442	0.26019	-4.44349
ENSMUSG00000034832	-0.708956	5.87826	-1.84069	0.0731675	0.26019	-4.45887
ENSMUSG00000045948	0.491493	5.60695	1.84064	0.0731749	0.26019	-4.53515
ENSMUSG00000018189	0.347142	5.59928	1.84037	0.0732152	0.26019	-4.49259
ENSMUSG00000029918	0.427859	5.69857	1.83999	0.0732712	0.26019	-4.53394
ENSMUSG00000020739	-0.346798	5.74346	-1.83983	0.0732962	0.26019	-4.48204
ENSMUSG00000024410	0.294532	6.28539	1.83861	0.0734791	0.260355	-4.6127
ENSMUSG00000067722	0.412084	6.13999	1.83858	0.0734836	0.260355	-4.60483
ENSMUSG00000021880	-2.05522	5.17746	-1.83798	0.0735733	0.260355	-4.2121
ENSMUSG00000005871	-1.07048	5.84172	-1.83748	0.0736496	0.260355	-4.44131
ENSMUSG00000023932	-0.644677	5.67021	-1.83737	0.0736649	0.260355	-4.46761
ENSMUSG00000031540	-0.946011	6.13722	-1.83701	0.0737201	0.260355	-4.51954
ENSMUSG00000021911	-0.387022	5.77732	-1.83636	0.0738174	0.260355	-4.53417
ENSMUSG00000017929	-0.978502	4.84884	-1.83617	0.0738471	0.260355	-4.26488
ENSMUSG00000034424	0.717168	7.12333	1.83601	0.0738708	0.260355	-4.62827
ENSMUSG00000048668	-0.543224	4.29447	-1.83588	0.0738898	0.260355	-4.19464
ENSMUSG00000021967	0.467979	5.88856	1.83588	0.0738905	0.260355	-4.58427
ENSMUSG00000048852	-2.06829	1.55915	-1.83566	0.0739241	0.260355	-4.13062
ENSMUSG00000021392	-0.792725	5.15108	-1.83545	0.073955	0.260355	-4.40591
ENSMUSG00000028943	-2.30743	1.08731	-1.8353	0.0739783	0.260355	-4.21437
ENSMUSG00000022148	-2.15414	4.6041	-1.8344	0.0741143	0.260673	-4.13487
ENSMUSG00000061650	0.427123	5.54818	1.83362	0.0742321	0.26072	-4.51306
ENSMUSG00000048376	-0.862458	5.20195	-1.83345	0.0742587	0.26072	-4.33626
ENSMUSG00000024150	0.508232	7.73329	1.83341	0.0742639	0.26072	-4.62081
ENSMUSG00000041702	-0.305437	6.92908	-1.83306	0.0743164	0.260744	-4.62654
ENSMUSG00000038884	-1.73198	2.1014	-1.83249	0.0744031	0.260889	-4.12217
ENSMUSG00000010797	-2.42353	0.600928	-1.83084	0.074654	0.26122	-4.18686
ENSMUSG00000030002	-0.319885	8.18638	-1.8307	0.0746762	0.26122	-4.60831
ENSMUSG00000044867	-2.38021	1.5631	-1.83051	0.0747045	0.26122	-4.11673
ENSMUSG00000037465	-0.761444	6.12676	-1.83019	0.0747543	0.26122	-4.52338
ENSMUSG00000024571	0.246931	7.39732	1.83012	0.0747645	0.26122	-4.63696
ENSMUSG00000095753	-3.58029	0.395559	-1.83008	0.0747711	0.26122	-4.25033
ENSMUSG00000032553	0.287746	5.60214	1.82931	0.0748877	0.261404	-4.55555
ENSMUSG00000025616	-0.553351	6.19244	-1.82913	0.0749149	0.261404	-4.58148
ENSMUSG00000053754	-1.14685	5.39682	-1.82856	0.075003	0.261553	-4.34284
ENSMUSG00000081534	0.588197	8.20309	1.82707	0.0752304	0.262064	-4.61044
ENSMUSG00000034602	-0.395588	6.95941	-1.827	0.0752412	0.262064	-4.63693
ENSMUSG00000030798	-2.22345	6.73642	-1.82664	0.0752976	0.262101	-4.46552
ENSMUSG00000029082	-2.94119	4.52926	-1.82619	0.0753655	0.262131	-4.07667
ENSMUSG00000013921	-1.48882	1.8778	-1.82599	0.0753974	0.262131	-4.09678
ENSMUSG00000030263	-2.20273	5.27994	-1.82524	0.0755123	0.262371	-4.2132
ENSMUSG00000040782	0.393154	6.99497	1.8249	0.0755644	0.262393	-4.64753
ENSMUSG00000005069	0.407505	6.84542	1.82402	0.0756993	0.262702	-4.64525
ENSMUSG00000024132	0.590694	8.12513	1.82352	0.0757763	0.262718	-4.60832
ENSMUSG00000027893	0.347207	8.34749	1.8234	0.0757955	0.262718	-4.58451
ENSMUSG00000042298	0.356516	5.69909	1.82266	0.0759095	0.262737	-4.59051
ENSMUSG00000024645	0.30786	5.92585	1.82231	0.075964	0.262737	-4.59123
ENSMUSG00000113165	1.11289	2.06683	1.82214	0.0759899	0.262737	-4.07306
ENSMUSG00000035765	0.323561	5.53609	1.82197	0.0760166	0.262737	-4.51585
ENSMUSG00000001027	-3.22616	0.644127	-1.82188	0.0760301	0.262737	-4.26218
ENSMUSG00000028252	0.299695	6.01543	1.82128	0.076124	0.262903	-4.6241
ENSMUSG00000026674	-0.598706	7.27517	-1.82088	0.076186	0.262959	-4.64721
ENSMUSG00000002983	-1.34962	5.83126	-1.82024	0.0762846	0.263019	-4.38843
ENSMUSG00000028437	0.242633	6.43177	1.81973	0.076364	0.263019	-4.64508
ENSMUSG00000079884	0.509922	5.59119	1.81964	0.0763783	0.263019	-4.57639
ENSMUSG00000076556	-3.66657	0.394417	-1.81935	0.0764233	0.263019	-4.29016
ENSMUSG00000020032	-0.623489	4.27	-1.81869	0.076526	0.263019	-4.19193
ENSMUSG00000023868	-1.06517	1.98254	-1.81834	0.0765792	0.263019	-4.08686
ENSMUSG00000051319	0.623314	6.0764	1.81824	0.0765949	0.263019	-4.6343
ENSMUSG00000041939	0.577063	5.27267	1.81813	0.0766133	0.263019	-4.5224
ENSMUSG00000057572	0.403992	5.62069	1.81806	0.0766235	0.263019	-4.54241
ENSMUSG00000057181	-0.475844	5.51624	-1.81781	0.0766622	0.263019	-4.49814
ENSMUSG00000058492	0.59088	5.5884	1.81742	0.0767227	0.263069	-4.58819
ENSMUSG00000097318	0.841418	2.37507	1.81687	0.0768084	0.263088	-4.08096
ENSMUSG00000033790	-0.379331	5.49585	-1.81661	0.0768498	0.263088	-4.51924
ENSMUSG00000035754	0.341474	6.09515	1.8165	0.076866	0.263088	-4.64001
ENSMUSG00000038290	-0.736725	5.06872	-1.81542	0.0770361	0.263475	-4.3571
ENSMUSG00000056116	0.348957	8.71531	1.81519	0.0770708	0.263475	-4.58447
ENSMUSG00000044309	-3.12209	6.13673	-1.81375	0.0772965	0.263962	-4.35808
ENSMUSG00000053541	-3.58617	-0.299394	-1.81357	0.0773262	0.263962	-4.33018
ENSMUSG00000058833	0.563605	7.28905	1.81315	0.0773915	0.263962	-4.66569
ENSMUSG00000062515	0.82429	13.9265	1.81311	0.0773976	0.263962	-4.18671
ENSMUSG00000025936	-2.04109	1.20786	-1.8113	0.0776819	0.264774	-4.1561
ENSMUSG00000035273	-1.54682	5.19704	-1.81004	0.0778807	0.265284	-4.30279
ENSMUSG00000033022	0.987431	11.0418	1.80935	0.0779909	0.265284	-4.32737
ENSMUSG00000040410	0.560237	6.85913	1.80929	0.0779993	0.265284	-4.67052
ENSMUSG00000037940	-1.48912	6.43859	-1.80918	0.0780165	0.265284	-4.54257
ENSMUSG00000029635	-0.46932	6.01819	-1.80772	0.0782479	0.265779	-4.58675
ENSMUSG00000017631	-0.825001	5.06728	-1.80768	0.0782548	0.265779	-4.35083
ENSMUSG00000020994	-1.00604	6.07439	-1.8061	0.0785061	0.266474	-4.55691
ENSMUSG00000066175	0.715849	2.38588	1.80421	0.0788062	0.267335	-4.10401
ENSMUSG00000038957	-0.407478	5.59041	-1.80361	0.0789025	0.267503	-4.50041
ENSMUSG00000069744	0.404569	7.61894	1.80302	0.078996	0.267548	-4.67795
ENSMUSG00000027660	-0.521472	6.91202	-1.80294	0.0790091	0.267548	-4.67642
ENSMUSG00000022476	0.405615	5.05801	1.80205	0.0791524	0.267791	-4.47658
ENSMUSG00000067847	0.572363	6.33684	1.80188	0.0791784	0.267791	-4.67455
ENSMUSG00000041308	-0.348026	6.36123	-1.80162	0.0792209	0.267791	-4.66215
ENSMUSG00000097415	-1.11869	6.02724	-1.80108	0.0793072	0.267925	-4.52142
ENSMUSG00000020838	-2.30097	1.41357	-1.80067	0.079373	0.267989	-4.19309
ENSMUSG00000060802	0.364032	11.8851	1.80015	0.0794565	0.268046	-4.32775
ENSMUSG00000025340	-0.301023	5.37124	-1.79986	0.0795023	0.268046	-4.49032
ENSMUSG00000026219	-0.434031	8.44945	-1.79956	0.0795512	0.268046	-4.63291
ENSMUSG00000033285	-0.484265	5.47985	-1.79915	0.0796166	0.268046	-4.50402
ENSMUSG00000020661	-0.652251	5.57686	-1.79895	0.0796491	0.268046	-4.49012
ENSMUSG00000021488	-0.783438	7.36504	-1.79882	0.0796703	0.268046	-4.68173
ENSMUSG00000030447	-0.28207	6.87585	-1.79815	0.079778	0.268251	-4.68557
ENSMUSG00000010142	-2.13634	5.60568	-1.79739	0.079901	0.268257	-4.37078
ENSMUSG00000002103	-0.268048	6.4246	-1.79731	0.0799132	0.268257	-4.66802
ENSMUSG00000038708	-1.08092	5.43459	-1.79706	0.0799534	0.268257	-4.44636
ENSMUSG00000030220	-1.61572	7.9409	-1.79685	0.0799871	0.268257	-4.65609
ENSMUSG00000022456	-2.09587	1.83721	-1.79669	0.0800138	0.268257	-4.15443
ENSMUSG00000071369	-0.477809	5.88656	-1.79633	0.080071	0.268292	-4.56324
ENSMUSG00000024259	0.410504	7.42653	1.7958	0.0801577	0.268425	-4.69343
ENSMUSG00000053716	-0.593557	5.47413	-1.79532	0.0802359	0.26853	-4.45612
ENSMUSG00000045482	-1.07395	5.5291	-1.79409	0.0804343	0.268702	-4.41245
ENSMUSG00000067714	-3.05601	1.44728	-1.79405	0.0804416	0.268702	-4.21885
ENSMUSG00000033429	0.615062	5.59107	1.79335	0.0805546	0.268702	-4.62152
ENSMUSG00000037896	-0.459231	5.85816	-1.79334	0.0805558	0.268702	-4.56283
ENSMUSG00000030557	-0.288443	7.49246	-1.79314	0.0805883	0.268702	-4.69552
ENSMUSG00000050708	0.466117	10.6026	1.79309	0.080597	0.268702	-4.40729
ENSMUSG00000048047	-0.406491	6.05831	-1.79257	0.0806818	0.268702	-4.61294
ENSMUSG00000002308	0.660261	5.64476	1.79249	0.0806946	0.268702	-4.65184
ENSMUSG00000031422	0.407306	8.18665	1.7924	0.080709	0.268702	-4.65671
ENSMUSG00000031154	-0.659067	5.96994	-1.7903	0.0810511	0.26946	-4.53089
ENSMUSG00000033161	-0.720756	7.39198	-1.79023	0.0810635	0.26946	-4.69642
ENSMUSG00000086564	-2.90384	0.960954	-1.79014	0.0810776	0.26946	-4.26416
ENSMUSG00000033712	-0.51845	5.67706	-1.78876	0.081303	0.269648	-4.50357
ENSMUSG00000028277	0.26265	7.74296	1.78852	0.081342	0.269648	-4.70058
ENSMUSG00000020100	-0.39203	5.974	-1.78839	0.0813645	0.269648	-4.60827
ENSMUSG00000024283	-0.287524	7.24739	-1.78837	0.0813664	0.269648	-4.70373
ENSMUSG00000025495	0.410513	5.73257	1.78821	0.0813938	0.269648	-4.63716
ENSMUSG00000021959	-0.347883	5.58162	-1.78788	0.0814477	0.269648	-4.54028
ENSMUSG00000026980	-2.35763	4.53752	-1.78772	0.0814739	0.269648	-4.19034
ENSMUSG00000040006	0.809288	8.77341	1.78743	0.081521	0.269648	-4.5835
ENSMUSG00000044033	-0.970409	1.9396	-1.78695	0.0816005	0.269648	-4.11156
ENSMUSG00000072437	-1.83898	1.21552	-1.78665	0.0816487	0.269648	-4.19762
ENSMUSG00000059714	0.449387	7.00239	1.78647	0.0816797	0.269648	-4.70971
ENSMUSG00000034116	-2.29496	5.2705	-1.78635	0.0816989	0.269648	-4.25792
ENSMUSG00000024456	-0.823183	6.01969	-1.78607	0.0817457	0.269648	-4.56939
ENSMUSG00000034793	0.384491	5.92839	1.78479	0.081956	0.270042	-4.67284
ENSMUSG00000059142	-0.387384	5.90764	-1.78477	0.0819594	0.270042	-4.58354
ENSMUSG00000021192	-0.484431	5.63953	-1.78405	0.0820771	0.270275	-4.53006
ENSMUSG00000079614	0.32077	7.4629	1.78317	0.0822235	0.270596	-4.71301
ENSMUSG00000039191	-0.307658	6.9656	-1.78289	0.0822692	0.270596	-4.70833
ENSMUSG00000002732	0.688463	5.667	1.78217	0.0823885	0.270833	-4.63847
ENSMUSG00000047867	-0.970592	7.83971	-1.78137	0.0825213	0.270882	-4.70225
ENSMUSG00000092517	-3.43758	0.805072	-1.78038	0.0826846	0.270882	-4.2511
ENSMUSG00000031314	-0.636822	6.26808	-1.78019	0.0827171	0.270882	-4.66126
ENSMUSG00000086784	0.603645	7.49023	1.78002	0.0827459	0.270882	-4.71059
ENSMUSG00000056167	-0.376583	6.04614	-1.77992	0.0827622	0.270882	-4.61589
ENSMUSG00000003282	-0.974664	2.36011	-1.77962	0.0828118	0.270882	-4.12504
ENSMUSG00000072704	0.573415	8.13913	1.77947	0.0828372	0.270882	-4.6705
ENSMUSG00000009585	-1.66889	6.30371	-1.7788	0.0829483	0.270882	-4.53699
ENSMUSG00000029761	0.506329	7.45799	1.77846	0.0830044	0.270882	-4.72333
ENSMUSG00000037548	-3.02043	6.12658	-1.77776	0.0831219	0.270882	-4.42289
ENSMUSG00000060376	0.64081	6.38865	1.77772	0.0831274	0.270882	-4.7155
ENSMUSG00000002108	0.486033	7.25424	1.77765	0.0831401	0.270882	-4.7217
ENSMUSG00000016283	-3.65633	3.89859	-1.77748	0.0831682	0.270882	-4.12197
ENSMUSG00000002265	-1.67986	5.18977	-1.77736	0.0831874	0.270882	-4.31227
ENSMUSG00000026600	-1.09465	5.77812	-1.77728	0.0832014	0.270882	-4.5191
ENSMUSG00000022443	-1.05675	6.76132	-1.77675	0.0832895	0.270882	-4.64508
ENSMUSG00000014418	-0.315691	6.38843	-1.77632	0.0833615	0.270882	-4.69362
ENSMUSG00000054162	-2.84461	0.335552	-1.77601	0.0834143	0.270882	-4.26579
ENSMUSG00000089862	0.32621	5.32482	1.77586	0.0834391	0.270882	-4.57314
ENSMUSG00000039521	-2.56434	0.751278	-1.77562	0.0834796	0.270882	-4.22198
ENSMUSG00000036570	0.687595	6.81002	1.77557	0.0834871	0.270882	-4.72762
ENSMUSG00000076480	-3.77279	0.0705083	-1.77513	0.0835609	0.270882	-4.32276
ENSMUSG00000021248	0.315975	8.57192	1.77472	0.0836301	0.270882	-4.65702
ENSMUSG00000000682	-2.18848	7.76392	-1.7747	0.0836336	0.270882	-4.66032
ENSMUSG00000071655	0.324803	7.53064	1.77391	0.0837657	0.270882	-4.73002
ENSMUSG00000025357	-1.42082	6.60266	-1.77353	0.0838294	0.270882	-4.60032
ENSMUSG00000038147	-1.70903	5.44972	-1.77313	0.0838966	0.270882	-4.3961
ENSMUSG00000061559	0.344652	6.09409	1.77274	0.0839622	0.270882	-4.71069
ENSMUSG00000074918	0.471446	5.79223	1.77274	0.0839631	0.270882	-4.6673
ENSMUSG00000032434	-0.352326	8.43779	-1.77273	0.0839637	0.270882	-4.70001
ENSMUSG00000104213	-3.25877	7.42887	-1.77267	0.0839736	0.270882	-4.52264
ENSMUSG00000020115	-0.327075	6.2933	-1.77265	0.0839783	0.270882	-4.67589
ENSMUSG00000032554	0.630827	8.18229	1.77261	0.0839836	0.270882	-4.67936
ENSMUSG00000024258	0.389903	5.53732	1.77246	0.0840098	0.270882	-4.61195
ENSMUSG00000030779	-0.582293	5.9478	-1.77201	0.0840853	0.270923	-4.62184
ENSMUSG00000103928	-1.54872	1.90163	-1.77175	0.0841292	0.270923	-4.13064
ENSMUSG00000037503	-0.368661	8.29732	-1.77135	0.0841965	0.270923	-4.70469
ENSMUSG00000022678	-0.286415	5.91572	-1.77126	0.0842115	0.270923	-4.61194
ENSMUSG00000027714	0.311303	5.3493	1.77045	0.0843489	0.27107	-4.58483
ENSMUSG00000020038	0.370832	5.20797	1.77043	0.0843518	0.27107	-4.68569
ENSMUSG00000037519	-0.47942	5.91861	-1.76966	0.0844826	0.271338	-4.64315
ENSMUSG00000048997	-1.50331	1.4695	-1.76927	0.0845473	0.271394	-4.17359
ENSMUSG00000040699	-1.70983	7.52455	-1.76807	0.0847512	0.271896	-4.68353
ENSMUSG00000023147	0.505609	5.25813	1.76713	0.0849107	0.272035	-4.59586
ENSMUSG00000032388	0.474313	8.02316	1.76698	0.0849368	0.272035	-4.72075
ENSMUSG00000007888	1.24162	1.52801	1.76648	0.0850218	0.272035	-4.13726
ENSMUSG00000025264	0.366009	5.31084	1.76584	0.0851292	0.272035	-4.58264
ENSMUSG00000093979	-1.66076	1.2055	-1.76547	0.0851936	0.272035	-4.18051
ENSMUSG00000020456	0.464169	8.52173	1.76535	0.0852133	0.272035	-4.69439
ENSMUSG00000043801	0.728094	1.48266	1.76481	0.0853059	0.272035	-4.13753
ENSMUSG00000039233	-0.355442	5.29819	-1.76451	0.0853567	0.272035	-4.51777
ENSMUSG00000026832	-2.4761	6.75451	-1.76441	0.0853742	0.272035	-4.52408
ENSMUSG00000010608	-0.933561	7.1116	-1.76427	0.0853971	0.272035	-4.73053
ENSMUSG00000075467	0.392848	5.97005	1.76419	0.0854121	0.272035	-4.7077
ENSMUSG00000024675	-2.67127	5.22765	-1.76408	0.0854297	0.272035	-4.28886
ENSMUSG00000022504	-2.10223	4.58335	-1.76391	0.0854598	0.272035	-4.24865
ENSMUSG00000020973	-1.85597	0.752989	-1.7635	0.0855286	0.272035	-4.21737
ENSMUSG00000009907	-0.20826	7.64621	-1.7632	0.0855809	0.272035	-4.74446
ENSMUSG00000066149	0.34432	6.12984	1.76298	0.0856181	0.272035	-4.72118
ENSMUSG00000005886	-0.726858	6.23996	-1.76279	0.0856505	0.272035	-4.64797
ENSMUSG00000020454	-0.537895	5.50959	-1.76256	0.0856901	0.272035	-4.52444
ENSMUSG00000025225	-1.4182	5.25809	-1.76252	0.085696	0.272035	-4.37088
ENSMUSG00000026581	-3.16239	7.35247	-1.76209	0.0857704	0.27212	-4.5273
ENSMUSG00000076695	-2.78662	0.233655	-1.76083	0.0859866	0.272467	-4.25056
ENSMUSG00000020572	0.611419	8.60864	1.76062	0.0860231	0.272467	-4.58335
ENSMUSG00000057193	-0.771341	7.16155	-1.76042	0.0860567	0.272467	-4.73484
ENSMUSG00000020716	-0.508734	6.19189	-1.76034	0.0860697	0.272467	-4.68308
ENSMUSG00000033825	-1.52613	5.24948	-1.75937	0.0862381	0.272623	-4.38779
ENSMUSG00000034850	-0.258383	6.97802	-1.75933	0.086244	0.272623	-4.74909
ENSMUSG00000076605	-2.39817	0.546552	-1.75923	0.0862617	0.272623	-4.22596
ENSMUSG00000023000	-2.14628	1.01929	-1.75873	0.0863473	0.272743	-4.20958
ENSMUSG00000022885	-1.26857	6.59482	-1.75712	0.0866245	0.27339	-4.63214
ENSMUSG00000035778	-0.347804	6.3109	-1.75699	0.0866475	0.27339	-4.71885
ENSMUSG00000015755	-0.461728	7.26328	-1.75622	0.0867811	0.273409	-4.75386
ENSMUSG00000075033	-2.20001	4.99012	-1.7562	0.0867839	0.273409	-4.29671
ENSMUSG00000059994	-3.2231	4.75658	-1.75613	0.0867964	0.273409	-4.22239
ENSMUSG00000049608	-3.31569	0.55683	-1.75578	0.086856	0.273446	-4.29391
ENSMUSG00000086533	-2.71553	0.929328	-1.7545	0.0870794	0.273999	-4.2474
ENSMUSG00000100529	-3.97292	-0.386759	-1.75392	0.0871796	0.274037	-4.39847
ENSMUSG00000071647	-0.575914	5.46987	-1.75387	0.0871872	0.274037	-4.50894
ENSMUSG00000026767	0.273757	5.9952	1.75356	0.0872414	0.274057	-4.72571
ENSMUSG00000026094	-1.42347	8.14529	-1.7531	0.0873212	0.274158	-4.71461
ENSMUSG00000039156	-0.367641	5.56337	-1.75245	0.0874351	0.274365	-4.59222
ENSMUSG00000063388	-1.25413	1.13476	-1.75068	0.0877426	0.27501	-4.16251
ENSMUSG00000070738	-0.330078	8.36796	-1.75033	0.0878042	0.27501	-4.74319
ENSMUSG00000063888	0.275733	7.02163	1.75027	0.0878146	0.27501	-4.76869
ENSMUSG00000031365	-0.327108	6.32807	-1.75017	0.0878326	0.27501	-4.72731
ENSMUSG00000024491	-0.499617	5.97996	-1.74969	0.0879159	0.275121	-4.68461
ENSMUSG00000014504	0.252535	6.20081	1.74916	0.0880094	0.275143	-4.74628
ENSMUSG00000039936	-1.98049	5.63834	-1.74895	0.0880462	0.275143	-4.42715
ENSMUSG00000056267	0.469696	5.29741	1.7486	0.0881076	0.275143	-4.64033
ENSMUSG00000028693	-0.492428	5.8592	-1.74856	0.088115	0.275143	-4.62788
ENSMUSG00000033543	0.276251	6.23494	1.74793	0.0882238	0.275333	-4.74547
ENSMUSG00000035351	0.409845	4.37465	1.74716	0.0883591	0.275605	-4.41083
ENSMUSG00000020515	0.262565	6.87523	1.74679	0.0884242	0.275659	-4.77118
ENSMUSG00000019768	0.669488	6.35254	1.74618	0.0885313	0.275842	-4.77301
ENSMUSG00000041827	-1.47296	1.90864	-1.74581	0.0885973	0.275869	-4.15538
ENSMUSG00000006423	0.476279	7.57536	1.74555	0.0886423	0.275869	-4.76603
ENSMUSG00000023994	-0.65369	6.03547	-1.74531	0.0886843	0.275869	-4.6982
ENSMUSG00000036099	-0.481211	5.31022	-1.74445	0.0888362	0.276192	-4.53925
ENSMUSG00000026411	0.495342	5.75411	1.74353	0.0889985	0.276547	-4.68101
ENSMUSG00000032087	-3.43984	-0.195839	-1.74301	0.0890904	0.276638	-4.36616
ENSMUSG00000042599	-0.400878	7.42142	-1.74276	0.0891347	0.276638	-4.7755
ENSMUSG00000023026	-0.754825	5.63895	-1.74235	0.0892075	0.276638	-4.55883
ENSMUSG00000057329	-0.779431	6.20105	-1.74227	0.089221	0.276638	-4.65069
ENSMUSG00000035930	-2.92093	0.462044	-1.74129	0.0893951	0.2768	-4.27773
ENSMUSG00000024673	-3.53726	6.90131	-1.74122	0.0894081	0.2768	-4.51477
ENSMUSG00000062373	0.409887	7.37247	1.741	0.089447	0.2768	-4.78171
ENSMUSG00000026309	0.206309	6.44588	1.74089	0.0894662	0.2768	-4.7641
ENSMUSG00000037071	1.01057	14.9941	1.74055	0.0895268	0.276838	-4.25093
ENSMUSG00000025531	-0.36578	6.03129	-1.74014	0.0895995	0.276913	-4.70332
ENSMUSG00000042507	-0.673305	5.47147	-1.73909	0.0897867	0.277321	-4.57622
ENSMUSG00000060733	-0.270897	5.60411	-1.73885	0.0898282	0.277321	-4.62294
ENSMUSG00000059898	-3.9013	4.35358	-1.7379	0.0899982	0.277696	-4.18486
ENSMUSG00000036606	-0.812737	5.19826	-1.73684	0.0901866	0.278128	-4.4908
ENSMUSG00000018774	-1.01593	5.59374	-1.73546	0.0904351	0.278744	-4.54065
ENSMUSG00000020253	0.368528	7.66495	1.73453	0.0906003	0.279103	-4.7885
ENSMUSG00000028741	0.423654	5.2066	1.73346	0.0907935	0.279548	-4.63211
ENSMUSG00000065979	0.525664	7.02065	1.73244	0.0909765	0.279583	-4.79514
ENSMUSG00000044734	-1.54861	5.94389	-1.73239	0.0909849	0.279583	-4.5593
ENSMUSG00000023274	-3.82959	5.1591	-1.73234	0.0909944	0.279583	-4.20574
ENSMUSG00000000568	-0.46284	6.97988	-1.73231	0.0909999	0.279583	-4.78112
ENSMUSG00000022685	-0.207168	5.99428	-1.73149	0.0911482	0.279889	-4.69959
ENSMUSG00000015750	0.364767	6.84023	1.73055	0.091317	0.280257	-4.79584
ENSMUSG00000007207	-1.13893	1.97393	-1.72998	0.0914204	0.280425	-4.17669
ENSMUSG00000037553	-0.828853	6.16707	-1.72959	0.0914895	0.280486	-4.67284
ENSMUSG00000017146	-2.32706	1.5708	-1.72776	0.0918214	0.281353	-4.22608
ENSMUSG00000030614	0.362055	6.26836	1.72744	0.0918805	0.281384	-4.79097
ENSMUSG00000032594	-0.313277	7.17729	-1.72691	0.0919758	0.281518	-4.80057
ENSMUSG00000026649	0.911539	2.04827	1.72657	0.0920383	0.281518	-4.17547
ENSMUSG00000014867	0.316253	8.49071	1.7261	0.0921239	0.281518	-4.75391
ENSMUSG00000026753	0.301444	7.62777	1.72585	0.0921686	0.281518	-4.80186
ENSMUSG00000079298	-2.69786	1.21105	-1.72584	0.0921698	0.281518	-4.25574
ENSMUSG00000079418	0.285831	5.62121	1.72471	0.0923769	0.281826	-4.70268
ENSMUSG00000041261	-1.92869	1.76831	-1.72443	0.0924276	0.281826	-4.17827
ENSMUSG00000032556	-3.62783	1.56746	-1.72432	0.0924479	0.281826	-4.3012
ENSMUSG00000032307	0.315555	6.92139	1.72384	0.092535	0.281826	-4.80815
ENSMUSG00000023939	0.466632	5.70338	1.72369	0.0925627	0.281826	-4.73285
ENSMUSG00000038633	0.478016	8.11043	1.72314	0.0926627	0.281826	-4.78868
ENSMUSG00000052516	-2.88301	1.33245	-1.72296	0.0926956	0.281826	-4.27232
ENSMUSG00000033220	-2.09133	7.41843	-1.72287	0.0927117	0.281826	-4.70367
ENSMUSG00000028435	-3.17078	1.21284	-1.72226	0.0928237	0.281826	-4.26947
ENSMUSG00000042548	-0.739884	5.24111	-1.72214	0.0928454	0.281826	-4.51306
ENSMUSG00000057069	-0.750178	6.11148	-1.72207	0.0928576	0.281826	-4.696
ENSMUSG00000044156	-2.05159	1.92363	-1.72189	0.0928919	0.281826	-4.20512
ENSMUSG00000004266	-2.33707	6.52753	-1.72179	0.0929097	0.281826	-4.57923
ENSMUSG00000079465	-1.76586	1.07961	-1.72082	0.0930868	0.282214	-4.21888
ENSMUSG00000002550	0.584826	8.09412	1.72047	0.0931523	0.282263	-4.76074
ENSMUSG00000067610	-2.34451	0.687174	-1.71966	0.0933008	0.282425	-4.30212
ENSMUSG00000025743	-0.878107	5.92925	-1.71964	0.0933042	0.282425	-4.6155
ENSMUSG00000039316	-1.30763	5.37565	-1.71907	0.0934082	0.28259	-4.50267
ENSMUSG00000104344	-1.11048	2.11195	-1.71829	0.0935525	0.282878	-4.18344
ENSMUSG00000039048	0.383588	6.31716	1.71756	0.0936874	0.283067	-4.80626
ENSMUSG00000026305	-0.903855	6.07868	-1.71741	0.0937138	0.283067	-4.66702
ENSMUSG00000000743	0.304445	7.6889	1.71701	0.0937884	0.283143	-4.81669
ENSMUSG00000035674	0.501249	6.97627	1.71623	0.0939324	0.283297	-4.82162
ENSMUSG00000071234	-3.28238	-0.0273771	-1.7162	0.0939383	0.283297	-4.34552
ENSMUSG00000029014	-0.573717	5.54993	-1.71541	0.0940842	0.283588	-4.62354
ENSMUSG00000055809	-1.76179	1.85592	-1.7151	0.0941408	0.28361	-4.20969
ENSMUSG00000041319	-0.38607	4.37126	-1.71372	0.0943973	0.284163	-4.43028
ENSMUSG00000112639	0.803789	1.95975	1.71351	0.0944354	0.284163	-4.19277
ENSMUSG00000042719	-0.344704	5.63905	-1.71273	0.0945812	0.284163	-4.72456
ENSMUSG00000068227	-1.93295	5.57388	-1.71266	0.0945942	0.284163	-4.48636
ENSMUSG00000034177	-2.83105	0.207828	-1.71252	0.0946191	0.284163	-4.31133
ENSMUSG00000021451	-2.41883	5.43415	-1.71251	0.094622	0.284163	-4.42012
ENSMUSG00000109282	-1.51402	1.51133	-1.7116	0.0947912	0.284376	-4.24769
ENSMUSG00000055024	-0.736839	5.37633	-1.7116	0.0947919	0.284376	-4.58461
ENSMUSG00000048100	0.409294	5.89799	1.71105	0.0948945	0.28452	-4.80566
ENSMUSG00000076474	-2.96064	0.222476	-1.71059	0.0949792	0.28452	-4.31441
ENSMUSG00000019927	-0.348035	5.32008	-1.71043	0.0950088	0.28452	-4.58299
ENSMUSG00000067194	0.319649	7.40108	1.71026	0.0950416	0.28452	-4.82931
ENSMUSG00000009772	-2.01181	3.81917	-1.70981	0.0951244	0.28452	-4.21785
ENSMUSG00000022999	-0.829764	5.15599	-1.70964	0.0951575	0.28452	-4.51103
ENSMUSG00000018507	-1.20613	4.93112	-1.70936	0.0952093	0.28452	-4.43827
ENSMUSG00000022451	0.37606	7.2258	1.70921	0.0952369	0.28452	-4.83274
ENSMUSG00000069895	-0.381623	6.13582	-1.70877	0.0953202	0.28462	-4.76143
ENSMUSG00000001156	-0.757779	6.07257	-1.70778	0.0955043	0.285021	-4.68923
ENSMUSG00000029634	-0.288234	6.22994	-1.70724	0.0956066	0.285178	-4.79235
ENSMUSG00000026872	-0.549643	8.38124	-1.70609	0.0958222	0.285618	-4.78328
ENSMUSG00000059436	0.266085	6.94135	1.70591	0.0958564	0.285618	-4.83827
ENSMUSG00000021969	-0.590246	7.09885	-1.70565	0.0959036	0.285618	-4.8271
ENSMUSG00000041530	-0.526247	6.32433	-1.70504	0.0960192	0.285814	-4.773
ENSMUSG00000042046	-0.345092	5.6807	-1.70386	0.0962414	0.286284	-4.68019
ENSMUSG00000027751	-0.609726	6.26693	-1.70342	0.096324	0.286284	-4.75466
ENSMUSG00000061411	-1.48979	2.04512	-1.70341	0.0963269	0.286284	-4.20331
ENSMUSG00000001948	0.863024	1.98818	1.7017	0.0966499	0.287095	-4.20069
ENSMUSG00000037926	-0.657716	7.28846	-1.70123	0.0967389	0.287138	-4.83815
ENSMUSG00000071337	-0.510051	6.75663	-1.70109	0.0967646	0.287138	-4.83352
ENSMUSG00000070808	-2.0075	1.77548	-1.70066	0.0968469	0.287234	-4.24123
ENSMUSG00000028059	-0.810753	5.61346	-1.69987	0.0969967	0.287293	-4.61161
ENSMUSG00000041241	0.378327	5.75294	1.69946	0.0970737	0.287293	-4.76839
ENSMUSG00000020455	-0.649281	5.15472	-1.69929	0.0971058	0.287293	-4.54221
ENSMUSG00000113035	-4.23243	1.04782	-1.69929	0.0971059	0.287293	-4.35715
ENSMUSG00000036402	0.435655	7.54003	1.69909	0.0971439	0.287293	-4.84383
ENSMUSG00000032782	-0.975333	2.24063	-1.69863	0.0972321	0.287293	-4.2037
ENSMUSG00000096464	-2.90417	-0.176497	-1.69828	0.0972978	0.287293	-4.34509
ENSMUSG00000027752	-0.525448	5.57604	-1.69819	0.0973166	0.287293	-4.65501
ENSMUSG00000027411	-0.410889	5.9702	-1.69811	0.0973311	0.287293	-4.72522
ENSMUSG00000034744	0.42353	5.91217	1.69788	0.0973738	0.287293	-4.78509
ENSMUSG00000025279	-2.63038	4.92478	-1.69765	0.0974181	0.287293	-4.31442
ENSMUSG00000027961	0.678747	5.72075	1.69726	0.0974934	0.287367	-4.79074
ENSMUSG00000009569	-0.50313	5.02425	-1.69564	0.0978015	0.288127	-4.56173
ENSMUSG00000076563	-3.21137	0.719207	-1.69511	0.097904	0.288245	-4.29397
ENSMUSG00000030086	0.664228	6.29363	1.69487	0.0979485	0.288245	-4.84722
ENSMUSG00000032217	-0.463282	5.9718	-1.69437	0.0980446	0.288245	-4.73758
ENSMUSG00000026288	-1.48907	5.04384	-1.6939	0.0981348	0.288245	-4.47743
ENSMUSG00000035545	-1.35368	5.16215	-1.69364	0.0981857	0.288245	-4.44218
ENSMUSG00000056211	-0.634292	5.47437	-1.69361	0.0981911	0.288245	-4.65578
ENSMUSG00000047880	-3.30384	4.28399	-1.69359	0.0981935	0.288245	-4.26033
ENSMUSG00000048175	0.273601	5.60222	1.69307	0.0982946	0.288373	-4.72886
ENSMUSG00000025509	0.709338	10.7702	1.69284	0.0983375	0.288373	-4.53914
ENSMUSG00000046434	-0.414853	8.58083	-1.69137	0.0986208	0.288651	-4.82714
ENSMUSG00000045594	0.265006	5.77697	1.69122	0.0986505	0.288651	-4.77625
ENSMUSG00000017376	-0.309539	5.79439	-1.69114	0.0986647	0.288651	-4.73243
ENSMUSG00000027628	0.234125	5.52769	1.69105	0.0986817	0.288651	-4.72613
ENSMUSG00000024072	0.384529	7.46249	1.69104	0.098684	0.288651	-4.85953
ENSMUSG00000040549	-0.755375	5.80215	-1.6906	0.0987681	0.288749	-4.70484
ENSMUSG00000032221	-2.67194	0.686489	-1.68981	0.0989222	0.288821	-4.32195
ENSMUSG00000020134	-0.806895	7.06755	-1.68978	0.0989265	0.288821	-4.84293
ENSMUSG00000030138	-0.599239	5.48578	-1.6894	0.0990011	0.288821	-4.68101
ENSMUSG00000037754	-1.01904	5.43347	-1.68929	0.0990218	0.288821	-4.5858
ENSMUSG00000021115	-0.604399	5.81851	-1.68878	0.0991196	0.288821	-4.67578
ENSMUSG00000068699	-1.41788	0.932567	-1.68864	0.0991482	0.288821	-4.22125
ENSMUSG00000000290	-1.62901	6.46592	-1.68843	0.0991876	0.288821	-4.68754
ENSMUSG00000032661	-1.94017	1.7908	-1.68839	0.0991956	0.288821	-4.2461
ENSMUSG00000040383	-0.45695	6.2794	-1.68761	0.0993468	0.289114	-4.82508
ENSMUSG00000000817	-2.43836	0.559334	-1.68659	0.0995441	0.289542	-4.31498
ENSMUSG00000026622	-2.39978	1.49315	-1.68609	0.0996413	0.289677	-4.28601
ENSMUSG00000073409	-0.896045	8.06509	-1.68564	0.0997279	0.289782	-4.8492
ENSMUSG00000027286	0.280085	5.24623	1.6845	0.099951	0.290283	-4.69174
ENSMUSG00000030088	0.587936	7.54804	1.68421	0.100007	0.290299	-4.85527
ENSMUSG00000037991	-2.63257	0.40455	-1.68391	0.100065	0.290319	-4.3299
ENSMUSG00000076470	-3.03128	0.413932	-1.68353	0.10014	0.29039	-4.33119
ENSMUSG00000028383	0.627281	8.02552	1.6824	0.10036	0.290619	-4.84639
ENSMUSG00000094075	-3.63017	0.131763	-1.68239	0.100361	0.290619	-4.36353
ENSMUSG00000029334	-1.09062	1.9805	-1.68234	0.100371	0.290619	-4.22117
ENSMUSG00000021550	0.344148	6.98759	1.68196	0.100445	0.290686	-4.87577
ENSMUSG00000025575	-0.31242	6.35939	-1.68144	0.100548	0.290838	-4.80066
ENSMUSG00000041481	-2.66002	5.35688	-1.68099	0.100636	0.290945	-4.43697
ENSMUSG00000071074	0.253265	6.45673	1.68054	0.100722	0.291049	-4.86102
ENSMUSG00000030314	0.28096	5.98324	1.68022	0.100787	0.291088	-4.81554
ENSMUSG00000038457	-1.6346	1.72744	-1.67965	0.100897	0.291214	-4.22586
ENSMUSG00000042460	-0.278138	7.30718	-1.67947	0.100932	0.291214	-4.87595
ENSMUSG00000006315	0.4545	6.8574	1.67672	0.101473	0.292488	-4.88302
ENSMUSG00000002957	0.251807	7.46205	1.67671	0.101475	0.292488	-4.88317
ENSMUSG00000057963	0.417424	5.55179	1.67631	0.101554	0.292569	-4.8102
ENSMUSG00000034940	-0.566485	5.97264	-1.67593	0.101629	0.292638	-4.76377
ENSMUSG00000105906	-2.44292	4.90982	-1.6752	0.101774	0.292906	-4.3616
ENSMUSG00000014030	-3.08469	4.91248	-1.67468	0.101877	0.293055	-4.36143
ENSMUSG00000038357	-4.06955	-1.10418	-1.67217	0.102374	0.294084	-4.44867
ENSMUSG00000045767	-0.193351	7.5756	-1.67211	0.102385	0.294084	-4.88724
ENSMUSG00000004665	-1.41923	6.73906	-1.67191	0.102425	0.294084	-4.76971
ENSMUSG00000041570	-0.553037	5.91139	-1.67184	0.10244	0.294084	-4.77359
ENSMUSG00000036986	-0.948193	5.40459	-1.67099	0.102608	0.29442	-4.60375
[truncated: 3,735 more rows]

## Sheet: TAN4PM_AL4PM_DGE_list
Full list of DEGs
ENSEMBLE ID	logFC	AveExpr	t	P.Value	adj.P.Val	B
ENSMUSG00000028150	1.1448	5.5629	4.46674	6.46096e-05	0.370407	-3.44386
ENSMUSG00000042010	1.80117	6.74263	4.10928	0.00019341	0.554411	-3.32087
ENSMUSG00000028976	2.18198	3.93442	3.58971	0.000901438	0.943549	-4.14385
ENSMUSG00000020917	2.20759	10.3317	3.43895	0.00138796	0.943549	-4.10586
ENSMUSG00000024091	-0.428175	7.29489	-3.43201	0.00141553	0.943549	-3.62368
ENSMUSG00000024222	0.842324	6.17448	3.39274	0.00158182	0.943549	-3.7146
ENSMUSG00000034981	1.22953	6.0808	3.33258	0.00187319	0.943549	-3.71798
ENSMUSG00000037773	0.652564	4.35886	3.26227	0.00227856	0.943549	-4.25684
ENSMUSG00000111942	1.77639	6.31832	3.21802	0.00257511	0.943549	-3.75332
ENSMUSG00000036752	-0.561733	8.08733	-3.20105	0.00269821	0.943549	-3.75494
ENSMUSG00000049422	0.976923	6.12241	3.00035	0.00464741	0.943549	-3.90139
ENSMUSG00000027583	0.541209	5.26257	2.96283	0.00513505	0.943549	-4.0907
ENSMUSG00000003038	-0.533632	7.20692	-2.96196	0.00514686	0.943549	-3.86003
ENSMUSG00000021957	1.16569	10.5361	2.94585	0.00537115	0.943549	-4.22094
ENSMUSG00000027750	1.00577	7.13324	2.94116	0.00543804	0.943549	-3.87363
ENSMUSG00000020277	0.652373	6.81386	2.90303	0.00601245	0.943549	-3.88964
ENSMUSG00000022043	-0.384716	7.59037	-2.88467	0.00630873	0.943549	-3.89702
ENSMUSG00000090150	1.02991	7.43986	2.82223	0.00742171	0.943549	-3.93093
ENSMUSG00000097804	2.0238	1.88142	2.82045	0.00745608	0.943549	-4.54373
ENSMUSG00000040111	1.18154	5.72585	2.78868	0.0080928	0.943549	-4.05124
ENSMUSG00000037348	-0.510938	5.38093	-2.71956	0.00965674	0.943549	-4.18866
ENSMUSG00000021775	-0.752692	7.36432	-2.70815	0.00994012	0.943549	-3.99088
ENSMUSG00000026489	0.63178	6.2749	2.70516	0.0100158	0.943549	-4.00224
ENSMUSG00000031516	-0.386677	6.28694	-2.67811	0.0107241	0.943549	-4.04313
ENSMUSG00000020432	0.626102	6.99099	2.67532	0.0107996	0.943549	-3.99659
ENSMUSG00000028932	-0.440389	7.44618	-2.65874	0.0112594	0.943549	-4.00369
ENSMUSG00000043336	1.57741	5.32042	2.64528	0.0116457	0.943549	-4.1851
ENSMUSG00000034192	-0.719301	5.4965	-2.6313	0.0120598	0.943549	-4.2275
ENSMUSG00000030104	-0.408981	8.72561	-2.62739	0.012178	0.943549	-4.08708
ENSMUSG00000039735	0.508878	6.24771	2.62738	0.0121782	0.943549	-4.04449
ENSMUSG00000040016	1.31627	6.50226	2.59511	0.0131954	0.943549	-4.04277
ENSMUSG00000021196	0.514131	7.23786	2.59216	0.0132922	0.943549	-4.03415
ENSMUSG00000020486	0.518228	5.60505	2.56849	0.0140928	0.943549	-4.1693
ENSMUSG00000040170	1.24232	6.0673	2.56729	0.0141344	0.943549	-4.10538
ENSMUSG00000030980	0.478988	5.5238	2.55495	0.0145704	0.943549	-4.18536
ENSMUSG00000038949	0.767423	6.23034	2.52044	0.0158551	0.943549	-4.11696
ENSMUSG00000071369	0.605022	5.88656	2.51031	0.0162511	0.943549	-4.12032
ENSMUSG00000043140	-0.323444	5.4005	-2.50742	0.016366	0.943549	-4.24422
ENSMUSG00000113328	1.84261	1.61678	2.49983	0.0166709	0.943549	-4.53916
ENSMUSG00000042249	1.00936	5.09929	2.49326	0.0169387	0.943549	-4.24431
ENSMUSG00000025237	0.520717	5.64063	2.48045	0.0174723	0.943549	-4.19361
ENSMUSG00000078515	0.69417	6.21524	2.47138	0.0178597	0.943549	-4.12101
ENSMUSG00000023087	0.748865	5.14289	2.46977	0.0179292	0.943549	-4.24187
ENSMUSG00000048120	0.523784	5.65212	2.46656	0.0180685	0.943549	-4.17932
ENSMUSG00000066687	1.63022	4.9008	2.46225	0.0182573	0.943549	-4.28074
ENSMUSG00000019763	0.554854	5.07508	2.46007	0.0183536	0.943549	-4.29142
ENSMUSG00000041828	0.892517	7.59293	2.46004	0.0183549	0.943549	-4.09992
ENSMUSG00000029650	0.456773	5.8818	2.45847	0.0184243	0.943549	-4.17435
ENSMUSG00000063286	2.01158	5.97755	2.45527	0.0185664	0.943549	-4.17619
ENSMUSG00000022122	0.840941	5.36257	2.45521	0.0185693	0.943549	-4.23088
ENSMUSG00000027398	2.25615	1.36325	2.45189	0.0187183	0.943549	-4.55577
ENSMUSG00000031657	-0.369008	5.68317	-2.45131	0.0187442	0.943549	-4.22823
ENSMUSG00000026692	1.42804	1.83799	2.44987	0.018809	0.943549	-4.53691
ENSMUSG00000022894	-1.15253	8.20014	-2.44287	0.0191279	0.943549	-4.1199
ENSMUSG00000018417	0.708186	5.86796	2.43849	0.0193301	0.943549	-4.17597
ENSMUSG00000032492	0.957208	5.51028	2.43708	0.0193952	0.943549	-4.22833
ENSMUSG00000027322	1.2118	4.88741	2.43112	0.0196742	0.943549	-4.30304
ENSMUSG00000035781	-0.374503	6.85451	-2.42966	0.0197429	0.943549	-4.11386
ENSMUSG00000045328	3.31235	0.266681	2.42359	0.0200316	0.943549	-4.57371
ENSMUSG00000073490	0.751382	5.25526	2.41833	0.0202845	0.943549	-4.28409
ENSMUSG00000069893	2.70709	0.92465	2.39878	0.0212511	0.943549	-4.56764
ENSMUSG00000108132	2.93509	-0.587519	2.39484	0.0214508	0.943549	-4.57641
ENSMUSG00000020717	0.489182	8.22457	2.39382	0.0215027	0.943549	-4.1516
ENSMUSG00000020889	-2.17199	5.02942	-2.3768	0.0223866	0.943549	-4.48173
ENSMUSG00000032271	-0.998861	8.3931	-2.37532	0.0224653	0.943549	-4.15983
ENSMUSG00000030465	0.624243	5.25555	2.37155	0.0226661	0.943549	-4.26964
ENSMUSG00000074994	0.750538	5.49813	2.36823	0.0228446	0.943549	-4.26346
ENSMUSG00000090112	0.641432	6.21633	2.36502	0.0230181	0.943549	-4.16004
ENSMUSG00000050549	-0.74654	6.22936	-2.36346	0.0231026	0.943549	-4.20258
ENSMUSG00000066456	-0.514454	5.80926	-2.35905	0.0233437	0.943549	-4.25614
ENSMUSG00000032633	0.352707	6.07858	2.35381	0.0236334	0.943549	-4.1739
ENSMUSG00000016239	1.79635	1.25389	2.34777	0.023971	0.943549	-4.5559
ENSMUSG00000095200	2.73195	-1.00127	2.34359	0.0242073	0.943549	-4.57651
ENSMUSG00000032572	2.76703	1.06667	2.34301	0.0242404	0.943549	-4.56251
ENSMUSG00000024571	-0.314359	7.39732	-2.33699	0.0245843	0.943549	-4.1493
ENSMUSG00000027782	-0.24605	8.23443	-2.32709	0.0251602	0.943549	-4.16605
ENSMUSG00000042625	1.17385	5.08237	2.32111	0.025514	0.943549	-4.32997
ENSMUSG00000032418	1.41835	10.8768	2.31592	0.0258248	0.943549	-4.38143
ENSMUSG00000010095	-0.274215	7.39592	-2.31298	0.0260018	0.943549	-4.15969
ENSMUSG00000037406	-1.37231	1.45179	-2.29875	0.0268763	0.943549	-4.55773
ENSMUSG00000002020	0.534257	5.88763	2.29822	0.0269098	0.943549	-4.20951
ENSMUSG00000035476	0.604208	5.76772	2.29756	0.0269507	0.943549	-4.23918
ENSMUSG00000025558	1.0351	6.81845	2.29002	0.0274259	0.943549	-4.17493
ENSMUSG00000042719	0.479106	5.63905	2.27998	0.02807	0.943549	-4.27152
ENSMUSG00000020100	0.474648	5.974	2.27949	0.0281016	0.943549	-4.21711
ENSMUSG00000097099	0.979744	2.0181	2.27238	0.0285669	0.943549	-4.53554
ENSMUSG00000025757	0.59813	5.64359	2.26033	0.0293701	0.943549	-4.24621
ENSMUSG00000102602	2.22574	0.951243	2.25638	0.0296377	0.943549	-4.55858
ENSMUSG00000038650	-0.344174	7.59156	-2.25373	0.0298187	0.943549	-4.18754
ENSMUSG00000058571	1.26573	2.07812	2.24678	0.0302974	0.943549	-4.54948
ENSMUSG00000037296	-0.520701	5.61541	-2.24509	0.0304155	0.943549	-4.29998
ENSMUSG00000010609	-0.255865	6.4268	-2.24403	0.0304891	0.943549	-4.20596
ENSMUSG00000014606	-0.353252	7.63197	-2.24121	0.0306864	0.943549	-4.19254
ENSMUSG00000056666	0.783709	7.34049	2.21199	0.0328001	0.943549	-4.20571
ENSMUSG00000026415	1.70781	0.907187	2.21158	0.0328305	0.943549	-4.56431
ENSMUSG00000028044	-0.72051	5.31975	-2.20741	0.0331427	0.943549	-4.3767
ENSMUSG00000042129	0.820755	5.97668	2.19881	0.0337949	0.943549	-4.23663
ENSMUSG00000028766	1.26484	1.89098	2.19592	0.0340167	0.943549	-4.5623
ENSMUSG00000023022	0.563671	5.90735	2.19256	0.0342757	0.943549	-4.25796
ENSMUSG00000029715	-0.603444	4.34738	-2.19002	0.0344729	0.943549	-4.43898
ENSMUSG00000048445	1.3604	1.32203	2.18487	0.0348763	0.943549	-4.56278
ENSMUSG00000075232	-0.508135	6.92072	-2.18475	0.0348857	0.943549	-4.21972
ENSMUSG00000074743	-1.2026	8.08601	-2.17936	0.0353124	0.943549	-4.22335
ENSMUSG00000034858	0.872056	7.15247	2.17841	0.0353881	0.943549	-4.22033
ENSMUSG00000044408	-0.550237	7.33607	-2.17784	0.0354334	0.943549	-4.21977
ENSMUSG00000053541	3.25233	-0.299394	2.17418	0.0357264	0.943549	-4.58237
ENSMUSG00000020444	-0.521709	6.17713	-2.17346	0.0357839	0.943549	-4.25936
ENSMUSG00000002103	0.318499	6.4246	2.17072	0.0360052	0.943549	-4.22886
ENSMUSG00000045312	-0.824362	6.88291	-2.16884	0.0361576	0.943549	-4.22612
ENSMUSG00000028960	0.538519	6.0586	2.16829	0.036202	0.943549	-4.25341
ENSMUSG00000003299	-0.340561	6.44496	-2.16767	0.0362528	0.943549	-4.23667
ENSMUSG00000076598	2.49545	1.05631	2.16506	0.036466	0.943549	-4.55884
ENSMUSG00000021576	-0.330472	7.01093	-2.1621	0.0367088	0.943549	-4.22738
ENSMUSG00000028032	-0.401423	7.00574	-2.16116	0.0367861	0.943549	-4.22815
ENSMUSG00000000276	0.461992	5.52903	2.15597	0.0372165	0.943549	-4.32642
ENSMUSG00000022516	-0.506963	6.01207	-2.14892	0.0378077	0.943549	-4.29936
ENSMUSG00000042599	0.492241	7.42142	2.14816	0.0378724	0.943549	-4.23219
ENSMUSG00000033308	0.715447	5.93039	2.14766	0.0379143	0.943549	-4.28335
ENSMUSG00000031652	0.552115	5.6351	2.14298	0.0383124	0.943549	-4.2994
ENSMUSG00000115684	2.36098	0.314411	2.14238	0.0383641	0.943549	-4.5774
ENSMUSG00000026888	-0.978153	5.93045	-2.14126	0.0384603	0.943549	-4.30089
ENSMUSG00000023075	-0.358135	7.55097	-2.14078	0.0385013	0.943549	-4.23406
ENSMUSG00000043241	0.76446	5.60088	2.14072	0.038506	0.943549	-4.30403
ENSMUSG00000025964	0.586781	5.63303	2.13975	0.0385894	0.943549	-4.30662
ENSMUSG00000033762	1.39572	0.953025	2.13644	0.0388749	0.943549	-4.56067
ENSMUSG00000007564	-0.260105	8.16428	-2.13516	0.0389861	0.943549	-4.24528
ENSMUSG00000025153	1.30514	11.2366	2.13282	0.0391902	0.943549	-4.4316
ENSMUSG00000109559	1.16784	2.33063	2.12972	0.0394606	0.943549	-4.5548
ENSMUSG00000042670	-0.611686	6.01486	-2.12537	0.0398442	0.943549	-4.2969
ENSMUSG00000051185	-0.536665	6.39028	-2.11902	0.0404095	0.943549	-4.26716
ENSMUSG00000020115	0.375044	6.2933	2.11749	0.0405468	0.943549	-4.25788
ENSMUSG00000074749	0.51251	5.29378	2.11749	0.0405472	0.943549	-4.35592
ENSMUSG00000037709	1.03132	7.96784	2.11599	0.0406816	0.943549	-4.26437
ENSMUSG00000054920	-0.4042	7.26529	-2.11307	0.0409455	0.943549	-4.24564
ENSMUSG00000068917	0.572932	5.30067	2.1129	0.040961	0.943549	-4.35324
ENSMUSG00000036932	0.459905	6.27572	2.11154	0.0410844	0.943549	-4.26092
ENSMUSG00000052419	-0.504205	6.24073	-2.10941	0.0412788	0.943549	-4.27658
ENSMUSG00000039680	-0.885489	6.3323	-2.10931	0.0412879	0.943549	-4.29403
ENSMUSG00000026698	-0.442724	5.76903	-2.10868	0.0413448	0.943549	-4.32441
ENSMUSG00000020415	-0.403781	5.98352	-2.10692	0.0415069	0.943549	-4.3137
ENSMUSG00000050052	-0.534011	7.01986	-2.10614	0.0415785	0.943549	-4.25478
ENSMUSG00000043740	1.61467	1.14254	2.10283	0.0418829	0.943549	-4.55968
ENSMUSG00000036513	-0.487423	5.74403	-2.1022	0.0419411	0.943549	-4.33356
ENSMUSG00000035614	0.507077	5.69845	2.09439	0.0426699	0.943549	-4.31148
ENSMUSG00000034593	0.740397	6.89626	2.09374	0.0427305	0.943549	-4.25551
ENSMUSG00000024542	0.869627	5.44124	2.08999	0.0430855	0.943549	-4.33593
ENSMUSG00000030094	0.522282	5.21578	2.08967	0.0431155	0.943549	-4.37587
ENSMUSG00000114493	1.53477	1.40911	2.08734	0.0433371	0.943549	-4.56205
ENSMUSG00000018882	-0.272329	6.35527	-2.08661	0.0434065	0.943549	-4.27195
ENSMUSG00000016637	-0.523616	5.07514	-2.08624	0.043442	0.943549	-4.40474
ENSMUSG00000025898	0.366656	5.7721	2.0849	0.0435696	0.943549	-4.29642
ENSMUSG00000045435	-0.532107	5.23841	-2.08357	0.0436975	0.943549	-4.39976
ENSMUSG00000024085	0.321411	7.25562	2.07508	0.044519	0.943549	-4.26026
ENSMUSG00000033799	0.985251	5.64379	2.06706	0.0453075	0.943549	-4.31492
ENSMUSG00000042364	0.29107	6.23712	2.06574	0.0454377	0.943549	-4.27702
ENSMUSG00000023330	-0.529665	4.34704	-2.06409	0.0456018	0.943549	-4.47837
ENSMUSG00000016918	0.467034	5.8849	2.06222	0.0457886	0.943549	-4.29896
ENSMUSG00000024079	0.603793	5.24404	2.0621	0.0458005	0.943549	-4.35369
ENSMUSG00000005373	1.1397	5.37286	2.06084	0.0459273	0.943549	-4.37393
ENSMUSG00000031393	0.635664	6.02572	2.05951	0.0460605	0.943549	-4.28888
ENSMUSG00000039230	-0.2491	6.42073	-2.05591	0.0464235	0.943549	-4.27769
ENSMUSG00000025745	0.5464	8.50071	2.05462	0.0465539	0.943549	-4.31254
ENSMUSG00000035623	0.735601	5.64073	2.05318	0.0467007	0.943549	-4.3305
ENSMUSG00000046032	-0.36953	6.06527	-2.05149	0.0468729	0.943549	-4.30428
ENSMUSG00000029195	0.883553	5.8675	2.05136	0.0468858	0.943549	-4.29625
ENSMUSG00000042901	-0.361765	7.2215	-2.05134	0.0468879	0.943549	-4.27164
ENSMUSG00000027509	-0.316316	6.05957	-2.04515	0.0475236	0.943549	-4.30575
ENSMUSG00000006784	1.89893	1.6342	2.04412	0.0476298	0.943549	-4.5649
ENSMUSG00000042408	0.771493	5.1295	2.0438	0.047663	0.943549	-4.39538
ENSMUSG00000029313	0.536611	6.23886	2.03723	0.048347	0.943549	-4.30259
ENSMUSG00000002496	0.660411	5.59973	2.03648	0.0484261	0.943549	-4.34323
ENSMUSG00000045896	-0.391227	6.84164	-2.03404	0.0486827	0.943549	-4.28217
ENSMUSG00000020300	0.507877	7.33707	2.0334	0.0487504	0.943549	-4.27859
ENSMUSG00000024018	1.29148	1.81106	2.03318	0.0487738	0.943549	-4.55133
ENSMUSG00000021661	-0.337896	5.27515	-2.03275	0.0488186	0.943549	-4.37648
ENSMUSG00000064357	1.49804	6.55029	2.03236	0.0488598	0.943549	-4.28582
ENSMUSG00000032602	0.576596	7.02408	2.03114	0.048989	0.943549	-4.27933
ENSMUSG00000018001	0.332234	5.97684	2.031	0.0490044	0.943549	-4.30493
ENSMUSG00000112358	2.30766	0.987263	2.02805	0.0493185	0.943549	-4.5822
ENSMUSG00000025147	-0.34868	6.3064	-2.025	0.0496447	0.943549	-4.30154
ENSMUSG00000069539	0.353116	6.17863	2.02416	0.0497342	0.943549	-4.29512
ENSMUSG00000034218	0.826637	5.38017	2.02326	0.0498314	0.943549	-4.35779
ENSMUSG00000103009	-0.89745	2.39199	-2.02189	0.0499789	0.943549	-4.55963
ENSMUSG00000097536	1.36445	1.53536	2.02162	0.0500082	0.943549	-4.55844
ENSMUSG00000037772	-0.503655	6.165	-2.01979	0.0502056	0.943549	-4.31007
ENSMUSG00000035021	0.81609	5.84175	2.01928	0.0502617	0.943549	-4.32281
ENSMUSG00000042286	0.56107	5.28595	2.01841	0.0503551	0.943549	-4.36914
ENSMUSG00000032299	-0.351569	6.27496	-2.01157	0.0511031	0.943549	-4.31028
ENSMUSG00000042594	0.688755	5.80665	2.01114	0.0511512	0.943549	-4.33828
ENSMUSG00000020589	0.503974	7.19027	2.00996	0.0512811	0.943549	-4.28746
ENSMUSG00000046230	0.725449	7.17435	2.0091	0.0513758	0.943549	-4.28888
ENSMUSG00000020661	0.660046	5.57686	2.00367	0.0519784	0.943549	-4.35474
ENSMUSG00000049658	0.591315	5.55818	2.00078	0.0523019	0.943549	-4.3522
ENSMUSG00000031422	-0.436006	8.18665	-1.9996	0.0524353	0.943549	-4.2969
ENSMUSG00000026248	-0.39176	5.78393	-1.99875	0.0525304	0.943549	-4.35531
ENSMUSG00000043279	0.920092	5.45172	1.99753	0.0526687	0.943549	-4.36295
ENSMUSG00000032763	-0.396146	5.58719	-1.99738	0.0526858	0.943549	-4.36811
ENSMUSG00000030613	-0.632942	5.57503	-1.99451	0.053011	0.943549	-4.38737
ENSMUSG00000034525	0.851176	5.39407	1.99418	0.0530484	0.943549	-4.36337
ENSMUSG00000029422	0.481559	6.91251	1.99402	0.0530664	0.943549	-4.29447
ENSMUSG00000002413	0.649928	6.15139	1.99333	0.0531445	0.943549	-4.31054
ENSMUSG00000076606	2.21988	0.682001	1.99262	0.0532256	0.943549	-4.57291
ENSMUSG00000033054	0.570056	4.9844	1.99092	0.0534193	0.943549	-4.41248
ENSMUSG00000025939	-0.618556	7.42141	-1.98816	0.0537355	0.943549	-4.29775
ENSMUSG00000036850	-0.517836	5.96253	-1.98805	0.0537487	0.943549	-4.34756
ENSMUSG00000076608	1.7706	1.0045	1.98502	0.0540975	0.943549	-4.56414
ENSMUSG00000039835	1.21527	1.89533	1.98478	0.0541251	0.943549	-4.56613
ENSMUSG00000032180	-0.654736	5.24916	-1.98422	0.0541905	0.943549	-4.41754
ENSMUSG00000022772	0.272152	6.09226	1.98157	0.0544979	0.943549	-4.31961
ENSMUSG00000096617	0.867149	2.32335	1.98153	0.0545023	0.943549	-4.55342
ENSMUSG00000043613	0.826228	6.01293	1.98065	0.0546045	0.943549	-4.31665
ENSMUSG00000032410	0.560523	6.20168	1.97956	0.0547326	0.943549	-4.31194
ENSMUSG00000046691	-0.365967	6.8644	-1.9787	0.0548321	0.943549	-4.30218
ENSMUSG00000038068	0.556014	5.21428	1.9774	0.0549848	0.943549	-4.41895
ENSMUSG00000040462	0.462831	6.88504	1.97474	0.0552973	0.943549	-4.30235
ENSMUSG00000033952	1.25855	1.78088	1.97412	0.0553701	0.943549	-4.55662
ENSMUSG00000021486	-0.364492	7.9684	-1.97327	0.055471	0.943549	-4.30651
ENSMUSG00000024217	-0.447649	6.05775	-1.9715	0.0556802	0.943549	-4.33548
ENSMUSG00000026749	-0.327803	6.08675	-1.97008	0.0558488	0.943549	-4.33663
ENSMUSG00000036202	0.844546	5.82581	1.96943	0.0559262	0.943549	-4.34707
ENSMUSG00000075000	-0.346055	5.33299	-1.96806	0.0560893	0.943549	-4.40444
ENSMUSG00000025277	0.49228	5.71279	1.96702	0.0562127	0.943549	-4.36063
ENSMUSG00000022698	-0.380287	8.30075	-1.96647	0.0562792	0.943549	-4.3118
ENSMUSG00000002102	-0.238693	7.72248	-1.96601	0.0563342	0.943549	-4.30702
ENSMUSG00000020409	0.391882	6.22381	1.96596	0.0563398	0.943549	-4.31682
ENSMUSG00000024165	-0.501324	5.86276	-1.9651	0.0564429	0.943549	-4.35336
ENSMUSG00000023977	0.783206	6.21308	1.96254	0.0567511	0.943549	-4.32476
ENSMUSG00000051166	1.12375	4.81133	1.95549	0.0576059	0.943549	-4.44406
ENSMUSG00000090946	-0.371333	6.241	-1.95467	0.0577061	0.943549	-4.33541
ENSMUSG00000078674	-5.3803	-3.59399	-1.95107	0.0581471	0.943549	-4.59139
ENSMUSG00000016283	2.48465	3.89859	1.94969	0.0583168	0.943549	-4.50001
ENSMUSG00000073684	-0.355826	5.6637	-1.94712	0.0586347	0.943549	-4.39013
ENSMUSG00000015247	-0.377562	6.28294	-1.94595	0.0587801	0.943549	-4.33293
ENSMUSG00000029802	0.52363	6.39841	1.94442	0.0589709	0.943549	-4.32441
ENSMUSG00000041308	0.372854	6.36123	1.94314	0.0591302	0.943549	-4.32279
ENSMUSG00000026356	-0.295748	7.58156	-1.93951	0.0595848	0.943549	-4.31585
ENSMUSG00000032913	0.31394	6.01824	1.93923	0.0596198	0.943549	-4.33071
ENSMUSG00000037434	0.27915	5.76767	1.93661	0.0599501	0.943549	-4.35136
ENSMUSG00000008036	-0.417382	7.23012	-1.93532	0.0601126	0.943549	-4.3178
ENSMUSG00000041445	0.634311	5.12537	1.93506	0.0601466	0.943549	-4.40106
ENSMUSG00000029447	-0.278595	8.15007	-1.93207	0.0605256	0.943549	-4.32358
ENSMUSG00000059040	0.555409	4.28082	1.93059	0.0607147	0.943549	-4.47089
ENSMUSG00000028019	-0.620736	5.54896	-1.9292	0.060892	0.943549	-4.39908
ENSMUSG00000026433	-0.518446	5.20408	-1.92404	0.0615556	0.943549	-4.43441
ENSMUSG00000008845	1.2297	4.97717	1.92372	0.0615968	0.943549	-4.42844
ENSMUSG00000029179	0.39863	4.34037	1.92151	0.0618841	0.943549	-4.47627
ENSMUSG00000029470	0.268379	6.27064	1.92146	0.0618898	0.943549	-4.33558
ENSMUSG00000032735	0.843444	5.22419	1.91981	0.0621039	0.943549	-4.40722
ENSMUSG00000087060	1.81758	0.253248	1.91964	0.0621268	0.943549	-4.57988
ENSMUSG00000026434	-0.228938	8.09855	-1.91662	0.0625215	0.943549	-4.32901
ENSMUSG00000049878	0.643601	5.52236	1.9165	0.062537	0.943549	-4.37246
ENSMUSG00000018986	0.849769	2.23774	1.91596	0.0626075	0.943549	-4.55579
ENSMUSG00000116718	1.50983	1.35425	1.91565	0.0626476	0.943549	-4.56824
ENSMUSG00000027346	-0.293948	7.49796	-1.91558	0.0626567	0.943549	-4.32514
ENSMUSG00000021690	0.394854	5.61687	1.91259	0.0630507	0.943549	-4.37834
ENSMUSG00000066406	1.05159	6.58485	1.91165	0.0631743	0.943549	-4.33114
ENSMUSG00000019054	-0.448947	7.57441	-1.91094	0.0632685	0.943549	-4.32711
ENSMUSG00000073889	-0.520918	7.38841	-1.90929	0.0634874	0.943549	-4.32792
ENSMUSG00000056342	0.640607	7.32146	1.90891	0.0635371	0.943549	-4.32772
ENSMUSG00000034707	0.250978	8.09088	1.90822	0.0636292	0.943549	-4.33281
ENSMUSG00000014867	-0.341651	8.49071	-1.90817	0.0636365	0.943549	-4.34304
ENSMUSG00000030663	-0.316961	7.36272	-1.90646	0.0638633	0.943549	-4.32797
ENSMUSG00000008450	-0.356325	5.54635	-1.90514	0.0640401	0.943549	-4.40643
ENSMUSG00000003062	-0.441687	5.55961	-1.90458	0.0641151	0.943549	-4.40947
ENSMUSG00000018442	-0.284089	7.06226	-1.90454	0.0641201	0.943549	-4.3303
ENSMUSG00000029059	-0.709882	6.77094	-1.9045	0.064125	0.943549	-4.33326
ENSMUSG00000044453	2.24942	0.97443	1.90355	0.0642534	0.943549	-4.57377
ENSMUSG00000032087	2.68411	-0.195839	1.90232	0.0644177	0.943549	-4.58523
ENSMUSG00000037936	0.433244	7.1949	1.90121	0.0645669	0.943549	-4.32986
ENSMUSG00000024875	-0.429298	6.41265	-1.8986	0.0649197	0.943549	-4.34444
ENSMUSG00000038780	0.431803	6.29973	1.89803	0.0649966	0.943549	-4.34288
ENSMUSG00000035284	0.942625	6.59794	1.89338	0.0656288	0.943549	-4.33662
ENSMUSG00000026656	0.715525	6.09776	1.89189	0.0658318	0.943549	-4.35083
ENSMUSG00000031432	-0.488415	7.65731	-1.88992	0.0661029	0.943549	-4.33534
ENSMUSG00000036242	1.3453	1.89665	1.88943	0.0661691	0.943549	-4.56952
ENSMUSG00000024213	-0.37549	6.24717	-1.88745	0.0664424	0.943549	-4.35457
ENSMUSG00000047789	0.445061	5.68971	1.88702	0.0665023	0.943549	-4.38868
ENSMUSG00000021905	-0.386875	5.75121	-1.88504	0.0667754	0.943549	-4.39564
ENSMUSG00000038708	0.993971	5.43459	1.88236	0.0671477	0.943549	-4.40101
ENSMUSG00000047514	-0.244867	7.2465	-1.88198	0.0672008	0.943549	-4.33731
ENSMUSG00000041959	-0.488873	8.63731	-1.88041	0.0674199	0.943549	-4.3603
ENSMUSG00000084957	-0.324482	5.26446	-1.88005	0.0674705	0.943549	-4.4302
ENSMUSG00000033032	0.701891	4.28962	1.88003	0.067473	0.943549	-4.48712
ENSMUSG00000034647	0.852528	5.71969	1.87898	0.0676197	0.943549	-4.39665
ENSMUSG00000026853	0.686199	8.26703	1.87843	0.0676968	0.943549	-4.35273
ENSMUSG00000025743	0.78982	5.92925	1.87307	0.0684512	0.943549	-4.36197
ENSMUSG00000033590	1.48898	1.09059	1.87285	0.0684825	0.943549	-4.57566
ENSMUSG00000090000	-0.379046	5.79099	-1.87267	0.0685088	0.943549	-4.39349
ENSMUSG00000026567	1.26997	1.5362	1.87204	0.0685975	0.943549	-4.56504
ENSMUSG00000066441	0.423642	5.31457	1.87063	0.0687981	0.943549	-4.4168
ENSMUSG00000061186	1.46816	1.3268	1.87041	0.0688292	0.943549	-4.57035
ENSMUSG00000028772	-0.370081	6.02533	-1.87001	0.0688861	0.943549	-4.3721
ENSMUSG00000022672	0.728281	5.58688	1.86987	0.0689057	0.943549	-4.38418
ENSMUSG00000021750	0.916398	2.14002	1.86568	0.0695046	0.943549	-4.56329
ENSMUSG00000033396	0.666148	5.12469	1.86519	0.069575	0.943549	-4.42302
ENSMUSG00000026965	-0.218802	6.95398	-1.86423	0.0697133	0.943549	-4.34596
ENSMUSG00000001018	-0.321	6.93788	-1.86016	0.0702998	0.943549	-4.34871
ENSMUSG00000034422	0.757221	6.70736	1.85828	0.0705729	0.943549	-4.34875
ENSMUSG00000097971	-0.722262	5.77553	-1.85714	0.0707374	0.943549	-4.42017
ENSMUSG00000109324	-0.391607	6.85501	-1.85599	0.0709056	0.943549	-4.3504
ENSMUSG00000041570	0.582145	5.91139	1.85544	0.0709852	0.943549	-4.37819
ENSMUSG00000060538	-0.404805	5.51234	-1.85537	0.0709963	0.943549	-4.41874
ENSMUSG00000103047	2.10164	0.261027	1.85537	0.0709963	0.943549	-4.57718
ENSMUSG00000028609	-0.501919	5.97881	-1.8541	0.0711816	0.943549	-4.39133
ENSMUSG00000019194	0.719693	5.93561	1.85072	0.0716776	0.943549	-4.38096
ENSMUSG00000012422	-0.339364	7.26718	-1.8506	0.0716954	0.943549	-4.3495
ENSMUSG00000028266	-0.570397	7.57262	-1.85007	0.071773	0.943549	-4.35057
ENSMUSG00000034801	0.503826	5.66435	1.84587	0.0723949	0.943549	-4.39728
ENSMUSG00000061479	-0.268478	5.58256	-1.84487	0.0725433	0.943549	-4.40315
ENSMUSG00000031841	0.676919	4.9672	1.84325	0.0727845	0.943549	-4.44632
ENSMUSG00000032316	0.320149	6.01915	1.84083	0.0731465	0.943549	-4.37002
ENSMUSG00000031309	-0.387616	8.59864	-1.84046	0.0732012	0.943549	-4.37314
ENSMUSG00000028426	-0.187899	7.48095	-1.83951	0.073344	0.943549	-4.35374
ENSMUSG00000033991	0.394237	5.96909	1.83606	0.0738623	0.943549	-4.37852
ENSMUSG00000009630	-0.345141	6.88189	-1.83597	0.0738772	0.943549	-4.35788
ENSMUSG00000071180	-0.312282	6.88394	-1.83378	0.0742084	0.943549	-4.35794
ENSMUSG00000050212	-0.640329	5.21834	-1.83348	0.074254	0.943549	-4.46572
ENSMUSG00000021069	0.740288	8.29323	1.83257	0.0743913	0.943549	-4.38053
ENSMUSG00000034845	0.735041	5.53635	1.83226	0.0744391	0.943549	-4.39675
ENSMUSG00000060373	-0.336011	8.49519	-1.83139	0.0745707	0.943549	-4.37253
ENSMUSG00000026822	1.84305	0.945689	1.83023	0.0747476	0.943549	-4.58031
ENSMUSG00000021967	-0.496571	5.88856	-1.82852	0.0750084	0.943549	-4.39612
ENSMUSG00000025962	-0.404808	5.3	-1.82777	0.0751241	0.943549	-4.44687
ENSMUSG00000025369	0.77013	6.00707	1.82714	0.0752203	0.943549	-4.38661
ENSMUSG00000076605	1.95924	0.546552	1.82343	0.0757908	0.943549	-4.57888
ENSMUSG00000032501	-0.516707	5.19012	-1.82274	0.0758971	0.943549	-4.45809
ENSMUSG00000030779	0.560477	5.9478	1.82161	0.076072	0.943549	-4.38369
ENSMUSG00000000743	-0.321953	7.6889	-1.82057	0.0762338	0.943549	-4.36192
ENSMUSG00000030056	-0.401319	5.34219	-1.81913	0.0764567	0.943549	-4.43562
ENSMUSG00000034135	0.483816	5.21746	1.81837	0.0765746	0.943549	-4.44092
ENSMUSG00000030102	0.638604	6.10537	1.81789	0.07665	0.943549	-4.37428
ENSMUSG00000009281	-0.699688	8.17103	-1.81747	0.0767159	0.943549	-4.36928
ENSMUSG00000057894	0.503841	5.22523	1.81723	0.0767528	0.943549	-4.43914
ENSMUSG00000038866	0.493068	5.45943	1.81718	0.0767604	0.943549	-4.4281
ENSMUSG00000025917	-0.370548	6.93099	-1.81651	0.0768648	0.943549	-4.36454
ENSMUSG00000036097	0.418542	6.2346	1.81315	0.0773917	0.943549	-4.3712
ENSMUSG00000029713	-0.34984	8.3981	-1.81042	0.0778207	0.943549	-4.37428
ENSMUSG00000020074	0.716851	6.27384	1.81005	0.0778794	0.943549	-4.37813
ENSMUSG00000022272	0.700234	4.23466	1.81001	0.0778865	0.943549	-4.48669
ENSMUSG00000021509	1.67552	1.11479	1.80789	0.0782215	0.943549	-4.57866
ENSMUSG00000071072	-0.343899	7.61608	-1.80744	0.0782933	0.943549	-4.36593
ENSMUSG00000001833	-0.197406	8.49971	-1.80496	0.0786868	0.943549	-4.37841
ENSMUSG00000020716	0.498533	6.19189	1.80482	0.0787094	0.943549	-4.37921
ENSMUSG00000034312	0.684174	6.00871	1.80375	0.0788791	0.943549	-4.405
ENSMUSG00000000838	-0.83269	8.17157	-1.80294	0.0790085	0.943549	-4.3748
ENSMUSG00000030042	-0.39616	6.99203	-1.8029	0.0790152	0.943549	-4.3691
ENSMUSG00000021832	-0.311373	7.6864	-1.802	0.0791599	0.943549	-4.36853
ENSMUSG00000001445	-0.323952	6.37887	-1.80172	0.0792049	0.943549	-4.37727
ENSMUSG00000028064	0.560421	6.2339	1.79847	0.0797262	0.943549	-4.38329
ENSMUSG00000036323	0.297642	7.20886	1.79847	0.0797262	0.943549	-4.36873
ENSMUSG00000060860	-0.393232	6.39294	-1.79661	0.0800257	0.943549	-4.38705
ENSMUSG00000005779	-0.383557	8.26305	-1.79461	0.0803496	0.943549	-4.3761
ENSMUSG00000097636	1.97195	0.536914	1.79431	0.0803986	0.943549	-4.5782
ENSMUSG00000034973	0.726812	5.94062	1.79362	0.0805101	0.943549	-4.39559
ENSMUSG00000068284	0.769332	6.19576	1.79345	0.0805379	0.943549	-4.38526
ENSMUSG00000073491	1.49567	4.33217	1.79074	0.0809791	0.943549	-4.47785
ENSMUSG00000025584	0.397126	5.6077	1.78855	0.0813382	0.943549	-4.42784
ENSMUSG00000062480	1.1252	1.35723	1.78541	0.0818537	0.943549	-4.57447
ENSMUSG00000035161	0.444601	5.67061	1.78477	0.0819594	0.943549	-4.42293
ENSMUSG00000022534	1.79126	0.857632	1.78217	0.0823888	0.943549	-4.57346
ENSMUSG00000000056	-0.268926	5.59218	-1.78148	0.0825025	0.943549	-4.41886
ENSMUSG00000009030	-0.267696	6.30545	-1.78111	0.0825634	0.943549	-4.38721
ENSMUSG00000027499	-0.878393	5.58234	-1.77918	0.0828843	0.943549	-4.4364
ENSMUSG00000028057	-0.386728	6.23918	-1.77773	0.0831263	0.943549	-4.39559
ENSMUSG00000021843	0.729639	6.11463	1.77625	0.0833743	0.943549	-4.38609
ENSMUSG00000022477	0.646613	8.71298	1.77434	0.0836933	0.943549	-4.41656
ENSMUSG00000090035	-0.253611	5.68122	-1.77365	0.0838086	0.943549	-4.42355
ENSMUSG00000033191	0.56451	5.71836	1.77301	0.0839163	0.943549	-4.41365
ENSMUSG00000033671	0.848874	5.98889	1.77184	0.0841143	0.943549	-4.40577
ENSMUSG00000040312	0.96436	1.77423	1.77142	0.0841855	0.943549	-4.5743
ENSMUSG00000030766	0.77414	5.40314	1.77102	0.0842523	0.943549	-4.43152
ENSMUSG00000027340	0.26139	6.40337	1.77055	0.0843321	0.943549	-4.38484
ENSMUSG00000030264	-0.283722	5.98389	-1.77016	0.0843972	0.943549	-4.40514
ENSMUSG00000032212	0.869556	5.73293	1.76981	0.0844561	0.943549	-4.41098
ENSMUSG00000010048	-0.367844	5.65448	-1.76883	0.0846227	0.943549	-4.43757
ENSMUSG00000035545	0.99596	5.16215	1.76773	0.0848092	0.943549	-4.43829
ENSMUSG00000031871	0.711513	6.81531	1.76663	0.084996	0.943549	-4.38191
ENSMUSG00000014030	2.22362	4.91248	1.76625	0.0850603	0.943549	-4.47616
ENSMUSG00000071866	-0.426618	10.492	-1.76474	0.0853173	0.943549	-4.47224
ENSMUSG00000064326	-0.487786	5.35579	-1.76377	0.0854829	0.943549	-4.46354
ENSMUSG00000026473	0.712748	10.9429	1.76314	0.0855905	0.943549	-4.47984
ENSMUSG00000025264	-0.403054	5.31084	-1.76174	0.0858311	0.943549	-4.46098
ENSMUSG00000027677	0.78496	6.98698	1.76007	0.0861169	0.943549	-4.38448
ENSMUSG00000037686	1.58431	0.184013	1.75952	0.0862122	0.943549	-4.57908
ENSMUSG00000035199	-0.387653	7.51584	-1.75936	0.086239	0.943549	-4.3836
ENSMUSG00000024194	-0.313219	6.34855	-1.75811	0.0864543	0.943549	-4.39448
ENSMUSG00000038773	0.649405	6.05607	1.75792	0.0864865	0.943549	-4.39928
ENSMUSG00000036053	0.348514	5.74965	1.75765	0.0865344	0.943549	-4.41848
ENSMUSG00000044156	1.786	1.92363	1.75707	0.0866343	0.943549	-4.57665
ENSMUSG00000032740	0.611989	5.39792	1.75514	0.0869675	0.943549	-4.42568
ENSMUSG00000058407	-0.253869	7.01696	-1.75337	0.0872755	0.943549	-4.38716
ENSMUSG00000024617	-1.37477	1.50144	-1.75319	0.0873064	0.943549	-4.56641
ENSMUSG00000039967	0.903868	6.01021	1.75211	0.0874947	0.943549	-4.40396
ENSMUSG00000101872	1.92597	1.50852	1.75173	0.08756	0.943549	-4.57804
ENSMUSG00000015522	0.287266	7.00657	1.75172	0.0875627	0.943549	-4.3865
ENSMUSG00000033769	0.492953	5.22678	1.75156	0.0875901	0.943549	-4.45719
ENSMUSG00000028410	-0.340841	8.47356	-1.74963	0.0879273	0.943549	-4.39263
ENSMUSG00000028243	0.311333	5.26121	1.74952	0.0879459	0.943549	-4.46069
ENSMUSG00000020883	0.399983	6.83336	1.74794	0.0882221	0.943549	-4.38925
ENSMUSG00000028886	0.368069	5.49581	1.74671	0.0884391	0.943549	-4.43539
ENSMUSG00000046229	-0.58783	7.2525	-1.7465	0.0884751	0.943549	-4.38935
ENSMUSG00000020836	2.08598	0.549411	1.74625	0.08852	0.943549	-4.5854
ENSMUSG00000021252	-0.423468	5.54801	-1.74556	0.0886413	0.943549	-4.44944
ENSMUSG00000030108	-0.808376	5.61565	-1.74182	0.0893015	0.943549	-4.44875
ENSMUSG00000054226	-0.313717	5.6683	-1.74053	0.0895296	0.943549	-4.44529
ENSMUSG00000035247	0.704862	7.47245	1.73872	0.0898525	0.943549	-4.39185
ENSMUSG00000029004	0.976239	5.88766	1.73861	0.089872	0.943549	-4.40862
ENSMUSG00000036298	-0.772218	5.82511	-1.7386	0.0898744	0.943549	-4.42
ENSMUSG00000038886	0.601946	6.8522	1.73851	0.0898891	0.943549	-4.39217
ENSMUSG00000037373	-0.260411	8.22443	-1.73762	0.0900482	0.943549	-4.39639
ENSMUSG00000030337	0.66896	5.16595	1.73591	0.0903543	0.943549	-4.45865
ENSMUSG00000033871	1.54815	1.35895	1.73518	0.0904851	0.943549	-4.57175
ENSMUSG00000057132	1.72543	1.11839	1.73491	0.0905334	0.943549	-4.57745
ENSMUSG00000035011	0.882171	5.07105	1.73416	0.0906669	0.943549	-4.46951
ENSMUSG00000032407	0.514349	6.83165	1.73369	0.090751	0.943549	-4.39441
ENSMUSG00000032782	0.805051	2.24063	1.73338	0.0908075	0.943549	-4.5626
ENSMUSG00000050029	-0.297271	6.91393	-1.73246	0.0909725	0.943549	-4.39471
ENSMUSG00000071713	0.783881	5.96094	1.7322	0.0910197	0.943549	-4.40344
ENSMUSG00000003847	0.687678	7.2343	1.73193	0.0910676	0.943549	-4.39399
ENSMUSG00000094910	-0.821069	5.04587	-1.73157	0.0911337	0.943549	-4.46486
ENSMUSG00000028800	-0.235047	7.54799	-1.73039	0.0913454	0.943549	-4.39422
ENSMUSG00000051748	-1.03656	5.84027	-1.72988	0.0914378	0.943549	-4.42478
ENSMUSG00000011179	-0.342331	7.6425	-1.72965	0.0914789	0.943549	-4.39526
ENSMUSG00000022141	0.891631	6.70055	1.72657	0.0920372	0.943549	-4.39759
ENSMUSG00000032553	-0.297828	5.60214	-1.72601	0.0921387	0.943549	-4.44643
ENSMUSG00000041278	-0.28445	6.07685	-1.72598	0.0921454	0.943549	-4.41857
ENSMUSG00000035248	0.6618	6.1022	1.72485	0.0923497	0.943549	-4.40345
ENSMUSG00000041319	-0.375005	4.37126	-1.72062	0.0931247	0.943549	-4.5059
ENSMUSG00000034342	0.524668	7.41252	1.71865	0.093486	0.943549	-4.39846
ENSMUSG00000030795	0.549209	8.07556	1.71455	0.094243	0.943549	-4.40509
ENSMUSG00000090122	-0.981348	1.66959	-1.71308	0.0945158	0.943549	-4.57336
ENSMUSG00000029778	0.761354	5.63244	1.71235	0.0946513	0.943549	-4.45709
ENSMUSG00000024425	-0.335655	8.2938	-1.71191	0.0947339	0.943549	-4.40587
ENSMUSG00000094689	1.80816	0.479844	1.71002	0.0950865	0.943549	-4.57956
ENSMUSG00000063019	-0.375498	5.26656	-1.70959	0.0951658	0.943549	-4.47403
ENSMUSG00000031708	0.362652	7.98258	1.70956	0.0951716	0.943549	-4.40532
ENSMUSG00000090266	-0.455511	6.29288	-1.70851	0.095368	0.943549	-4.4108
ENSMUSG00000040943	0.737948	5.53548	1.70577	0.0958813	0.943549	-4.4386
ENSMUSG00000110496	1.76439	0.71803	1.705	0.096026	0.943549	-4.57754
ENSMUSG00000037486	0.646978	5.82121	1.70338	0.0963312	0.943549	-4.42722
ENSMUSG00000009293	-0.349215	6.85526	-1.70242	0.0965128	0.943549	-4.4067
ENSMUSG00000016409	0.229288	5.68596	1.70163	0.0966637	0.943549	-4.4392
ENSMUSG00000010358	-0.357612	5.90643	-1.70135	0.0967163	0.943549	-4.4296
ENSMUSG00000024258	-0.423239	5.53732	-1.70105	0.0967725	0.943549	-4.46902
ENSMUSG00000022048	-0.318601	5.69149	-1.69823	0.0973074	0.943549	-4.4513
ENSMUSG00000004096	-0.2887	7.06589	-1.69783	0.0973847	0.943549	-4.40601
ENSMUSG00000099083	0.472546	6.36013	1.69773	0.0974034	0.943549	-4.41136
ENSMUSG00000025969	0.454816	5.63536	1.69773	0.0974039	0.943549	-4.43554
ENSMUSG00000044791	0.900788	6.02587	1.69546	0.0978356	0.943549	-4.42081
ENSMUSG00000039234	-0.293244	6.23239	-1.69538	0.0978514	0.943549	-4.41967
ENSMUSG00000109675	1.76256	1.13816	1.69515	0.0978966	0.943549	-4.58181
ENSMUSG00000048865	1.31441	5.63238	1.69499	0.0979269	0.943549	-4.43667
ENSMUSG00000040028	-0.223579	6.97531	-1.69365	0.0981822	0.943549	-4.40931
ENSMUSG00000019303	-0.699775	1.90581	-1.69362	0.0981892	0.943549	-4.57491
ENSMUSG00000101188	-0.343392	7.25767	-1.69362	0.0981894	0.943549	-4.40782
ENSMUSG00000026858	0.641282	6.21366	1.69293	0.0983206	0.943549	-4.41885
ENSMUSG00000033943	0.622094	6.64766	1.69227	0.0984481	0.943549	-4.40979
ENSMUSG00000016498	1.69153	0.943001	1.69198	0.0985044	0.943549	-4.57936
ENSMUSG00000024104	0.501779	6.07377	1.69125	0.098643	0.943549	-4.41465
ENSMUSG00000026821	0.546519	5.22661	1.69096	0.0986989	0.943549	-4.4674
ENSMUSG00000067235	0.658977	8.19632	1.68923	0.0990341	0.943549	-4.42037
ENSMUSG00000028291	-0.264326	6.24968	-1.68916	0.0990462	0.943549	-4.42098
ENSMUSG00000002844	-0.255017	6.37611	-1.68889	0.0990998	0.943549	-4.4155
ENSMUSG00000032384	0.5353	5.45545	1.68718	0.099429	0.943549	-4.45201
ENSMUSG00000079017	-0.590423	11.0454	-1.6869	0.0994844	0.943549	-4.4945
ENSMUSG00000061313	0.466817	7.51318	1.68565	0.0997256	0.943549	-4.40981
ENSMUSG00000071054	0.630385	5.88077	1.68494	0.0998648	0.943549	-4.43377
ENSMUSG00000031021	-0.342308	7.21214	-1.6828	0.100281	0.943549	-4.41114
ENSMUSG00000040022	0.45015	5.23691	1.6819	0.100457	0.943549	-4.46876
ENSMUSG00000021039	0.293812	5.99438	1.68184	0.100469	0.943549	-4.42451
ENSMUSG00000028248	0.846261	7.37803	1.68114	0.100607	0.943549	-4.41267
ENSMUSG00000034610	0.776248	5.73403	1.6808	0.100672	0.943549	-4.431
ENSMUSG00000031103	0.915948	5.56228	1.67935	0.100956	0.943549	-4.44586
ENSMUSG00000042532	1.44632	1.57294	1.67643	0.101531	0.943549	-4.57704
ENSMUSG00000026074	0.528	7.14485	1.67566	0.101682	0.943549	-4.41345
ENSMUSG00000029178	0.304328	6.9873	1.67487	0.101838	0.943549	-4.41398
ENSMUSG00000030603	-0.224459	6.91415	-1.67244	0.10232	0.943549	-4.41555
ENSMUSG00000027163	-0.438353	5.23743	-1.67084	0.102638	0.943549	-4.48602
ENSMUSG00000028906	0.588042	6.1878	1.66831	0.103141	0.943549	-4.42427
ENSMUSG00000108563	0.861076	2.20546	1.66774	0.103256	0.943549	-4.57202
ENSMUSG00000027822	-0.233725	6.23582	-1.66731	0.103341	0.943549	-4.42927
ENSMUSG00000032323	1.88218	0.706266	1.66727	0.10335	0.943549	-4.58692
ENSMUSG00000024991	0.719268	8.05607	1.66375	0.104056	0.943549	-4.42499
ENSMUSG00000029461	0.481882	5.63907	1.66359	0.104088	0.943549	-4.45011
ENSMUSG00000037470	0.42318	6.89546	1.6632	0.104166	0.943549	-4.41835
ENSMUSG00000000532	-0.324557	5.76583	-1.66179	0.10445	0.943549	-4.44593
ENSMUSG00000000561	-0.278453	5.54302	-1.66145	0.104519	0.943549	-4.47783
ENSMUSG00000038178	0.568321	5.24797	1.66072	0.104666	0.943549	-4.4702
ENSMUSG00000039497	-0.291722	7.0069	-1.66027	0.104758	0.943549	-4.42015
ENSMUSG00000086922	-0.371644	6.88726	-1.66003	0.104807	0.943549	-4.42042
ENSMUSG00000039585	0.558755	6.2378	1.65926	0.104961	0.943549	-4.42664
ENSMUSG00000033713	0.436696	6.81255	1.65839	0.105138	0.943549	-4.42099
ENSMUSG00000040054	0.670149	6.02941	1.65836	0.105145	0.943549	-4.43496
ENSMUSG00000053581	-0.360158	5.5506	-1.65778	0.105262	0.943549	-4.46219
ENSMUSG00000038304	1.66704	1.88084	1.65765	0.105288	0.943549	-4.57878
ENSMUSG00000030088	0.57204	7.54804	1.65733	0.105354	0.943549	-4.42211
ENSMUSG00000042032	-0.240835	7.46616	-1.65732	0.105355	0.943549	-4.41965
ENSMUSG00000050628	-0.435743	5.55454	-1.65624	0.105574	0.943549	-4.46756
ENSMUSG00000040661	0.576017	4.9159	1.65492	0.105843	0.943549	-4.48375
ENSMUSG00000038658	0.332208	6.87865	1.65342	0.106152	0.943549	-4.42213
ENSMUSG00000032060	-0.918604	7.01796	-1.65325	0.106185	0.943549	-4.42356
ENSMUSG00000059824	-1.07432	5.48592	-1.65282	0.106273	0.943549	-4.51845
ENSMUSG00000002058	0.402647	5.64073	1.65277	0.106283	0.943549	-4.45173
ENSMUSG00000030577	1.94521	4.40714	1.65196	0.10645	0.943549	-4.49382
ENSMUSG00000037029	0.313713	5.93233	1.65118	0.106609	0.943549	-4.43776
ENSMUSG00000009569	0.470458	5.02425	1.65056	0.106737	0.943549	-4.49116
ENSMUSG00000019943	0.396881	7.15837	1.65048	0.106753	0.943549	-4.42197
ENSMUSG00000038342	0.594508	5.9068	1.65033	0.106783	0.943549	-4.44267
ENSMUSG00000093894	1.63756	1.16439	1.6502	0.106812	0.943549	-4.5735
ENSMUSG00000040521	-0.385477	5.3098	-1.64863	0.107134	0.943549	-4.48153
ENSMUSG00000024777	0.581811	5.09438	1.64787	0.10729	0.943549	-4.48918
ENSMUSG00000029430	-0.323748	8.60672	-1.64765	0.107336	0.943549	-4.43706
ENSMUSG00000036104	0.230747	6.91546	1.64627	0.107621	0.943549	-4.42469
ENSMUSG00000020591	1.1128	1.71632	1.64464	0.107959	0.943549	-4.5744
ENSMUSG00000025358	0.312041	5.73704	1.64443	0.108003	0.943549	-4.45785
ENSMUSG00000032383	-0.354474	6.79439	-1.64372	0.108148	0.943549	-4.42638
ENSMUSG00000095127	1.77768	0.539717	1.64367	0.108159	0.943549	-4.58229
ENSMUSG00000031352	-0.212723	6.03688	-1.64347	0.108202	0.943549	-4.44748
ENSMUSG00000054690	0.552039	5.63532	1.64306	0.108286	0.943549	-4.46686
ENSMUSG00000031983	-0.356444	5.27158	-1.64294	0.10831	0.943549	-4.48801
ENSMUSG00000096594	2.16239	0.358189	1.64119	0.108676	0.943549	-4.58736
ENSMUSG00000026981	1.32847	1.52661	1.64074	0.10877	0.943549	-4.5796
ENSMUSG00000021877	-0.37542	8.56901	-1.63973	0.10898	0.943549	-4.43628
ENSMUSG00000037126	2.08963	1.22603	1.63953	0.109023	0.943549	-4.58492
ENSMUSG00000036990	0.38674	7.41866	1.63935	0.109059	0.943549	-4.426
ENSMUSG00000087331	0.782999	1.92396	1.63916	0.109099	0.943549	-4.57581
ENSMUSG00000020850	0.672361	7.45475	1.63914	0.109103	0.943549	-4.42743
ENSMUSG00000071177	-1.71665	0.850768	-1.6388	0.109176	0.943549	-4.58396
ENSMUSG00000042197	0.300049	6.09303	1.63854	0.10923	0.943549	-4.43667
ENSMUSG00000063801	-0.23166	5.8014	-1.63804	0.109335	0.943549	-4.45151
ENSMUSG00000025269	-0.464585	4.34501	-1.63786	0.109371	0.943549	-4.53557
ENSMUSG00000028860	1.20482	1.51846	1.6378	0.109385	0.943549	-4.57973
ENSMUSG00000045287	-0.550171	5.28692	-1.63617	0.109727	0.943549	-4.48438
ENSMUSG00000038039	0.658045	5.17987	1.6358	0.109803	0.943549	-4.48035
ENSMUSG00000025509	0.662238	10.7702	1.63576	0.109812	0.943549	-4.50123
ENSMUSG00000037110	0.760813	7.38028	1.63452	0.110074	0.943549	-4.42855
ENSMUSG00000020946	-0.237977	7.74184	-1.63441	0.110096	0.943549	-4.42911
ENSMUSG00000090258	-0.449226	5.3461	-1.63323	0.110346	0.943549	-4.48377
ENSMUSG00000022205	-0.353889	7.58267	-1.63109	0.110797	0.943549	-4.42918
ENSMUSG00000078676	0.504045	5.45021	1.63058	0.110907	0.943549	-4.47353
ENSMUSG00000064372	-0.442221	8.01355	-1.63049	0.110925	0.943549	-4.4314
ENSMUSG00000021929	-0.206436	7.29815	-1.62933	0.111171	0.943549	-4.42925
ENSMUSG00000005370	0.399303	5.60676	1.62893	0.111255	0.943549	-4.45813
ENSMUSG00000022443	0.884408	6.76132	1.6278	0.111496	0.943549	-4.43192
ENSMUSG00000050721	0.595815	5.13187	1.62516	0.11206	0.943549	-4.4754
ENSMUSG00000027220	1.73788	0.606817	1.62489	0.112119	0.943549	-4.58204
ENSMUSG00000079110	-1.46902	1.73616	-1.62477	0.112144	0.943549	-4.57528
ENSMUSG00000021356	0.673753	5.82587	1.62247	0.112636	0.943549	-4.44734
ENSMUSG00000047388	0.421691	5.31123	1.62204	0.112729	0.943549	-4.47073
ENSMUSG00000009073	0.575602	5.92226	1.62173	0.112795	0.943549	-4.44683
ENSMUSG00000037519	0.427863	5.91861	1.61972	0.113228	0.943549	-4.45231
ENSMUSG00000038633	-0.44237	8.11043	-1.61949	0.113278	0.943549	-4.43566
ENSMUSG00000024621	0.552343	6.78214	1.61859	0.113472	0.943549	-4.43419
ENSMUSG00000073155	-0.391878	6.92879	-1.61772	0.11366	0.943549	-4.43573
ENSMUSG00000033105	0.494429	5.66163	1.61621	0.113987	0.943549	-4.45757
ENSMUSG00000036862	0.930245	2.11129	1.6156	0.114119	0.943549	-4.5726
ENSMUSG00000015087	0.524211	5.26949	1.61469	0.114318	0.943549	-4.47704
ENSMUSG00000053617	0.588199	7.96318	1.6145	0.114358	0.943549	-4.43899
ENSMUSG00000057133	0.810311	5.70361	1.61435	0.114391	0.943549	-4.45868
ENSMUSG00000020023	0.383711	7.22419	1.61365	0.114542	0.943549	-4.43492
ENSMUSG00000022601	0.439759	5.32243	1.6134	0.114597	0.943549	-4.48921
ENSMUSG00000036835	-0.324826	6.98604	-1.61333	0.114612	0.943549	-4.43654
ENSMUSG00000021549	0.287378	6.89847	1.61314	0.114655	0.943549	-4.43596
ENSMUSG00000019883	0.786989	6.16873	1.6129	0.114705	0.943549	-4.43958
ENSMUSG00000029752	0.619772	7.45181	1.61128	0.115059	0.943549	-4.43636
ENSMUSG00000019790	0.401452	5.51296	1.61003	0.115333	0.943549	-4.47818
ENSMUSG00000029729	0.278907	5.73793	1.60886	0.11559	0.943549	-4.45323
ENSMUSG00000035245	0.330497	5.2444	1.60769	0.115845	0.943549	-4.49309
ENSMUSG00000020133	-0.329991	6.00932	-1.60617	0.11618	0.943549	-4.45443
ENSMUSG00000057561	-0.408942	7.37724	-1.6059	0.116239	0.943549	-4.43818
ENSMUSG00000046794	1.25618	6.90509	1.60503	0.116432	0.943549	-4.45247
ENSMUSG00000085913	0.798053	2.14192	1.60344	0.116783	0.943549	-4.57125
ENSMUSG00000035399	-0.268637	5.3054	-1.60306	0.116867	0.943549	-4.491
ENSMUSG00000061311	3.35877	-0.807471	1.60154	0.117204	0.943549	-4.59077
ENSMUSG00000014504	-0.239051	6.20081	-1.60033	0.117472	0.943549	-4.45268
ENSMUSG00000005374	-0.453121	6.25189	-1.60029	0.11748	0.943549	-4.45677
ENSMUSG00000029249	0.45072	5.4373	1.60012	0.117519	0.943549	-4.47984
ENSMUSG00000038696	-0.222102	6.20777	-1.59942	0.117674	0.943549	-4.44587
ENSMUSG00000010376	-0.391796	7.30411	-1.59882	0.117808	0.943549	-4.44008
ENSMUSG00000022427	-0.350326	7.26708	-1.59831	0.117921	0.943549	-4.44026
ENSMUSG00000037112	0.864487	7.27868	1.5978	0.118036	0.943549	-4.44171
ENSMUSG00000026842	0.557436	4.99352	1.59658	0.118308	0.943549	-4.50351
ENSMUSG00000031529	0.468905	6.29412	1.59593	0.118452	0.943549	-4.44647
ENSMUSG00000026914	-0.320922	7.3374	-1.59549	0.118552	0.943549	-4.44103
ENSMUSG00000063558	0.635037	6.89744	1.59523	0.118609	0.943549	-4.44148
ENSMUSG00000041642	1.64704	4.08735	1.59476	0.118716	0.943549	-4.52386
ENSMUSG00000024901	1.22446	1.41144	1.59459	0.118754	0.943549	-4.58105
ENSMUSG00000025855	0.913303	1.97699	1.59391	0.118907	0.943549	-4.57473
ENSMUSG00000032534	0.403015	5.23194	1.59251	0.11922	0.943549	-4.4899
ENSMUSG00000029780	-0.277051	5.94621	-1.59229	0.119269	0.943549	-4.45676
ENSMUSG00000022571	-0.400292	5.33177	-1.59085	0.119593	0.943549	-4.49886
ENSMUSG00000024856	-0.370825	7.2497	-1.59063	0.119645	0.943549	-4.44299
ENSMUSG00000095130	1.92452	-0.224076	1.59056	0.11966	0.943549	-4.58615
ENSMUSG00000062627	0.487739	6.07125	1.58666	0.120542	0.943549	-4.45123
ENSMUSG00000030655	0.842064	7.80872	1.58622	0.120642	0.943549	-4.44769
ENSMUSG00000024276	0.446744	6.19418	1.5854	0.120829	0.943549	-4.44913
ENSMUSG00000019927	-0.304167	5.32008	-1.58471	0.120984	0.943549	-4.4919
ENSMUSG00000031781	-0.299235	5.33863	-1.58443	0.121048	0.943549	-4.49372
ENSMUSG00000029131	0.273829	7.68049	1.58334	0.121297	0.943549	-4.44587
ENSMUSG00000049606	0.366251	6.13555	1.58329	0.121307	0.943549	-4.45178
ENSMUSG00000040078	-0.352116	5.57896	-1.58254	0.121478	0.943549	-4.48914
ENSMUSG00000038622	-0.431636	5.6361	-1.5822	0.121558	0.943549	-4.48887
ENSMUSG00000028894	0.47956	5.70853	1.58096	0.121841	0.943549	-4.46424
ENSMUSG00000035967	0.544928	6.06263	1.58055	0.121935	0.943549	-4.45637
ENSMUSG00000033933	-0.34578	6.86416	-1.58023	0.122008	0.943549	-4.44804
ENSMUSG00000042133	0.53974	6.04105	1.57883	0.12233	0.943549	-4.45297
ENSMUSG00000038700	-0.952158	1.91947	-1.57813	0.122489	0.943549	-4.57984
ENSMUSG00000022008	0.220604	6.25803	1.57776	0.122575	0.943549	-4.45175
ENSMUSG00000024007	-0.401848	5.01361	-1.57668	0.122823	0.943549	-4.51228
ENSMUSG00000052273	1.08847	1.5463	1.57589	0.123006	0.943549	-4.57843
ENSMUSG00000032440	0.395834	8.02083	1.57411	0.123417	0.943549	-4.45121
ENSMUSG00000029462	-0.279828	6.97721	-1.57345	0.123569	0.943549	-4.44932
ENSMUSG00000034958	1.81049	-0.179312	1.57271	0.123741	0.943549	-4.58761
ENSMUSG00000035681	1.01602	2.03799	1.57233	0.123828	0.943549	-4.5789
ENSMUSG00000047909	0.519248	5.53277	1.57183	0.123945	0.943549	-4.47598
ENSMUSG00000020721	0.555613	5.48501	1.57182	0.123946	0.943549	-4.48639
ENSMUSG00000027907	-0.439731	8.28526	-1.5715	0.124022	0.943549	-4.45385
ENSMUSG00000025437	0.393339	6.10069	1.57147	0.124027	0.943549	-4.45856
ENSMUSG00000026150	-0.241494	7.54193	-1.57068	0.124211	0.943549	-4.44957
ENSMUSG00000045932	0.459738	5.21062	1.5703	0.124301	0.943549	-4.50061
ENSMUSG00000037475	0.509754	7.13612	1.57015	0.124335	0.943549	-4.44965
ENSMUSG00000055723	-0.302033	6.8413	-1.57004	0.124361	0.943549	-4.45109
ENSMUSG00000039219	0.635549	6.10145	1.56983	0.12441	0.943549	-4.45695
ENSMUSG00000024900	0.37127	6.03233	1.56784	0.124874	0.943549	-4.45707
ENSMUSG00000063646	2.25921	0.139977	1.5674	0.124976	0.943549	-4.58891
ENSMUSG00000094561	2.19624	-0.478531	1.56687	0.125099	0.943549	-4.58888
ENSMUSG00000024659	-0.712031	8.56651	-1.56552	0.125417	0.943549	-4.45888
ENSMUSG00000066113	1.1151	1.93755	1.56338	0.125919	0.943549	-4.57251
ENSMUSG00000030016	0.613807	6.75096	1.56282	0.12605	0.943549	-4.45348
ENSMUSG00000041530	0.453529	6.32433	1.56235	0.12616	0.943549	-4.45591
ENSMUSG00000057530	0.496437	6.05442	1.56175	0.126303	0.943549	-4.46098
ENSMUSG00000074649	-0.393625	5.65963	-1.56162	0.126333	0.943549	-4.48349
ENSMUSG00000090213	-0.314456	6.13278	-1.5607	0.126548	0.943549	-4.46823
ENSMUSG00000054387	0.471253	8.43688	1.56041	0.126618	0.943549	-4.46106
ENSMUSG00000029538	-0.311792	6.27248	-1.55869	0.127025	0.943549	-4.46364
ENSMUSG00000022148	1.20497	4.6041	1.55862	0.127041	0.943549	-4.51117
ENSMUSG00000034453	0.433786	5.23098	1.55857	0.127053	0.943549	-4.49578
ENSMUSG00000038965	-0.19448	7.41045	-1.55835	0.127106	0.943549	-4.45342
ENSMUSG00000049299	-0.29264	6.01011	-1.55816	0.127151	0.943549	-4.47006
ENSMUSG00000021972	0.48394	5.64939	1.55756	0.127293	0.943549	-4.47633
ENSMUSG00000019998	-0.291419	7.56794	-1.55754	0.127297	0.943549	-4.45403
ENSMUSG00000025479	0.757934	11.8289	1.55691	0.127446	0.943549	-4.52876
ENSMUSG00000028514	0.479814	7.415	1.55558	0.127763	0.943549	-4.45484
ENSMUSG00000022945	1.19403	1.69301	1.55429	0.128069	0.943549	-4.57955
ENSMUSG00000030643	-0.270235	5.89298	-1.55407	0.128122	0.943549	-4.47247
ENSMUSG00000058396	0.520001	4.24795	1.55324	0.128319	0.943549	-4.53188
ENSMUSG00000060802	-0.31332	11.8851	-1.55255	0.128484	0.943549	-4.52953
ENSMUSG00000016833	-0.38384	5.51915	-1.55136	0.12877	0.943549	-4.4946
ENSMUSG00000085962	0.887336	2.19584	1.55079	0.128907	0.943549	-4.5733
ENSMUSG00000002266	1.84515	0.399766	1.55	0.129094	0.943549	-4.58809
ENSMUSG00000063894	0.418058	6.22701	1.54993	0.129112	0.943549	-4.46137
ENSMUSG00000032855	0.71787	5.85849	1.54832	0.129499	0.943549	-4.47466
ENSMUSG00000023047	-1.48876	1.55442	-1.54725	0.129756	0.943549	-4.58255
ENSMUSG00000066149	-0.313966	6.12984	-1.54544	0.130192	0.943549	-4.4709
ENSMUSG00000021144	0.503142	5.20902	1.54497	0.130307	0.943549	-4.5065
ENSMUSG00000005198	0.830288	4.91232	1.54426	0.130477	0.943549	-4.5062
ENSMUSG00000027937	-0.26129	7.01364	-1.54364	0.130628	0.943549	-4.45955
ENSMUSG00000020003	-0.44073	6.208	-1.54355	0.130649	0.943549	-4.46863
ENSMUSG00000027931	0.530438	4.96689	1.54337	0.130694	0.943549	-4.50844
ENSMUSG00000032409	0.420424	5.66118	1.54332	0.130706	0.943549	-4.4806
ENSMUSG00000056486	0.827214	5.34783	1.54281	0.13083	0.943549	-4.5067
ENSMUSG00000004356	0.6253	5.03086	1.54273	0.130848	0.943549	-4.50905
ENSMUSG00000066036	0.786221	5.5032	1.54238	0.130932	0.943549	-4.49088
ENSMUSG00000072893	0.639393	2.25323	1.54049	0.131391	0.943549	-4.57661
ENSMUSG00000113035	2.00256	1.04782	1.53987	0.131543	0.943549	-4.58326
ENSMUSG00000030530	0.571925	5.42359	1.53967	0.131591	0.943549	-4.49509
ENSMUSG00000060679	-0.166636	6.30761	-1.53957	0.131615	0.943549	-4.46559
ENSMUSG00000037697	0.396157	5.66036	1.53933	0.131676	0.943549	-4.47935
ENSMUSG00000029231	0.473043	6.77753	1.53925	0.131695	0.943549	-4.46104
ENSMUSG00000107320	1.24481	0.643903	1.53906	0.131741	0.943549	-4.58399
ENSMUSG00000027035	0.431378	5.5042	1.53827	0.131933	0.943549	-4.49637
ENSMUSG00000028821	-0.275446	7.27131	-1.53746	0.132131	0.943549	-4.46036
ENSMUSG00000040865	0.403932	6.7709	1.53719	0.132197	0.943549	-4.4616
ENSMUSG00000006386	0.646406	6.1533	1.53655	0.132353	0.943549	-4.47063
ENSMUSG00000027893	0.276225	8.34749	1.5363	0.132415	0.943549	-4.4649
ENSMUSG00000049313	0.831927	7.10264	1.53621	0.132438	0.943549	-4.46152
ENSMUSG00000033257	0.633656	5.18305	1.53522	0.13268	0.943549	-4.50783
ENSMUSG00000030199	0.528074	4.95055	1.53465	0.132819	0.943549	-4.51736
ENSMUSG00000030681	0.357668	6.26028	1.5337	0.133052	0.943549	-4.46592
ENSMUSG00000030846	0.273685	7.02078	1.53275	0.133287	0.943549	-4.46216
ENSMUSG00000021193	0.322807	6.30988	1.53207	0.133453	0.943549	-4.46511
ENSMUSG00000036748	-0.341854	6.23244	-1.53164	0.133559	0.943549	-4.46997
ENSMUSG00000003423	-0.267819	5.74	-1.53163	0.133561	0.943549	-4.48526
ENSMUSG00000038172	0.454315	6.3049	1.53057	0.133823	0.943549	-4.46628
ENSMUSG00000022400	-0.304016	7.34408	-1.53011	0.133938	0.943549	-4.46283
ENSMUSG00000066800	0.386031	5.60722	1.53005	0.133953	0.943549	-4.48759
ENSMUSG00000078681	-0.328453	5.57178	-1.52757	0.134567	0.943549	-4.50559
ENSMUSG00000034438	1.28377	4.40549	1.52447	0.135337	0.943549	-4.52685
ENSMUSG00000032582	0.512673	5.88543	1.52432	0.135374	0.943549	-4.47368
ENSMUSG00000038848	-0.220527	6.23109	-1.52431	0.135377	0.943549	-4.47296
ENSMUSG00000001482	-0.279928	5.5821	-1.52426	0.135388	0.943549	-4.49791
ENSMUSG00000049225	-0.338258	5.27832	-1.52426	0.135388	0.943549	-4.50807
ENSMUSG00000061650	-0.376209	5.54818	-1.5241	0.135429	0.943549	-4.49836
ENSMUSG00000025487	-0.275396	7.36801	-1.52406	0.13544	0.943549	-4.46475
ENSMUSG00000058761	0.45757	5.20813	1.52357	0.135561	0.943549	-4.50778
ENSMUSG00000095320	1.81661	3.25367	1.52348	0.135584	0.943549	-4.53951
ENSMUSG00000026987	0.544553	6.20472	1.52336	0.135614	0.943549	-4.47065
ENSMUSG00000003039	-0.312255	7.48221	-1.52155	0.136065	0.943549	-4.46577
ENSMUSG00000021431	0.357885	6.34604	1.52116	0.136163	0.943549	-4.46918
ENSMUSG00000018168	1.4461	4.69982	1.52084	0.136243	0.943549	-4.50225
ENSMUSG00000034163	0.661963	6.09717	1.5204	0.136354	0.943549	-4.47385
ENSMUSG00000036779	0.331102	5.93964	1.5202	0.136404	0.943549	-4.48337
ENSMUSG00000030282	-0.239479	6.25278	-1.51975	0.136518	0.943549	-4.47482
ENSMUSG00000001783	-0.23906	7.98409	-1.51843	0.136847	0.943549	-4.46853
ENSMUSG00000093930	-0.527254	8.3037	-1.51722	0.137153	0.943549	-4.47334
ENSMUSG00000068749	-0.325461	6.91826	-1.5172	0.137158	0.943549	-4.46835
ENSMUSG00000030824	0.27644	7.45983	1.51661	0.137307	0.943549	-4.46752
ENSMUSG00000038374	-0.31654	6.17374	-1.51656	0.137318	0.943549	-4.47883
ENSMUSG00000067194	-0.281968	7.40108	-1.51453	0.137831	0.943549	-4.4679
ENSMUSG00000026483	0.439337	6.20543	1.51324	0.138158	0.943549	-4.47278
ENSMUSG00000008301	-0.244512	6.06216	-1.5129	0.138244	0.943549	-4.48221
ENSMUSG00000032315	1.1769	1.87702	1.51289	0.138246	0.943549	-4.57512
ENSMUSG00000052248	-0.720975	2.1893	-1.51174	0.138537	0.943549	-4.57891
ENSMUSG00000039671	0.510489	5.15031	1.5115	0.138598	0.943549	-4.50931
ENSMUSG00000005609	0.465612	5.51619	1.51145	0.138612	0.943549	-4.48927
ENSMUSG00000039233	0.296857	5.29819	1.51115	0.138688	0.943549	-4.5092
ENSMUSG00000049550	0.586189	5.43318	1.51098	0.138732	0.943549	-4.49861
ENSMUSG00000000605	-0.206142	7.38281	-1.51069	0.138804	0.943549	-4.46904
ENSMUSG00000024067	-0.357362	5.57912	-1.51052	0.138848	0.943549	-4.50246
ENSMUSG00000024943	0.529349	5.78779	1.50983	0.139023	0.943549	-4.48269
ENSMUSG00000026153	0.601665	5.18784	1.50965	0.139069	0.943549	-4.51241
ENSMUSG00000002028	0.804827	5.35507	1.50885	0.139274	0.943549	-4.50461
ENSMUSG00000020549	0.273388	5.22026	1.50824	0.139427	0.943549	-4.50372
ENSMUSG00000026648	0.539694	4.17643	1.50711	0.139717	0.943549	-4.53893
ENSMUSG00000031511	0.385237	6.04197	1.50629	0.139928	0.943549	-4.47884
ENSMUSG00000020634	0.343984	6.32326	1.50529	0.140183	0.943549	-4.4738
ENSMUSG00000103928	1.02877	1.90163	1.50476	0.140319	0.943549	-4.57592
ENSMUSG00000026622	1.32158	1.49315	1.50444	0.1404	0.943549	-4.58157
ENSMUSG00000021392	0.662513	5.15108	1.50352	0.140637	0.943549	-4.51655
ENSMUSG00000022174	-0.254256	7.28164	-1.5026	0.140874	0.943549	-4.47173
ENSMUSG00000031239	-0.464019	5.66537	-1.50186	0.141064	0.943549	-4.4942
ENSMUSG00000033400	0.599233	6.18237	1.5016	0.141131	0.943549	-4.47478
ENSMUSG00000052812	0.427387	5.90109	1.50147	0.141164	0.943549	-4.48309
ENSMUSG00000042284	0.57516	6.91808	1.49956	0.141657	0.943549	-4.47345
ENSMUSG00000021413	0.629394	7.17442	1.49931	0.141721	0.943549	-4.4731
ENSMUSG00000106464	0.930699	1.50321	1.4992	0.14175	0.943549	-4.57825
ENSMUSG00000034473	-0.44316	6.00551	-1.49795	0.142074	0.943549	-4.49185
ENSMUSG00000041378	0.539648	7.07077	1.49741	0.142214	0.943549	-4.47414
ENSMUSG00000035173	0.370273	5.92458	1.49739	0.142219	0.943549	-4.48378
ENSMUSG00000097061	0.682467	2.44449	1.49734	0.142231	0.943549	-4.57632
ENSMUSG00000026520	-0.316444	5.65662	-1.49648	0.142455	0.943549	-4.4982
ENSMUSG00000037608	0.588718	7.35483	1.49565	0.142671	0.943549	-4.47436
ENSMUSG00000062937	-0.199786	6.22853	-1.49546	0.14272	0.943549	-4.47967
ENSMUSG00000039501	0.515505	5.90089	1.49525	0.142775	0.943549	-4.48983
ENSMUSG00000039703	-0.172969	7.03307	-1.49493	0.142857	0.943549	-4.47458
ENSMUSG00000026288	1.02809	5.04384	1.49469	0.142919	0.943549	-4.51164
ENSMUSG00000040269	-0.398765	5.6639	-1.49465	0.142929	0.943549	-4.50101
ENSMUSG00000100627	1.36356	1.5957	1.4926	0.143464	0.943549	-4.58424
ENSMUSG00000079426	-0.373573	7.50113	-1.49252	0.143485	0.943549	-4.47525
ENSMUSG00000034432	-0.226378	7.06369	-1.49214	0.143586	0.943549	-4.47584
ENSMUSG00000021738	0.428709	5.69678	1.49203	0.143613	0.943549	-4.49389
ENSMUSG00000026374	-0.178887	7.3065	-1.49107	0.143866	0.943549	-4.47532
ENSMUSG00000070461	1.02479	1.3685	1.48975	0.14421	0.943549	-4.58432
ENSMUSG00000018412	0.444874	6.14088	1.48945	0.144288	0.943549	-4.48005
ENSMUSG00000085887	1.19747	1.02626	1.48685	0.144972	0.943549	-4.58063
ENSMUSG00000011158	0.382085	5.30679	1.48598	0.1452	0.943549	-4.51605
ENSMUSG00000026754	0.437462	5.22323	1.48582	0.145242	0.943549	-4.51811
ENSMUSG00000038535	0.435452	5.61708	1.48505	0.145445	0.943549	-4.50104
ENSMUSG00000094356	1.7109	-0.0684864	1.48502	0.145453	0.943549	-4.58721
ENSMUSG00000079355	0.935578	1.71715	1.48477	0.145521	0.943549	-4.57823
ENSMUSG00000047141	0.344448	5.95774	1.48421	0.145669	0.943549	-4.48995
ENSMUSG00000028411	-0.249357	5.34755	-1.48298	0.145994	0.943549	-4.51542
ENSMUSG00000021810	-0.269747	5.50185	-1.4816	0.146358	0.943549	-4.5076
ENSMUSG00000026116	0.636053	5.09797	1.48018	0.146736	0.943549	-4.51821
ENSMUSG00000054280	0.643544	5.29606	1.47989	0.146813	0.943549	-4.50644
ENSMUSG00000024570	-0.249439	5.77856	-1.47979	0.146839	0.943549	-4.4987
ENSMUSG00000031340	1.00937	1.19321	1.47909	0.147026	0.943549	-4.58498
ENSMUSG00000047880	1.62953	4.28399	1.47805	0.147302	0.943549	-4.52958
ENSMUSG00000042380	-0.401118	5.50096	-1.47665	0.147676	0.943549	-4.51533
ENSMUSG00000049608	1.7467	0.55683	1.47563	0.147949	0.943549	-4.58624
ENSMUSG00000026596	0.53724	5.49261	1.47519	0.148066	0.943549	-4.50553
ENSMUSG00000008333	-0.356984	6.2609	-1.47511	0.148089	0.943549	-4.48711
ENSMUSG00000067786	-0.703817	10.5437	-1.47507	0.148099	0.943549	-4.52199
ENSMUSG00000037926	0.565699	7.28846	1.47496	0.148128	0.943549	-4.48094
ENSMUSG00000076939	1.77142	3.03265	1.47467	0.148206	0.943549	-4.56655
ENSMUSG00000052396	1.05994	0.959606	1.47403	0.148378	0.943549	-4.58356
ENSMUSG00000056895	-1.2799	1.25413	-1.47281	0.148704	0.943549	-4.58472
ENSMUSG00000036501	0.365502	5.67707	1.47223	0.14886	0.943549	-4.49871
ENSMUSG00000047735	0.560615	7.32832	1.47195	0.148935	0.943549	-4.48195
ENSMUSG00000008730	0.263957	8.07502	1.47156	0.149041	0.943549	-4.4837
ENSMUSG00000024400	0.255303	5.7416	1.47053	0.149318	0.943549	-4.50068
ENSMUSG00000022663	-0.227972	7.02912	-1.46797	0.15001	0.943549	-4.48354
ENSMUSG00000020994	0.729636	6.07439	1.46772	0.150075	0.943549	-4.48821
ENSMUSG00000039865	0.604806	5.14202	1.46711	0.15024	0.943549	-4.51929
ENSMUSG00000015733	-0.287531	8.69069	-1.46698	0.150278	0.943549	-4.49415
ENSMUSG00000076613	1.58022	5.42039	1.46587	0.150579	0.943549	-4.49206
ENSMUSG00000035649	0.630265	6.20987	1.46516	0.150772	0.943549	-4.48825
ENSMUSG00000036435	0.387831	5.74267	1.46351	0.151219	0.943549	-4.50131
ENSMUSG00000029464	-0.249654	5.58488	-1.4625	0.151494	0.943549	-4.51499
ENSMUSG00000025144	-0.333319	6.08948	-1.4624	0.15152	0.943549	-4.49745
ENSMUSG00000026078	-0.308959	6.34967	-1.46211	0.1516	0.943549	-4.4904
ENSMUSG00000061731	0.311438	5.73609	1.46199	0.151634	0.943549	-4.50314
ENSMUSG00000059714	-0.369322	7.00239	-1.46103	0.151895	0.943549	-4.48597
ENSMUSG00000024941	0.441737	5.32301	1.46096	0.151914	0.943549	-4.51295
ENSMUSG00000032096	-0.201372	8.68694	-1.4586	0.15256	0.943549	-4.49567
ENSMUSG00000019841	0.583928	5.92865	1.45847	0.152594	0.943549	-4.49855
ENSMUSG00000026110	0.450072	6.21828	1.45728	0.152922	0.943549	-4.48906
ENSMUSG00000063480	-0.282511	7.46646	-1.45676	0.153064	0.943549	-4.48643
ENSMUSG00000027014	0.46793	5.12829	1.45591	0.153299	0.943549	-4.52052
ENSMUSG00000056211	0.509402	5.47437	1.45481	0.153602	0.943549	-4.51119
ENSMUSG00000025887	-0.457309	5.91955	-1.4524	0.154265	0.943549	-4.50424
ENSMUSG00000040822	-0.360215	6.03386	-1.44836	0.155386	0.943549	-4.50565
ENSMUSG00000021514	0.355451	5.30164	1.44743	0.155644	0.943549	-4.52149
ENSMUSG00000031204	-1.22225	1.32666	-1.44683	0.155813	0.943549	-4.58367
ENSMUSG00000034297	0.342749	7.58455	1.44662	0.155871	0.943549	-4.48996
ENSMUSG00000019370	-0.330466	8.49749	-1.44655	0.15589	0.943549	-4.4962
ENSMUSG00000042351	1.53068	4.93326	1.44615	0.156003	0.943549	-4.51604
ENSMUSG00000043391	-0.322693	6.15968	-1.44608	0.156021	0.943549	-4.49609
ENSMUSG00000021550	-0.296763	6.98759	-1.44375	0.156672	0.943549	-4.49122
ENSMUSG00000045659	1.1946	1.17617	1.44373	0.156679	0.943549	-4.58827
ENSMUSG00000020264	0.569179	8.19548	1.44351	0.156738	0.943549	-4.4951
ENSMUSG00000041164	0.720762	5.27493	1.44303	0.156874	0.943549	-4.52004
ENSMUSG00000041328	0.485095	6.8423	1.44303	0.156875	0.943549	-4.49131
ENSMUSG00000001017	-0.189799	8.06759	-1.44287	0.156919	0.943549	-4.49228
ENSMUSG00000046275	-0.598889	8.52993	-1.44215	0.157121	0.943549	-4.49542
ENSMUSG00000026482	0.308193	6.3365	1.44121	0.157386	0.943549	-4.49372
ENSMUSG00000036438	-0.294509	8.57299	-1.44111	0.157413	0.943549	-4.49749
ENSMUSG00000079560	1.09389	1.68856	1.44081	0.157498	0.943549	-4.58238
ENSMUSG00000053641	0.485616	6.74022	1.44074	0.157517	0.943549	-4.49236
ENSMUSG00000036427	0.268819	8.43535	1.44067	0.157536	0.943549	-4.49911
ENSMUSG00000031709	0.770513	4.00219	1.4403	0.15764	0.943549	-4.54875
ENSMUSG00000035877	0.531481	6.00051	1.44012	0.157692	0.943549	-4.50417
ENSMUSG00000063576	-0.23161	6.21889	-1.43983	0.157773	0.943549	-4.49678
ENSMUSG00000071714	0.833959	5.30538	1.43938	0.1579	0.943549	-4.51142
ENSMUSG00000024072	-0.32612	7.46249	-1.43902	0.158	0.943549	-4.49197
ENSMUSG00000006527	0.247314	5.69932	1.43871	0.158089	0.943549	-4.50887
ENSMUSG00000051154	-0.261311	7.24497	-1.43836	0.158188	0.943549	-4.49225
ENSMUSG00000031540	0.67779	6.13722	1.43817	0.15824	0.943549	-4.49809
ENSMUSG00000027628	-0.209297	5.52769	-1.43789	0.15832	0.943549	-4.51892
ENSMUSG00000021731	-0.255237	6.08744	-1.43764	0.15839	0.943549	-4.50069
ENSMUSG00000020863	0.498863	7.43128	1.43473	0.159213	0.943549	-4.49348
ENSMUSG00000032702	0.51507	5.95674	1.43425	0.159349	0.943549	-4.49815
ENSMUSG00000027435	0.570947	6.17672	1.43398	0.159425	0.943549	-4.49826
ENSMUSG00000006057	-0.336705	5.98503	-1.43324	0.159637	0.943549	-4.50819
ENSMUSG00000036822	0.275928	5.97212	1.43195	0.160001	0.943549	-4.50335
ENSMUSG00000046139	0.384918	5.49003	1.43121	0.160213	0.943549	-4.52137
ENSMUSG00000032393	0.239187	7.62147	1.43042	0.160437	0.943549	-4.49536
ENSMUSG00000040407	0.691553	5.35926	1.42976	0.160625	0.943549	-4.52052
ENSMUSG00000015970	0.638023	5.82565	1.4284	0.161014	0.943549	-4.50578
ENSMUSG00000036333	0.542537	6.84016	1.42806	0.161111	0.943549	-4.49585
ENSMUSG00000002550	0.462743	8.09412	1.4276	0.161245	0.943549	-4.4979
ENSMUSG00000028653	0.343127	5.63682	1.42685	0.161457	0.943549	-4.51165
ENSMUSG00000029440	-0.264254	5.54682	-1.42652	0.161554	0.943549	-4.5199
ENSMUSG00000034917	1.55588	0.260678	1.42626	0.161628	0.943549	-4.58824
ENSMUSG00000015711	-0.335947	5.72988	-1.42604	0.161691	0.943549	-4.5134
ENSMUSG00000007207	0.976708	1.97393	1.42566	0.1618	0.943549	-4.58676
ENSMUSG00000078496	1.00206	1.91923	1.42552	0.161841	0.943549	-4.58112
ENSMUSG00000003660	0.404032	7.37166	1.42512	0.161954	0.943549	-4.49648
ENSMUSG00000041773	0.404505	5.60345	1.42512	0.161956	0.943549	-4.51849
ENSMUSG00000063787	-0.418489	6.00096	-1.42397	0.162287	0.943549	-4.50855
ENSMUSG00000051790	0.803888	2.24221	1.42321	0.162505	0.943549	-4.5825
ENSMUSG00000032320	-0.271042	6.85217	-1.42245	0.162723	0.943549	-4.49811
ENSMUSG00000022453	0.185119	6.22603	1.42189	0.162886	0.943549	-4.50224
ENSMUSG00000074582	0.420879	6.16118	1.41983	0.163481	0.943549	-4.50154
ENSMUSG00000051910	0.615859	5.20623	1.41953	0.163568	0.943549	-4.52098
ENSMUSG00000089774	-0.716977	7.14023	-1.41941	0.163603	0.943549	-4.49879
ENSMUSG00000036197	0.283028	6.05195	1.41918	0.163667	0.943549	-4.50225
ENSMUSG00000033306	0.53626	6.91127	1.41866	0.16382	0.943549	-4.49875
ENSMUSG00000039357	-0.219198	6.01299	-1.41704	0.164289	0.943549	-4.51065
ENSMUSG00000043535	0.62716	7.10497	1.41681	0.164356	0.943549	-4.49902
ENSMUSG00000027947	0.738452	5.02545	1.41679	0.164363	0.943549	-4.53628
ENSMUSG00000030291	-0.329908	5.36319	-1.41672	0.164381	0.943549	-4.53161
ENSMUSG00000036606	0.572129	5.19826	1.41565	0.164694	0.943549	-4.52631
ENSMUSG00000037601	-0.390046	5.53972	-1.4153	0.164796	0.943549	-4.52175
ENSMUSG00000035673	0.679906	5.01575	1.41496	0.164895	0.943549	-4.53347
ENSMUSG00000018102	-0.537867	6.98896	-1.4149	0.164911	0.943549	-4.49998
ENSMUSG00000027326	1.00736	0.462246	1.41361	0.165289	0.943549	-4.58468
ENSMUSG00000039308	0.290977	5.2293	1.41231	0.165668	0.943549	-4.52911
ENSMUSG00000029634	0.234471	6.22994	1.41209	0.165732	0.943549	-4.50462
ENSMUSG00000020621	-0.341137	5.56616	-1.41084	0.166098	0.943549	-4.52359
ENSMUSG00000030750	-0.39235	6.17077	-1.41074	0.166127	0.943549	-4.50702
ENSMUSG00000042558	-0.326857	5.53698	-1.41017	0.166295	0.943549	-4.52325
ENSMUSG00000022390	0.489299	5.68538	1.40988	0.166378	0.943549	-4.5146
ENSMUSG00000040549	0.554927	5.80215	1.40944	0.166508	0.943549	-4.50876
ENSMUSG00000005102	0.502557	4.18712	1.40934	0.166537	0.943549	-4.55105
ENSMUSG00000010797	1.46729	0.600928	1.40834	0.166831	0.943549	-4.58849
ENSMUSG00000035351	-0.35181	4.37465	-1.40778	0.166998	0.943549	-4.55427
ENSMUSG00000078713	-0.375083	6.1424	-1.40765	0.167034	0.943549	-4.50981
ENSMUSG00000073489	0.4852	5.16605	1.40762	0.167042	0.943549	-4.53661
ENSMUSG00000022299	0.354339	6.14012	1.40728	0.167145	0.943549	-4.51024
ENSMUSG00000042354	0.265734	5.65298	1.40702	0.167219	0.943549	-4.52558
ENSMUSG00000024298	0.327886	6.10858	1.40694	0.167244	0.943549	-4.50579
ENSMUSG00000063200	-0.293066	7.20739	-1.40681	0.167281	0.943549	-4.50187
ENSMUSG00000026634	0.162611	7.0712	1.40583	0.167571	0.943549	-4.50222
ENSMUSG00000037369	0.364204	5.94483	1.40575	0.167595	0.943549	-4.50868
ENSMUSG00000030557	0.225342	7.49246	1.40564	0.167626	0.943549	-4.50251
ENSMUSG00000002778	-0.242544	7.47219	-1.40561	0.167636	0.943549	-4.5022
ENSMUSG00000048000	0.388211	5.72539	1.40445	0.167978	0.943549	-4.51647
ENSMUSG00000076435	0.418267	5.29223	1.40417	0.168061	0.943549	-4.52411
ENSMUSG00000052997	-0.158859	7.51641	-1.40406	0.168094	0.943549	-4.50275
ENSMUSG00000031373	0.62465	8.10095	1.40402	0.168105	0.943549	-4.50731
ENSMUSG00000015804	-0.359707	7.00745	-1.40367	0.168209	0.943549	-4.50345
ENSMUSG00000058230	0.558229	5.93298	1.4035	0.16826	0.943549	-4.50929
ENSMUSG00000019907	0.482916	6.94688	1.40261	0.168523	0.943549	-4.50355
ENSMUSG00000025533	-0.269928	5.16673	-1.40257	0.168535	0.943549	-4.53542
ENSMUSG00000029104	0.522396	5.95513	1.40221	0.168641	0.943549	-4.50915
ENSMUSG00000047798	1.67519	0.759548	1.40142	0.168876	0.943549	-4.58793
ENSMUSG00000030726	0.334737	5.22153	1.40116	0.168952	0.943549	-4.5272
ENSMUSG00000002741	-0.229505	7.70325	-1.40098	0.169006	0.943549	-4.50415
ENSMUSG00000030538	-0.347295	6.04713	-1.40096	0.169013	0.943549	-4.5118
ENSMUSG00000027751	0.463287	6.26693	1.40017	0.169246	0.943549	-4.50703
ENSMUSG00000111658	-1.61471	1.15596	-1.39982	0.169352	0.943549	-4.58992
ENSMUSG00000036292	0.533853	2.29005	1.39849	0.169745	0.943549	-4.58016
ENSMUSG00000052861	1.18509	1.264	1.39582	0.170544	0.943549	-4.58526
ENSMUSG00000027713	0.878369	1.97179	1.39541	0.170666	0.943549	-4.58544
ENSMUSG00000109904	1.20475	1.00603	1.39491	0.170816	0.943549	-4.58932
ENSMUSG00000037795	0.584537	5.56233	1.39345	0.171254	0.943549	-4.52047
ENSMUSG00000061897	-0.637295	2.21457	-1.39297	0.171399	0.943549	-4.58448
ENSMUSG00000027203	-0.428213	5.31461	-1.39263	0.171499	0.943549	-4.53785
ENSMUSG00000028385	0.521141	5.27615	1.39257	0.171519	0.943549	-4.52314
ENSMUSG00000036840	-0.232307	6.02038	-1.39197	0.171699	0.943549	-4.51666
ENSMUSG00000053253	-0.29169	6.41515	-1.3916	0.17181	0.943549	-4.50981
ENSMUSG00000026616	1.42466	5.96185	1.39148	0.171847	0.943549	-4.50876
ENSMUSG00000028259	0.804638	1.53634	1.39043	0.172162	0.943549	-4.58466
ENSMUSG00000021488	0.600318	7.36504	1.39023	0.172224	0.943549	-4.50722
ENSMUSG00000026339	0.391634	5.47314	1.38952	0.172436	0.943549	-4.52583
ENSMUSG00000025408	-0.336822	5.2294	-1.38933	0.172493	0.943549	-4.54482
ENSMUSG00000030822	0.46951	5.13356	1.38798	0.1729	0.943549	-4.53863
ENSMUSG00000003226	0.489047	7.9634	1.38778	0.172961	0.943549	-4.50891
ENSMUSG00000027533	0.424974	8.23485	1.38689	0.17323	0.943549	-4.51086
ENSMUSG00000020392	-0.351482	6.78198	-1.38477	0.173875	0.943549	-4.50968
ENSMUSG00000097715	0.333236	5.51917	1.38468	0.1739	0.943549	-4.52683
ENSMUSG00000066362	-0.872175	1.99403	-1.38442	0.17398	0.943549	-4.58607
ENSMUSG00000026490	0.6439	5.42974	1.38386	0.17415	0.943549	-4.52407
ENSMUSG00000033075	0.329501	5.95915	1.38276	0.174486	0.943549	-4.51439
ENSMUSG00000026234	0.5359	8.52	1.38257	0.174541	0.943549	-4.51755
ENSMUSG00000027556	0.772171	2.22683	1.38133	0.17492	0.943549	-4.58314
ENSMUSG00000029763	0.335959	5.61468	1.38124	0.174947	0.943549	-4.52267
ENSMUSG00000020340	1.2487	5.47163	1.38123	0.174952	0.943549	-4.52731
ENSMUSG00000021416	0.53464	5.62602	1.38113	0.174982	0.943549	-4.52135
ENSMUSG00000027291	0.339436	6.25987	1.3811	0.174991	0.943549	-4.51235
ENSMUSG00000055024	0.536967	5.37633	1.38053	0.175166	0.943549	-4.53053
ENSMUSG00000000168	0.45692	8.14619	1.38017	0.175276	0.943549	-4.51307
ENSMUSG00000061665	0.360789	7.17202	1.37993	0.175348	0.943549	-4.50995
ENSMUSG00000029486	-0.297428	5.77216	-1.37938	0.175517	0.943549	-4.5264
ENSMUSG00000037058	-0.254628	8.11013	-1.37928	0.175546	0.943549	-4.51161
ENSMUSG00000036372	-0.427566	5.51578	-1.37795	0.175953	0.943549	-4.53222
ENSMUSG00000026565	0.478823	5.53347	1.37769	0.176035	0.943549	-4.52294
ENSMUSG00000022848	-0.257614	6.30649	-1.37736	0.176135	0.943549	-4.51473
ENSMUSG00000041303	0.242113	5.92265	1.37687	0.176284	0.943549	-4.51678
ENSMUSG00000026516	0.310748	5.94663	1.37635	0.176444	0.943549	-4.51757
ENSMUSG00000021583	0.204861	7.7151	1.37616	0.176503	0.943549	-4.51193
ENSMUSG00000065990	-0.331719	7.4359	-1.37613	0.176512	0.943549	-4.51124
ENSMUSG00000026646	0.866386	1.88754	1.3759	0.176584	0.943549	-4.58605
ENSMUSG00000063171	-0.509169	5.67945	-1.37575	0.176628	0.943549	-4.52875
ENSMUSG00000046006	1.45745	1.51573	1.37541	0.176732	0.943549	-4.5875
ENSMUSG00000034248	0.453419	6.06492	1.37535	0.176753	0.943549	-4.51703
ENSMUSG00000034243	0.730988	5.14156	1.37463	0.176974	0.943549	-4.5425
ENSMUSG00000001280	0.28068	7.62556	1.37416	0.177118	0.943549	-4.51246
ENSMUSG00000017309	0.45071	7.55406	1.37379	0.177232	0.943549	-4.51213
ENSMUSG00000030867	1.08217	1.24473	1.37314	0.177433	0.943549	-4.58715
ENSMUSG00000028369	0.540341	6.00014	1.37294	0.177495	0.943549	-4.52452
ENSMUSG00000022449	0.770589	1.83353	1.37183	0.177836	0.943549	-4.58278
ENSMUSG00000049555	1.20423	1.77062	1.37153	0.177929	0.943549	-4.5859
ENSMUSG00000024241	0.38686	5.61322	1.37149	0.177941	0.943549	-4.53099
ENSMUSG00000027009	1.01996	6.22912	1.37095	0.178108	0.943549	-4.51396
ENSMUSG00000058833	-0.426251	7.28905	-1.37056	0.178228	0.943549	-4.51314
ENSMUSG00000037896	0.32675	5.85816	1.37026	0.178321	0.943549	-4.52254
ENSMUSG00000101655	-0.807044	0.536032	-1.36865	0.17882	0.943549	-4.58692
ENSMUSG00000059119	-0.161479	8.08133	-1.36847	0.178877	0.943549	-4.51471
ENSMUSG00000043090	0.419909	5.19777	1.36776	0.179098	0.943549	-4.53524
ENSMUSG00000066677	1.09299	4.78857	1.36758	0.179154	0.943549	-4.54273
ENSMUSG00000046818	-1.2441	1.5675	-1.36724	0.179259	0.943549	-4.58462
ENSMUSG00000041782	1.85636	0.806849	1.36609	0.179618	0.943549	-4.58951
ENSMUSG00000042508	0.399245	6.21574	1.36569	0.179741	0.943549	-4.51678
ENSMUSG00000029314	-0.627439	7.36288	-1.36558	0.179777	0.943549	-4.51484
ENSMUSG00000020462	-0.265166	5.98053	-1.36458	0.180088	0.943549	-4.52247
ENSMUSG00000053626	0.700801	2.18712	1.36431	0.180172	0.943549	-4.5816
ENSMUSG00000038774	0.352491	5.73953	1.36336	0.180469	0.943549	-4.52399
ENSMUSG00000037640	0.280027	5.22804	1.36308	0.180557	0.943549	-4.53837
ENSMUSG00000071042	0.424344	5.76526	1.36257	0.180715	0.943549	-4.52056
ENSMUSG00000059898	1.41555	4.35358	1.36222	0.180826	0.943549	-4.53902
ENSMUSG00000052504	0.901525	1.54604	1.36192	0.180918	0.943549	-4.58517
ENSMUSG00000025133	0.334752	6.07272	1.36183	0.180948	0.943549	-4.52013
ENSMUSG00000035401	0.56463	5.66721	1.36164	0.181007	0.943549	-4.53184
ENSMUSG00000040463	0.583766	5.32298	1.36127	0.181123	0.943549	-4.5326
ENSMUSG00000071659	0.325423	7.4225	1.36109	0.18118	0.943549	-4.51581
ENSMUSG00000015488	-0.272041	5.91831	-1.36068	0.181307	0.943549	-4.52572
ENSMUSG00000054200	-0.584172	5.67799	-1.36053	0.181355	0.943549	-4.53674
ENSMUSG00000036622	0.59105	4.91916	1.36018	0.181465	0.943549	-4.54565
ENSMUSG00000039221	-0.532607	5.87724	-1.3596	0.181647	0.943549	-4.52731
ENSMUSG00000043424	-0.965771	2.01505	-1.3584	0.182024	0.943549	-4.58504
ENSMUSG00000014856	-0.335021	5.64917	-1.3577	0.182244	0.943549	-4.53303
ENSMUSG00000074797	-0.305918	5.91616	-1.35579	0.182845	0.943549	-4.5299
ENSMUSG00000049659	0.315335	6.81543	1.35563	0.182896	0.943549	-4.5179
ENSMUSG00000044475	-0.29107	5.52194	-1.35521	0.183029	0.943549	-4.53775
ENSMUSG00000053565	-0.361236	8.0738	-1.35516	0.183045	0.943549	-4.51868
ENSMUSG00000028224	0.276929	5.29391	1.3549	0.183126	0.943549	-4.53659
ENSMUSG00000039990	0.384401	5.24789	1.35405	0.183396	0.943549	-4.5396
ENSMUSG00000022940	-0.353269	6.18577	-1.35341	0.183598	0.943549	-4.52423
ENSMUSG00000031783	-0.321267	6.24972	-1.35311	0.183692	0.943549	-4.52312
ENSMUSG00000063550	0.356998	6.30695	1.35227	0.183958	0.943549	-4.52039
ENSMUSG00000004730	0.560537	5.44684	1.35218	0.183986	0.943549	-4.53228
ENSMUSG00000047420	1.40813	1.25956	1.35198	0.184052	0.943549	-4.58828
ENSMUSG00000021068	0.672064	5.39271	1.35171	0.184137	0.943549	-4.53655
ENSMUSG00000028339	-0.619384	6.82048	-1.35157	0.18418	0.943549	-4.51921
ENSMUSG00000025060	0.387347	6.7941	1.3514	0.184234	0.943549	-4.51918
ENSMUSG00000053604	-0.33453	6.15702	-1.3511	0.184332	0.943549	-4.52872
ENSMUSG00000015290	-0.25259	6.41269	-1.35044	0.184539	0.943549	-4.52146
ENSMUSG00000048355	-0.628607	5.61646	-1.35016	0.184629	0.943549	-4.53871
ENSMUSG00000052056	0.550989	5.58954	1.35003	0.184671	0.943549	-4.53155
ENSMUSG00000039145	0.71439	4.68026	1.34993	0.184703	0.943549	-4.54781
ENSMUSG00000026496	0.481438	6.02722	1.34867	0.185104	0.943549	-4.52209
ENSMUSG00000028837	-0.240148	7.35936	-1.34836	0.185204	0.943549	-4.51943
ENSMUSG00000029176	-0.191206	6.93322	-1.34811	0.185283	0.943549	-4.5202
ENSMUSG00000034544	0.235656	6.01906	1.34749	0.185481	0.943549	-4.52409
ENSMUSG00000067924	-0.531256	5.26592	-1.34733	0.18553	0.943549	-4.54498
ENSMUSG00000031168	-0.302793	6.10619	-1.34671	0.185728	0.943549	-4.52662
ENSMUSG00000033918	-0.179676	6.39053	-1.34656	0.185778	0.943549	-4.52212
ENSMUSG00000010608	0.700173	7.1116	1.34587	0.185997	0.943549	-4.52044
ENSMUSG00000020783	0.222605	6.07092	1.34587	0.185998	0.943549	-4.52468
ENSMUSG00000003360	0.333958	5.9113	1.34566	0.186065	0.943549	-4.52624
ENSMUSG00000041797	0.428423	5.40957	1.34562	0.186077	0.943549	-4.53492
ENSMUSG00000053754	0.657742	5.39682	1.34502	0.186269	0.943549	-4.53308
ENSMUSG00000021760	0.55117	6.84096	1.345	0.186277	0.943549	-4.52097
ENSMUSG00000035735	1.15927	1.48856	1.34462	0.186398	0.943549	-4.5859
ENSMUSG00000020840	-0.225229	6.92835	-1.34441	0.186465	0.943549	-4.52101
ENSMUSG00000039515	-0.309835	8.52094	-1.34438	0.186473	0.943549	-4.52519
ENSMUSG00000036499	0.52862	6.18183	1.34339	0.186792	0.943549	-4.52389
ENSMUSG00000040270	1.17384	4.57977	1.34313	0.186877	0.943549	-4.55341
ENSMUSG00000028413	-0.216235	7.65332	-1.34258	0.187053	0.943549	-4.52123
ENSMUSG00000032217	0.341345	5.9718	1.34248	0.187085	0.943549	-4.52738
ENSMUSG00000038594	0.322171	5.91385	1.3424	0.187111	0.943549	-4.52791
ENSMUSG00000061848	-0.774007	5.27804	-1.34173	0.187325	0.943549	-4.54784
ENSMUSG00000020681	0.687964	5.74209	1.34029	0.18779	0.943549	-4.53281
ENSMUSG00000026425	0.461682	5.45337	1.33961	0.188009	0.943549	-4.53684
ENSMUSG00000033953	-0.269616	8.0237	-1.33957	0.188021	0.943549	-4.52298
ENSMUSG00000044309	1.56825	6.13673	1.33954	0.18803	0.943549	-4.52389
ENSMUSG00000048376	0.541143	5.20195	1.33905	0.188188	0.943549	-4.54208
ENSMUSG00000042712	-0.369163	5.61671	-1.33901	0.188201	0.943549	-4.53938
ENSMUSG00000100615	1.57935	0.13248	1.33855	0.188351	0.943549	-4.59072
ENSMUSG00000029014	0.395264	5.54993	1.33819	0.188465	0.943549	-4.53288
ENSMUSG00000020838	1.13541	1.41357	1.33754	0.188676	0.943549	-4.58706
ENSMUSG00000016308	-0.287646	6.04037	-1.33592	0.189201	0.943549	-4.52888
ENSMUSG00000028859	1.05001	1.71787	1.33581	0.189235	0.943549	-4.58394
ENSMUSG00000042726	0.192745	6.90585	1.33525	0.189416	0.943549	-4.52366
ENSMUSG00000022437	0.208947	7.46278	1.33197	0.190483	0.943549	-4.5242
ENSMUSG00000028466	-0.228065	6.03704	-1.33164	0.190591	0.943549	-4.53251
ENSMUSG00000024851	0.472948	5.48077	1.3312	0.190735	0.943549	-4.54077
ENSMUSG00000027944	-0.324272	6.10968	-1.33078	0.19087	0.943549	-4.53091
ENSMUSG00000026980	1.16156	4.53752	1.32996	0.191141	0.943549	-4.5536
ENSMUSG00000005656	-0.207526	7.00137	-1.32974	0.19121	0.943549	-4.52534
ENSMUSG00000020454	0.354744	5.50959	1.32962	0.191249	0.943549	-4.53691
ENSMUSG00000058446	-0.2026	8.7474	-1.32958	0.191263	0.943549	-4.53017
ENSMUSG00000055401	-0.327378	5.64518	-1.32917	0.191396	0.943549	-4.53922
ENSMUSG00000031158	-0.303967	5.59025	-1.32911	0.191415	0.943549	-4.54116
ENSMUSG00000040133	1.31693	1.56784	1.32903	0.191444	0.943549	-4.58851
ENSMUSG00000027708	-0.19163	6.87994	-1.32814	0.191733	0.943549	-4.52591
ENSMUSG00000055805	1.08675	4.6215	1.32808	0.191754	0.943549	-4.55319
ENSMUSG00000008193	1.73948	5.45463	1.32662	0.192231	0.943549	-4.54158
ENSMUSG00000029368	0.816454	6.54923	1.32654	0.192257	0.943549	-4.52752
ENSMUSG00000021629	-0.237397	7.21739	-1.32649	0.192276	0.943549	-4.52592
ENSMUSG00000031533	-0.287577	5.58279	-1.32636	0.192317	0.943549	-4.54152
ENSMUSG00000062797	-0.330705	5.66281	-1.32622	0.192362	0.943549	-4.54168
ENSMUSG00000027430	-0.298342	5.05126	-1.32561	0.192562	0.943549	-4.55288
ENSMUSG00000032942	0.572028	5.54018	1.32439	0.192965	0.943549	-4.53987
ENSMUSG00000029816	0.754631	5.31759	1.32419	0.193031	0.943549	-4.54726
ENSMUSG00000035208	0.692915	4.99411	1.32412	0.193053	0.943549	-4.54669
ENSMUSG00000036086	0.684953	2.2469	1.32375	0.193175	0.943549	-4.58298
ENSMUSG00000020263	0.28464	5.9551	1.32343	0.193282	0.943549	-4.53307
ENSMUSG00000042359	0.717738	2.2181	1.32273	0.193511	0.943549	-4.58121
ENSMUSG00000042046	0.248831	5.6807	1.32256	0.193568	0.943549	-4.53664
ENSMUSG00000000804	0.289566	6.32201	1.32242	0.193614	0.943549	-4.52837
ENSMUSG00000021814	-0.254367	8.22167	-1.32211	0.193715	0.943549	-4.52837
ENSMUSG00000025616	0.384883	6.19244	1.3216	0.193886	0.943549	-4.52996
ENSMUSG00000003161	-0.293112	8.01115	-1.32141	0.193947	0.943549	-4.52825
ENSMUSG00000036860	-0.368073	5.60038	-1.3214	0.193951	0.943549	-4.544
ENSMUSG00000096632	1.46152	0.68147	1.32013	0.194371	0.943549	-4.5874
ENSMUSG00000079105	0.990462	5.41021	1.3195	0.194578	0.943549	-4.54494
ENSMUSG00000024491	0.359545	5.97996	1.31894	0.194763	0.943549	-4.5324
ENSMUSG00000035875	1.51816	0.000641571	1.31849	0.194912	0.943549	-4.59163
ENSMUSG00000015340	0.768117	6.62615	1.31771	0.195171	0.943549	-4.52886
ENSMUSG00000020515	-0.198741	6.87523	-1.31663	0.195529	0.943549	-4.5294
ENSMUSG00000079457	-1.58708	0.634081	-1.31645	0.195588	0.943549	-4.59139
ENSMUSG00000026349	0.344719	7.23367	1.3157	0.195838	0.943549	-4.52894
ENSMUSG00000020794	-0.212104	6.97844	-1.31514	0.196025	0.943549	-4.52966
ENSMUSG00000009092	1.28417	0.803014	1.31506	0.196051	0.943549	-4.59094
ENSMUSG00000018501	0.457592	7.37704	1.31498	0.196079	0.943549	-4.52926
ENSMUSG00000005417	0.40505	6.81957	1.31392	0.196432	0.943549	-4.52996
ENSMUSG00000038812	-0.457804	5.62787	-1.31356	0.196552	0.943549	-4.54344
ENSMUSG00000040339	-0.542768	8.05696	-1.31354	0.196558	0.943549	-4.53026
ENSMUSG00000024594	-0.253512	6.31753	-1.31319	0.196675	0.943549	-4.53219
ENSMUSG00000054932	1.54642	0.660213	1.3126	0.196873	0.943549	-4.58925
ENSMUSG00000023341	0.707476	1.85019	1.31207	0.197049	0.943549	-4.58534
ENSMUSG00000028933	-0.344197	4.34735	-1.3116	0.197208	0.943549	-4.56475
ENSMUSG00000022749	0.284477	6.11477	1.3111	0.197373	0.943549	-4.53334
ENSMUSG00000037405	0.721372	5.44322	1.31024	0.197662	0.943549	-4.54106
ENSMUSG00000075415	0.431507	6.84406	1.30974	0.197828	0.943549	-4.531
ENSMUSG00000037876	0.597899	6.81258	1.30973	0.197834	0.943549	-4.53097
ENSMUSG00000034850	0.191144	6.97802	1.30875	0.198163	0.943549	-4.53112
ENSMUSG00000096188	0.406683	6.88581	1.30868	0.198186	0.943549	-4.5314
ENSMUSG00000034723	-0.227958	6.38352	-1.30788	0.198453	0.943549	-4.53382
ENSMUSG00000019853	0.88188	2.05	1.30711	0.198714	0.943549	-4.58679
ENSMUSG00000019866	0.590123	5.08299	1.3056	0.199221	0.943549	-4.54946
ENSMUSG00000057177	0.333042	5.31674	1.3038	0.199828	0.943549	-4.54964
ENSMUSG00000053746	-0.459385	2.44328	-1.30371	0.199859	0.943549	-4.5865
ENSMUSG00000090626	0.693093	2.14703	1.30292	0.200125	0.943549	-4.58445
ENSMUSG00000034022	0.395182	5.50682	1.30241	0.200298	0.943549	-4.54227
ENSMUSG00000020823	0.267715	6.3634	1.3023	0.200334	0.943549	-4.53435
ENSMUSG00000037857	0.25463	6.88408	1.30165	0.200555	0.943549	-4.53364
ENSMUSG00000027130	0.424623	6.27059	1.30135	0.200658	0.943549	-4.53448
ENSMUSG00000020395	1.46952	4.902	1.30082	0.200838	0.943549	-4.55184
ENSMUSG00000029401	-0.354827	5.59648	-1.30081	0.200841	0.943549	-4.54782
ENSMUSG00000057388	-0.259769	6.43327	-1.30066	0.200892	0.943549	-4.53537
ENSMUSG00000033014	0.332714	6.31776	1.29996	0.201129	0.943549	-4.53475
ENSMUSG00000011382	0.487093	7.46035	1.29937	0.20133	0.943549	-4.53387
ENSMUSG00000044827	1.06131	5.39002	1.29899	0.201459	0.943549	-4.54573
ENSMUSG00000009013	-0.343949	7.52803	-1.29797	0.201806	0.943549	-4.53415
ENSMUSG00000018554	0.804636	1.77312	1.29751	0.201962	0.943549	-4.58638
ENSMUSG00000036120	-0.293386	4.38244	-1.29727	0.202044	0.943549	-4.56675
ENSMUSG00000022504	1.01608	4.58335	1.29696	0.20215	0.943549	-4.55481
ENSMUSG00000023092	-0.641297	7.13837	-1.29682	0.202196	0.943549	-4.53483
ENSMUSG00000027347	1.20541	5.27601	1.29591	0.202508	0.943549	-4.54474
ENSMUSG00000093738	-0.652318	1.8403	-1.29499	0.202821	0.943549	-4.58671
ENSMUSG00000031823	-0.212371	6.39317	-1.2944	0.203023	0.943549	-4.53675
ENSMUSG00000040331	-0.239962	6.85571	-1.29251	0.20367	0.943549	-4.53624
ENSMUSG00000020038	0.321416	5.20797	1.29218	0.203784	0.943549	-4.55076
ENSMUSG00000026277	-0.184586	6.93973	-1.29077	0.204268	0.943549	-4.53653
ENSMUSG00000031740	0.564843	7.14864	1.28867	0.204989	0.943549	-4.53703
ENSMUSG00000039068	0.243924	6.8785	1.28802	0.205211	0.943549	-4.53728
ENSMUSG00000003808	-0.260126	5.2106	-1.28802	0.205213	0.943549	-4.55507
ENSMUSG00000091449	-0.962824	0.865982	-1.28705	0.205546	0.943549	-4.59072
ENSMUSG00000028809	0.50218	5.98672	1.28693	0.205587	0.943549	-4.54191
ENSMUSG00000026037	-0.185563	5.77672	-1.28693	0.205588	0.943549	-4.54758
ENSMUSG00000027829	0.457287	7.44149	1.28639	0.205776	0.943549	-4.5375
ENSMUSG00000052085	0.742366	5.57343	1.28615	0.205857	0.943549	-4.5452
ENSMUSG00000018848	-0.163882	6.2987	-1.28612	0.205869	0.943549	-4.53952
ENSMUSG00000018761	-0.277619	6.93992	-1.28583	0.205967	0.943549	-4.538
ENSMUSG00000113178	-1.45565	0.682492	-1.2857	0.206014	0.943549	-4.59032
ENSMUSG00000025499	-0.305898	6.26797	-1.28477	0.206335	0.943549	-4.54139
ENSMUSG00000020671	-0.188561	8.41144	-1.28414	0.206554	0.943549	-4.5399
ENSMUSG00000018574	0.408177	7.2171	1.28404	0.206589	0.943549	-4.53813
ENSMUSG00000057738	0.600175	7.48412	1.28293	0.206974	0.943549	-4.53863
ENSMUSG00000004270	0.274452	6.98528	1.28292	0.206976	0.943549	-4.53851
ENSMUSG00000040423	0.270004	7.19368	1.28156	0.207448	0.943549	-4.53871
ENSMUSG00000039686	0.396526	5.24212	1.28151	0.207466	0.943549	-4.5542
ENSMUSG00000045482	0.634485	5.5291	1.28121	0.207569	0.943549	-4.54985
ENSMUSG00000078517	0.272029	5.66864	1.28061	0.207778	0.943549	-4.54785
ENSMUSG00000016028	1.52831	0.924675	1.27999	0.207995	0.943549	-4.59037
ENSMUSG00000001419	0.397667	6.22382	1.27966	0.208111	0.943549	-4.54202
ENSMUSG00000032388	-0.337342	8.02316	-1.27905	0.208322	0.943549	-4.53999
ENSMUSG00000044072	0.602797	2.19152	1.27871	0.20844	0.943549	-4.58455
ENSMUSG00000059475	0.298385	5.36904	1.27856	0.208493	0.943549	-4.55263
ENSMUSG00000062646	0.283166	6.26705	1.27842	0.20854	0.943549	-4.54109
ENSMUSG00000005982	0.208281	6.32908	1.27829	0.208587	0.943549	-4.54162
ENSMUSG00000030738	0.344277	8.04291	1.27823	0.208608	0.943549	-4.54089
ENSMUSG00000037458	-0.183493	7.38096	-1.27813	0.208643	0.943549	-4.5397
ENSMUSG00000028252	-0.219255	6.01543	-1.2752	0.209667	0.943549	-4.54517
ENSMUSG00000038354	1.27682	0.100306	1.27504	0.209723	0.943549	-4.59135
ENSMUSG00000028156	-0.220526	7.30636	-1.27403	0.210079	0.943549	-4.54087
ENSMUSG00000039262	0.533271	5.63812	1.27272	0.210539	0.943549	-4.55357
ENSMUSG00000018559	-0.260926	6.29378	-1.2723	0.210687	0.943549	-4.54318
ENSMUSG00000054181	0.701769	2.07278	1.27169	0.2109	0.943549	-4.58851
ENSMUSG00000020522	0.217909	6.03981	1.27168	0.210903	0.943549	-4.54366
ENSMUSG00000001270	-0.293408	6.30192	-1.2716	0.210932	0.943549	-4.54396
ENSMUSG00000027671	-0.230582	5.79567	-1.27066	0.211261	0.943549	-4.55011
ENSMUSG00000027080	-0.231563	5.24202	-1.27027	0.2114	0.943549	-4.56024
ENSMUSG00000008140	-0.250595	7.49002	-1.27006	0.211473	0.943549	-4.54207
ENSMUSG00000025804	0.608053	2.18528	1.26994	0.211515	0.943549	-4.58574
ENSMUSG00000055204	0.508318	6.7666	1.26957	0.211645	0.943549	-4.54252
ENSMUSG00000024563	-0.182149	6.36404	-1.2692	0.211776	0.943549	-4.54379
ENSMUSG00000005823	0.183285	6.11271	1.26894	0.211867	0.943549	-4.54462
ENSMUSG00000092517	1.51479	0.805072	1.26858	0.211997	0.943549	-4.58954
ENSMUSG00000021243	-0.238143	6.05726	-1.26779	0.212273	0.943549	-4.54659
ENSMUSG00000001999	-0.320271	5.64101	-1.26728	0.212454	0.943549	-4.55291
ENSMUSG00000110755	0.76969	1.26623	1.26625	0.21282	0.943549	-4.58867
ENSMUSG00000059518	-0.357404	5.79333	-1.26623	0.212827	0.943549	-4.55024
ENSMUSG00000039661	0.724601	2.29344	1.26621	0.212834	0.943549	-4.58797
ENSMUSG00000031774	-0.183845	6.03735	-1.26613	0.212861	0.943549	-4.54841
ENSMUSG00000038095	0.384116	7.27213	1.26595	0.212925	0.943549	-4.54318
ENSMUSG00000031290	0.65116	2.03357	1.26552	0.213079	0.943549	-4.5856
ENSMUSG00000061286	-0.346037	6.02077	-1.26539	0.213125	0.943549	-4.54774
ENSMUSG00000039652	-0.551994	5.25537	-1.26504	0.21325	0.943549	-4.56318
ENSMUSG00000021903	0.434539	6.16731	1.26473	0.213359	0.943549	-4.54554
ENSMUSG00000032624	0.564109	5.97823	1.26407	0.213594	0.943549	-4.54611
ENSMUSG00000068015	0.452208	5.1721	1.26383	0.213677	0.943549	-4.55946
ENSMUSG00000001383	-0.262871	6.96379	-1.26352	0.213787	0.943549	-4.54411
ENSMUSG00000025579	0.327772	5.90296	1.26352	0.21379	0.943549	-4.54864
ENSMUSG00000025261	0.723236	7.31553	1.26341	0.213829	0.943549	-4.54405
ENSMUSG00000064262	0.787014	6.56189	1.26339	0.213834	0.943549	-4.5443
ENSMUSG00000029469	0.429957	4.32643	1.26337	0.213841	0.943549	-4.56989
ENSMUSG00000041685	0.24315	7.41661	1.26212	0.214286	0.943549	-4.54421
ENSMUSG00000028909	0.913538	1.97446	1.26193	0.214355	0.943549	-4.58824
ENSMUSG00000036273	0.386511	6.19637	1.26127	0.21459	0.943549	-4.5453
ENSMUSG00000074867	0.755893	1.92472	1.26112	0.214642	0.943549	-4.58743
ENSMUSG00000082809	-0.781415	1.65586	-1.26091	0.214718	0.943549	-4.59002
ENSMUSG00000033228	0.477308	6.80032	1.26015	0.21499	0.943549	-4.54508
ENSMUSG00000062270	-0.261907	8.12412	-1.26006	0.215021	0.943549	-4.54556
ENSMUSG00000031865	0.503254	5.18553	1.25975	0.215133	0.943549	-4.56034
ENSMUSG00000040383	0.331265	6.2794	1.25959	0.215188	0.943549	-4.54603
ENSMUSG00000057672	0.603506	5.10315	1.2592	0.21533	0.943549	-4.55881
ENSMUSG00000053841	0.335181	6.07135	1.25893	0.215425	0.943549	-4.54773
ENSMUSG00000037995	1.00924	1.25684	1.25807	0.215733	0.943549	-4.59098
ENSMUSG00000022185	0.657598	5.3643	1.25791	0.215788	0.943549	-4.55557
ENSMUSG00000026131	0.673673	6.08185	1.25772	0.215857	0.943549	-4.54778
ENSMUSG00000025279	1.15682	4.92478	1.25745	0.215954	0.943549	-4.55925
ENSMUSG00000051457	1.15921	4.77272	1.25668	0.216229	0.943549	-4.55933
ENSMUSG00000020646	0.769939	1.94017	1.25582	0.216538	0.943549	-4.58763
ENSMUSG00000029686	0.16153	7.70378	1.25555	0.216637	0.943549	-4.54627
ENSMUSG00000003070	0.558501	2.20889	1.25411	0.217151	0.943549	-4.58794
ENSMUSG00000072437	0.943313	1.21552	1.25349	0.217374	0.943549	-4.5901
ENSMUSG00000056116	-0.233672	8.71531	-1.25279	0.217626	0.943549	-4.55004
ENSMUSG00000038982	-0.28945	5.78555	-1.25199	0.217918	0.943549	-4.55381
ENSMUSG00000068523	-0.268792	7.57381	-1.25194	0.217935	0.943549	-4.54711
ENSMUSG00000035683	1.08955	1.23859	1.25167	0.218031	0.943549	-4.58937
ENSMUSG00000026285	1.52199	0.698713	1.25123	0.218191	0.943549	-4.59061
ENSMUSG00000031835	0.176807	7.3435	1.25112	0.21823	0.943549	-4.54725
ENSMUSG00000026393	-0.225025	8.19753	-1.25089	0.218311	0.943549	-4.54819
ENSMUSG00000055296	0.505139	7.60314	1.2506	0.218417	0.943549	-4.54759
ENSMUSG00000013698	-0.219164	7.5099	-1.25022	0.218554	0.943549	-4.54771
ENSMUSG00000028741	-0.342815	5.2066	-1.25006	0.218612	0.943549	-4.56278
ENSMUSG00000031776	-0.230966	7.50167	-1.24999	0.218637	0.943549	-4.54766
ENSMUSG00000021733	-0.233909	6.8124	-1.24972	0.218736	0.943549	-4.54799
ENSMUSG00000023020	-0.353398	6.848	-1.24965	0.21876	0.943549	-4.54813
ENSMUSG00000020154	0.636967	7.01179	1.24833	0.219239	0.943549	-4.54819
ENSMUSG00000002897	0.720644	5.39879	1.24783	0.219421	0.943549	-4.55608
ENSMUSG00000021116	-0.25344	7.29541	-1.24773	0.219457	0.943549	-4.54823
ENSMUSG00000018160	0.401822	5.98942	1.2477	0.219467	0.943549	-4.55074
ENSMUSG00000027272	0.250806	6.9424	1.24763	0.219491	0.943549	-4.54841
ENSMUSG00000020265	-0.260857	7.39892	-1.24747	0.219549	0.943549	-4.5483
ENSMUSG00000024764	0.222217	5.72287	1.24714	0.219671	0.943549	-4.55618
ENSMUSG00000021339	0.244354	6.30505	1.24543	0.220292	0.943549	-4.54986
ENSMUSG00000015759	-0.316351	7.71612	-1.24523	0.220362	0.943549	-4.54906
ENSMUSG00000093904	-0.296236	8.05318	-1.24504	0.220434	0.943549	-4.54943
ENSMUSG00000028271	-0.253769	5.90829	-1.24489	0.220489	0.943549	-4.5549
ENSMUSG00000061130	-0.23305	8.12139	-1.24414	0.22076	0.943549	-4.54972
ENSMUSG00000101335	0.507153	2.16903	1.24408	0.220783	0.943549	-4.58678
ENSMUSG00000033379	-0.250454	7.5722	-1.24394	0.220834	0.943549	-4.54932
ENSMUSG00000039470	-0.451003	5.7355	-1.24386	0.22086	0.943549	-4.55693
ENSMUSG00000041112	0.625066	5.42662	1.24337	0.221041	0.943549	-4.55622
ENSMUSG00000058704	-0.289219	6.21495	-1.24309	0.221143	0.943549	-4.55117
ENSMUSG00000033335	0.429707	6.04546	1.24309	0.221144	0.943549	-4.55195
ENSMUSG00000020273	0.329199	5.52797	1.2429	0.22121	0.943549	-4.55696
ENSMUSG00000102752	0.679405	2.26135	1.24279	0.221252	0.943549	-4.58705
ENSMUSG00000001774	-0.210205	7.26475	-1.24278	0.221257	0.943549	-4.54963
ENSMUSG00000026360	0.497164	6.27223	1.24237	0.221406	0.943549	-4.5501
ENSMUSG00000029445	0.950344	1.55419	1.24209	0.221508	0.943549	-4.58991
ENSMUSG00000061689	0.364467	5.54879	1.24165	0.221667	0.943549	-4.55858
ENSMUSG00000019122	0.627839	5.57527	1.24072	0.222009	0.943549	-4.55552
ENSMUSG00000058728	1.46636	0.9402	1.24071	0.222012	0.943549	-4.59014
ENSMUSG00000067995	-0.309954	5.23219	-1.23916	0.22258	0.943549	-4.56429
ENSMUSG00000038116	0.315125	5.70185	1.23873	0.222737	0.943549	-4.55527
ENSMUSG00000006024	0.193265	7.62886	1.23781	0.223073	0.943549	-4.55112
ENSMUSG00000044033	0.587444	1.9396	1.23684	0.223431	0.943549	-4.58817
ENSMUSG00000022807	0.312804	6.8408	1.23681	0.223442	0.943549	-4.55162
ENSMUSG00000029030	-0.195571	8.23836	-1.23608	0.223708	0.943549	-4.55218
ENSMUSG00000035629	0.370131	5.68896	1.23502	0.224097	0.943549	-4.55555
ENSMUSG00000027287	-0.232543	6.82437	-1.23497	0.224116	0.943549	-4.55206
ENSMUSG00000020271	-0.224295	7.4208	-1.23488	0.224151	0.943549	-4.55176
ENSMUSG00000027981	0.280893	5.62958	1.23419	0.224404	0.943549	-4.55804
ENSMUSG00000031431	-0.291114	8.16328	-1.23402	0.224468	0.943549	-4.55244
ENSMUSG00000026135	0.988227	1.76342	1.23384	0.224535	0.943549	-4.58787
ENSMUSG00000074207	0.407705	7.96709	1.23284	0.224902	0.943549	-4.55277
ENSMUSG00000064302	0.497154	5.05931	1.23214	0.225161	0.943549	-4.56313
ENSMUSG00000023966	0.757144	2.25253	1.23176	0.225303	0.943549	-4.5885
ENSMUSG00000019916	-0.194603	6.09935	-1.23144	0.225418	0.943549	-4.55468
ENSMUSG00000004771	-0.259596	7.43221	-1.22971	0.22606	0.943549	-4.55319
ENSMUSG00000036611	-0.635865	7.08021	-1.22948	0.226146	0.943549	-4.55363
ENSMUSG00000000339	-0.288536	5.03375	-1.22947	0.226148	0.943549	-4.56771
ENSMUSG00000024234	-0.197145	5.98667	-1.22891	0.226355	0.943549	-4.55811
ENSMUSG00000026034	0.320948	8.71112	1.22864	0.226455	0.943549	-4.55571
ENSMUSG00000036986	0.586775	5.40459	1.22741	0.226913	0.943549	-4.56145
ENSMUSG00000023830	0.40018	6.23682	1.22728	0.226961	0.943549	-4.55483
ENSMUSG00000040433	0.285634	5.98813	1.22638	0.227298	0.943549	-4.55563
ENSMUSG00000029602	1.3021	0.96585	1.22585	0.227495	0.943549	-4.58905
ENSMUSG00000026768	1.04152	1.70781	1.22561	0.227584	0.943549	-4.5896
ENSMUSG00000029993	-0.304497	6.37584	-1.22555	0.227607	0.943549	-4.55532
ENSMUSG00000034177	1.53081	0.207828	1.22532	0.227689	0.943549	-4.59237
ENSMUSG00000029229	-0.240283	6.20211	-1.22521	0.22773	0.943549	-4.55577
ENSMUSG00000033938	-0.274896	7.34687	-1.22459	0.227963	0.943549	-4.55458
ENSMUSG00000115338	-0.303999	6.82515	-1.22426	0.228085	0.943549	-4.55521
ENSMUSG00000053411	0.410539	6.26343	1.22368	0.228301	0.943549	-4.55585
ENSMUSG00000022225	0.835915	5.19575	1.22333	0.228435	0.943549	-4.56469
ENSMUSG00000059811	-0.443102	8.12651	-1.22166	0.229057	0.943549	-4.55559
ENSMUSG00000002968	0.445701	5.23465	1.22162	0.229073	0.943549	-4.56797
ENSMUSG00000007655	-0.670655	11.9386	-1.22117	0.229239	0.943549	-4.57321
ENSMUSG00000022914	0.404004	6.73998	1.22062	0.229445	0.943549	-4.55587
ENSMUSG00000027961	-0.533705	5.72075	-1.22055	0.229472	0.943549	-4.56164
ENSMUSG00000038807	-0.378456	5.21457	-1.22049	0.229495	0.943549	-4.5654
ENSMUSG00000035840	-0.214098	6.05709	-1.22019	0.229608	0.943549	-4.5581
ENSMUSG00000027589	0.189245	7.24285	1.21973	0.22978	0.943549	-4.55586
ENSMUSG00000053774	0.183452	6.9854	1.21953	0.229854	0.943549	-4.55602
ENSMUSG00000051906	0.631838	5.32333	1.21892	0.230083	0.943549	-4.56227
ENSMUSG00000035686	0.709523	11.7752	1.21891	0.230089	0.943549	-4.57419
ENSMUSG00000045962	0.41517	8.03603	1.21876	0.230144	0.943549	-4.55665
ENSMUSG00000037965	0.384713	7.24829	1.21864	0.23019	0.943549	-4.55618
ENSMUSG00000028459	1.0651	4.9057	1.21815	0.230373	0.943549	-4.56568
ENSMUSG00000055809	0.957521	1.85592	1.21676	0.230894	0.943549	-4.58971
ENSMUSG00000038619	-0.176673	7.57775	-1.21585	0.231239	0.943549	-4.55702
ENSMUSG00000030934	-0.262912	8.69375	-1.21558	0.23134	0.943549	-4.55858
ENSMUSG00000078234	0.586705	7.17268	1.21511	0.231517	0.943549	-4.5572
ENSMUSG00000014453	1.30678	4.36579	1.21507	0.231533	0.943549	-4.56909
ENSMUSG00000054676	-0.274858	8.00654	-1.21457	0.231722	0.943549	-4.55758
ENSMUSG00000094989	-0.513509	5.5979	-1.21454	0.231733	0.943549	-4.56406
ENSMUSG00000020056	-0.313728	6.00439	-1.21405	0.231917	0.943549	-4.56061
ENSMUSG00000030225	-0.255517	5.66203	-1.21376	0.232028	0.943549	-4.56303
ENSMUSG00000014599	0.291321	5.56782	1.2137	0.232049	0.943549	-4.56355
ENSMUSG00000000791	1.16575	0.845511	1.21361	0.232085	0.943549	-4.59101
ENSMUSG00000076523	1.43401	1.08782	1.21303	0.232302	0.943549	-4.59059
ENSMUSG00000040667	0.204738	6.3656	1.21294	0.232338	0.943549	-4.55832
ENSMUSG00000029298	0.447551	7.0682	1.21291	0.232347	0.943549	-4.55775
ENSMUSG00000029998	0.382488	8.0815	1.21285	0.232371	0.943549	-4.55828
ENSMUSG00000021288	0.220392	6.24721	1.21249	0.232508	0.943549	-4.55887
ENSMUSG00000002812	0.396958	6.18878	1.21217	0.232627	0.943549	-4.55878
ENSMUSG00000086825	0.734111	5.31111	1.21145	0.2329	0.943549	-4.56337
ENSMUSG00000026031	0.127254	8.25039	1.21135	0.232937	0.943549	-4.55891
ENSMUSG00000056162	-1.04529	1.13684	-1.21105	0.233052	0.943549	-4.59146
ENSMUSG00000039521	1.11143	0.751278	1.20983	0.233514	0.943549	-4.5903
ENSMUSG00000095571	1.54085	-0.182171	1.20902	0.233822	0.943549	-4.59284
ENSMUSG00000048215	1.62235	0.70899	1.20861	0.233979	0.943549	-4.59218
ENSMUSG00000036810	-0.228605	6.29518	-1.2081	0.234172	0.943549	-4.56007
ENSMUSG00000050627	-0.21424	7.2629	-1.20767	0.234337	0.943549	-4.55914
ENSMUSG00000028669	-0.273512	6.34013	-1.20727	0.234488	0.943549	-4.56042
ENSMUSG00000020635	0.652278	1.80035	1.20657	0.234754	0.943549	-4.59001
ENSMUSG00000035621	0.504012	5.05868	1.20611	0.23493	0.943549	-4.56974
ENSMUSG00000038604	0.434498	4.32063	1.20595	0.234989	0.943549	-4.57765
ENSMUSG00000032288	-0.308958	6.88693	-1.20593	0.235	0.943549	-4.55997
ENSMUSG00000050244	0.508878	5.57853	1.20568	0.235093	0.943549	-4.56399
ENSMUSG00000003721	-0.347768	6.91808	-1.20513	0.235305	0.943549	-4.56003
ENSMUSG00000021143	0.354474	5.75435	1.20394	0.235758	0.943549	-4.56357
ENSMUSG00000019039	-0.25305	5.56569	-1.20369	0.235854	0.943549	-4.56622
ENSMUSG00000036896	0.523447	7.07229	1.20308	0.236085	0.943549	-4.56041
ENSMUSG00000027074	0.419557	6.95842	1.20293	0.236146	0.943549	-4.56045
ENSMUSG00000020859	0.310761	8.18617	1.20286	0.236171	0.943549	-4.56095
ENSMUSG00000062822	0.298717	5.98442	1.20271	0.236228	0.943549	-4.56252
ENSMUSG00000029185	-0.324302	5.5637	-1.20259	0.236274	0.943549	-4.56646
ENSMUSG00000022476	-0.299733	5.05801	-1.20251	0.236304	0.943549	-4.57209
ENSMUSG00000033166	0.297102	5.21782	1.20195	0.236521	0.943549	-4.56879
ENSMUSG00000030138	0.387156	5.48578	1.20165	0.236635	0.943549	-4.56447
ENSMUSG00000020694	0.225987	5.90439	1.20157	0.236667	0.943549	-4.56255
ENSMUSG00000031388	-0.331653	5.05735	-1.20147	0.236704	0.943549	-4.5721
ENSMUSG00000053716	0.375867	5.47413	1.20101	0.236881	0.943549	-4.56859
ENSMUSG00000020358	-0.194406	8.05497	-1.20084	0.236946	0.943549	-4.56127
ENSMUSG00000031683	-0.301624	5.73718	-1.20081	0.236955	0.943549	-4.56482
ENSMUSG00000021457	0.770801	5.80018	1.20042	0.237107	0.943549	-4.56242
ENSMUSG00000028675	-0.206827	8.17394	-1.20007	0.237242	0.943549	-4.5616
ENSMUSG00000021943	0.808869	4.72817	1.19976	0.237358	0.943549	-4.57352
ENSMUSG00000030269	0.202346	5.70016	1.19905	0.237632	0.943549	-4.56374
ENSMUSG00000037646	0.487777	6.01588	1.1981	0.237998	0.943549	-4.56281
ENSMUSG00000032386	-0.200463	6.20786	-1.19807	0.23801	0.943549	-4.56267
ENSMUSG00000035293	0.288961	5.27118	1.19743	0.238257	0.943549	-4.5691
ENSMUSG00000026083	0.45995	6.15319	1.19713	0.238373	0.943549	-4.56263
ENSMUSG00000029233	-0.241294	5.71496	-1.1969	0.238459	0.943549	-4.56585
ENSMUSG00000032215	-0.274337	5.85912	-1.19688	0.238468	0.943549	-4.56625
ENSMUSG00000032081	0.917623	1.81481	1.19663	0.238565	0.943549	-4.59031
ENSMUSG00000042198	-0.276168	5.2482	-1.1966	0.238575	0.943549	-4.57208
ENSMUSG00000031938	0.470786	8.00058	1.19653	0.238603	0.943549	-4.56261
ENSMUSG00000028007	-0.51057	5.6532	-1.19565	0.238942	0.943549	-4.5676
ENSMUSG00000001289	-0.322755	8.18275	-1.19503	0.23918	0.943549	-4.56288
ENSMUSG00000019846	0.500098	7.45805	1.19497	0.239206	0.943549	-4.56266
ENSMUSG00000025134	-0.244425	6.05074	-1.19444	0.239411	0.943549	-4.56527
ENSMUSG00000020787	0.892017	1.13733	1.19272	0.240074	0.943549	-4.59016
ENSMUSG00000048874	0.573698	6.02202	1.1924	0.240201	0.943549	-4.56414
ENSMUSG00000056267	0.353168	5.29741	1.19237	0.240209	0.943549	-4.57031
ENSMUSG00000068466	-0.237118	6.03985	-1.19223	0.240263	0.943549	-4.56535
ENSMUSG00000052160	0.572879	5.58643	1.19222	0.24027	0.943549	-4.56694
ENSMUSG00000045098	0.305926	6.78499	1.19195	0.240372	0.943549	-4.56352
ENSMUSG00000035278	-0.308469	6.02613	-1.19178	0.240441	0.943549	-4.56582
ENSMUSG00000035493	0.365922	7.26226	1.1915	0.240546	0.943549	-4.56348
ENSMUSG00000026203	-0.276533	6.06766	-1.19123	0.240653	0.943549	-4.56534
ENSMUSG00000031932	1.77476	0.105068	1.19122	0.240656	0.943549	-4.59312
ENSMUSG00000003378	0.684216	1.79096	1.1911	0.240705	0.943549	-4.59112
ENSMUSG00000030096	0.415557	7.40205	1.19103	0.240729	0.943549	-4.5636
ENSMUSG00000034023	0.976872	1.67856	1.1906	0.240898	0.943549	-4.59049
ENSMUSG00000026739	-0.180391	7.30312	-1.19044	0.240959	0.943549	-4.56375
ENSMUSG00000024208	-0.385637	5.4846	-1.18895	0.24154	0.943549	-4.56864
ENSMUSG00000025979	-0.222052	6.91354	-1.18874	0.241622	0.943549	-4.56439
ENSMUSG00000051177	0.526094	5.02599	1.18817	0.24184	0.943549	-4.56877
ENSMUSG00000015575	-0.283854	8.15671	-1.18783	0.241975	0.943549	-4.56477
ENSMUSG00000031314	0.403882	6.26808	1.18739	0.242144	0.943549	-4.56501
ENSMUSG00000021947	-0.295292	5.28337	-1.18698	0.242307	0.943549	-4.5726
ENSMUSG00000021427	-0.174159	8.2745	-1.18625	0.242589	0.943549	-4.56526
ENSMUSG00000026111	-0.231395	6.36755	-1.1861	0.24265	0.943549	-4.56555
ENSMUSG00000045917	-0.207737	5.77499	-1.18609	0.242654	0.943549	-4.56841
ENSMUSG00000017756	0.417464	6.1285	1.18489	0.243123	0.943549	-4.56608
ENSMUSG00000028465	0.501758	6.05158	1.1848	0.243157	0.943549	-4.56653
ENSMUSG00000009772	0.895531	3.81917	1.18474	0.243178	0.943549	-4.58053
ENSMUSG00000036550	0.417187	7.90779	1.18406	0.243448	0.943549	-4.56567
ENSMUSG00000026584	0.4076	5.16651	1.18401	0.243464	0.943549	-4.57128
ENSMUSG00000031950	-0.252772	6.85433	-1.1838	0.243547	0.943549	-4.56565
ENSMUSG00000009418	0.524544	4.93688	1.1831	0.243822	0.943549	-4.57593
ENSMUSG00000031631	0.232737	5.54415	1.18298	0.243868	0.943549	-4.56972
ENSMUSG00000020385	0.268496	7.34745	1.1826	0.244019	0.943549	-4.56582
ENSMUSG00000005871	0.584779	5.84172	1.18232	0.244127	0.943549	-4.5673
ENSMUSG00000022412	-0.168779	5.78551	-1.18206	0.244229	0.943549	-4.56915
ENSMUSG00000048756	0.296104	5.5466	1.18197	0.244265	0.943549	-4.5704
ENSMUSG00000042548	0.432657	5.24111	1.18188	0.244299	0.943549	-4.57124
ENSMUSG00000020456	0.316382	8.52173	1.18097	0.244658	0.943549	-4.5678
ENSMUSG00000037364	0.425393	5.86765	1.18078	0.244731	0.943549	-4.5682
ENSMUSG00000032966	-0.303797	8.83298	-1.1807	0.244762	0.943549	-4.56799
ENSMUSG00000112824	-0.793011	1.05639	-1.18066	0.244781	0.943549	-4.59179
ENSMUSG00000079108	-0.308069	5.25423	-1.1804	0.244882	0.943549	-4.57361
ENSMUSG00000027652	0.260181	6.99836	1.17994	0.245063	0.943549	-4.56656
ENSMUSG00000021244	0.528212	5.18758	1.17975	0.245137	0.943549	-4.5741
ENSMUSG00000021686	0.308933	6.24982	1.17956	0.24521	0.943549	-4.56699
ENSMUSG00000051579	-0.532779	6.03872	-1.17932	0.245306	0.943549	-4.56937
ENSMUSG00000022707	0.508548	8.15372	1.17876	0.245526	0.943549	-4.56753
ENSMUSG00000094525	1.52775	0.583615	1.17845	0.24565	0.943549	-4.59188
ENSMUSG00000031264	0.8739	4.73573	1.17843	0.245656	0.943549	-4.57385
ENSMUSG00000047187	-0.247682	8.47031	-1.17829	0.24571	0.943549	-4.56742
ENSMUSG00000004707	0.938432	4.99972	1.17784	0.245887	0.943549	-4.57142
ENSMUSG00000040940	0.737791	6.39216	1.17745	0.246043	0.943549	-4.56741
ENSMUSG00000025936	1.14262	1.20786	1.17646	0.246433	0.943549	-4.59232
ENSMUSG00000062524	0.689111	2.01437	1.17508	0.246978	0.943549	-4.58993
ENSMUSG00000030745	1.33653	5.12382	1.17339	0.247648	0.943549	-4.57246
ENSMUSG00000009549	-0.281464	7.52092	-1.17337	0.247655	0.943549	-4.56828
ENSMUSG00000018287	-0.216576	6.14257	-1.17211	0.248155	0.943549	-4.56951
ENSMUSG00000040359	0.230828	6.22896	1.17203	0.248185	0.943549	-4.56899
ENSMUSG00000021294	0.951954	1.82908	1.17187	0.248249	0.943549	-4.59197
ENSMUSG00000108298	1.04654	0.423457	1.17082	0.248668	0.943549	-4.59264
ENSMUSG00000078881	-2.97734	-2.07911	-1.1705	0.248793	0.943549	-4.59456
ENSMUSG00000064294	1.00115	1.18196	1.17013	0.248939	0.943549	-4.59271
ENSMUSG00000025236	0.196509	5.9905	1.16975	0.249093	0.943549	-4.56967
ENSMUSG00000033066	0.371666	5.17635	1.16943	0.249221	0.943549	-4.57377
ENSMUSG00000024472	0.200593	6.90064	1.16821	0.249703	0.943549	-4.56967
ENSMUSG00000054091	-0.302215	6.88295	-1.16743	0.250015	0.943549	-4.56994
ENSMUSG00000035754	-0.227672	6.09515	-1.16738	0.250035	0.943549	-4.57067
ENSMUSG00000067341	1.21926	4.69037	1.16678	0.250277	0.943549	-4.57449
ENSMUSG00000022814	-0.183606	5.59218	-1.16654	0.250372	0.943549	-4.57342
ENSMUSG00000097093	0.659421	1.6069	1.16621	0.250504	0.943549	-4.59147
ENSMUSG00000001089	0.455472	5.62285	1.16526	0.250883	0.943549	-4.57257
ENSMUSG00000032459	-0.360959	5.60562	-1.16462	0.251139	0.943549	-4.57365
ENSMUSG00000009470	0.176493	8.37865	1.16347	0.251601	0.943549	-4.57117
ENSMUSG00000030263	0.891353	5.27994	1.16294	0.251812	0.943549	-4.57352
ENSMUSG00000014496	0.219461	6.16551	1.16278	0.251876	0.943549	-4.57133
ENSMUSG00000002329	-0.267198	6.21564	-1.16199	0.252191	0.943549	-4.57165
ENSMUSG00000047989	-0.213748	6.36243	-1.16195	0.25221	0.943549	-4.57147
ENSMUSG00000029048	-0.241353	8.01551	-1.16182	0.252263	0.943549	-4.57137
ENSMUSG00000018648	0.972189	0.878067	1.16141	0.252425	0.943549	-4.59286
ENSMUSG00000055436	0.404651	7.94248	1.16095	0.25261	0.943549	-4.57161
ENSMUSG00000039997	0.620204	7.08871	1.16068	0.25272	0.943549	-4.57159
ENSMUSG00000028270	-0.158643	7.23026	-1.16059	0.252755	0.943549	-4.57159
ENSMUSG00000059474	0.285639	5.99502	1.16052	0.252783	0.943549	-4.57217
ENSMUSG00000037533	0.669854	7.0021	1.16033	0.25286	0.943549	-4.57169
ENSMUSG00000107215	0.558692	3.81598	1.15952	0.253187	0.943549	-4.58176
ENSMUSG00000031217	0.384656	5.02724	1.15863	0.253546	0.943549	-4.57703
ENSMUSG00000035778	0.222839	6.3109	1.15833	0.253665	0.943549	-4.57234
ENSMUSG00000033285	0.292013	5.47985	1.15807	0.253771	0.943549	-4.57448
[truncated: 4,295 more rows]

## Sheet: TAN8PM_AL8PM_DGE_list
Full list of DEGs
[truncated: 5,734 more rows]

## Sheet: TAN12AM_AL12AM_DGE_list
Full list of DEGs
[truncated: 5,734 more rows]

## Sheet: TAN4AM_AL4AM_DGE_list
Full list of DEGs
[truncated: 5,734 more rows]
