# Supplementary material for: Insulin and leptin oscillations license food-entrained browning and metabolic flexibility
Source: Cell Rep. Author manuscript; Available in PMC 2024 Nov 14. (PMC11562929; doi:10.1016/j.celrep.2024.114390)
Supplement: 5 [file NIHMS2011856-supplement-5.xlsx]

## Sheet: Gene_FPKM
gene_id	gene_name	AL1_8PM	AL2_8PM	AL3_8PM	AL4_8PM	TAN1_8PM	TAN2_8PM	TAN3_8PM	TAN4_8PM	AL1_12AM	AL2_12AM	AL3_12AM	AL4_12AM	TAN1_12AM	TAN2_12AM	TAN3_12AM	TAN4_12AM	AL1_4AM	AL2_4AM	AL3_4AM	AL4_4AM	TAN1_4AM	TAN2_4AM	TAN3_4AM	TAN4_4AM	AL1_8AM	AL2_8AM	AL3_8AM	AL4_8AM	TAN1_8AM	TAN2_8AM	TAN3_8AM	TAN4_8AM	AL1_12PM	AL2_12PM	AL3_12PM	AL4_12PM	TAN1_12PM	TAN2_12PM	TAN3_12PM	TAN4_12PM	AL1_4PM	AL2_4PM	AL3_4PM	AL4_4PM	TAN1_4PM	TAN2_4PM	TAN3_4PM	TAN4_4PM
ENSMUSG00000064351	mt-Co1	29182.3	14594.5	13317.5	28430.8	20122.5	21303.3	14946.8	17134.1	23046	13769.2	17416.2	16349	20043.8	24083	15168.1	24368.8	14448.3	13365.5	12533.7	13912.2	33550	21359.1	21858.3	29277.7	12334.6	15149.1	17183.7	19282.8	21309.6	17945.3	32125.7	37780.2	19118.6	17600.7	12174.3	13720.2	26452.5	32380.7	34691.1	49158.7	15806.2	16030.9	28408.7	14948.5	24038	14776.6	21576.8	16071.8
ENSMUSG00000061780	Cfd	17727.6	7556.16	9100.22	26461.8	8780.94	11399.8	9542.49	9269.68	18145.5	9627.04	14064	9920.8	17999.4	14168.3	8589.91	13345.2	8750.79	9750.43	8229.46	7430.55	20956.2	14753.1	24511.7	15338.2	4410.01	8357.47	6719.06	14885.5	6232.62	4601.55	16949.2	28872.6	15738	13942.1	11072.8	12684.4	13065.3	24689.2	28461.1	18215.6	7627.64	13271	13985.3	12934.6	12137.9	9684.85	11958	15945.6
ENSMUSG00000064370	mt-Cytb	17630.3	8649.72	3805.81	9629.55	9507.4	10745	6298.78	8687.84	8254.54	4433.06	7539.08	6479.28	8228.43	9344.03	8732.41	11351.5	7080.22	6299.16	6264.95	5937.12	8793.43	9810.35	7209.75	15308.4	6209.96	7971.5	9175.46	10661.5	8475.06	7205.56	7881.26	13391.2	8122.51	6619.8	5735.88	6406.62	7908.45	12304.6	12663.3	25316.3	8529.26	6075.91	15773.9	5427.89	11966.7	6541.3	9291.85	8322.38
ENSMUSG00000064341	mt-Nd1	11242.2	5998.22	2777.64	5071.64	6265.48	7736.43	3677.14	5839.95	4269.77	2557.83	5594.32	4277.04	5234.85	4837.21	5570.08	6660.01	5617.69	3821.92	5361.6	3643.46	5770.56	5175.09	3875.47	10292.3	4665.31	6712.27	6772.18	8793.43	6314.34	4752.27	4869.76	6457.28	5546.93	4177.16	4602.96	4705.17	4874.93	5895.67	6105.04	14085.8	6751.37	3315.01	12734	3402.92	7602.66	3577.25	6132.89	5429.65
ENSMUSG00000027559	Car3	9295.77	4407.33	2344.89	6935.45	4279.69	6072.47	4949.33	4427.27	8754.31	3598.05	6055.87	4669.36	3670.24	4482.06	4085.63	5152.87	4277.86	4016.57	2950.23	3843.86	8844.61	6613.82	5878.52	8274.8	2613.48	4458.64	4254.65	7436.58	1313.65	943.176	4861.34	8426.39	5640.75	6636.91	4453.27	5254.87	5118.4	9661.49	9553.83	10737.3	4352.77	5518.64	9452.77	3418.97	6559.05	4790.62	5674.85	5489.68
ENSMUSG00000037071	Scd1	2838.13	2158.71	1968.87	5252.05	3150.35	4546.45	4695.23	3742.41	7056.19	2432.19	4995.08	2538.59	5126.99	6363.22	5729.1	8329.1	3023.58	3182.49	1775.8	2514.63	10822.4	7623.08	6304.72	9265.51	2206.85	3410.31	1969.64	3355.64	775.106	409.893	4274.8	6986.03	4929.3	4315.21	3276.55	4448.4	4966.07	10948	9280.41	12416.2	2984.9	6098.51	10483.6	2403.81	7125.04	4176.75	6427.8	5658.02
ENSMUSG00000037742	Eef1a1	2002.02	2471	5755.95	3280.47	3011.29	2662.35	2626.1	2754.6	2897.33	5204.49	2056.09	3068.74	3427.63	3335.52	2483.48	2611.71	2990.25	2930.39	3165.65	2828.36	2536.69	1995.72	4038.68	2151.72	3160.68	3282.8	3630.12	2415.71	7328.49	8003.28	4390.29	2651.99	3215.9	3397.03	2586.22	2660.59	3754.38	3023.8	3585.57	2328.49	3311.01	3664.57	1916.2	5974.65	2610.98	3496.25	3190.94	2833.62
ENSMUSG00000079017	Ifi27l2a	4610.62	2607.96	2323.42	7217.73	1869.94	2502.57	1948.15	2315.56	5113.44	3514.36	3486.44	2878.49	2519.56	2008.09	1364.55	1860.84	2074.61	3495.3	2311.01	2065.54	5902.35	2341.6	5775.68	2572.4	1507.79	2841.55	2056.93	3482.32	2173.97	1402.55	4461.1	4878.42	3877	4398.7	2899.05	3449.29	1925.36	3586.74	3912.51	2893.22	2013.17	4203.59	3322.27	3680.14	1756.23	2006.25	1853.51	2802.35
ENSMUSG00000076258	Gm23935	5921.48	2375.78	5222.08	3902.44	3920.56	2853.9	3333.93	5487.02	1171.96	1944.86	1358.52	1314.11	6350.59	3362	2855.85	2963.22	1764.43	1376.75	2031.35	1770.85	389.955	3595.86	3416.89	1750.55	3362.31	3493.95	2098.57	2980.95	3477.16	6791.53	1288.2	3536.82	869.126	2120.06	5216.86	3322.47	979.053	3453.52	2955.8	1321.98	2264.73	2068.18	1398.31	5697.37	1523.3	2481.85	1301.13	2524.9
ENSMUSG00000060802	B2m	3223.45	2122.39	3137.78	4805.67	2373.74	2471.21	2119.64	2334.84	4615.16	3619.99	2247.62	2272.13	2166.55	2744.18	1813.49	2026.57	2718.63	2326.29	2446.1	2107.91	3775.08	2564.71	3067.93	2511.83	2393.08	2558.24	2372.88	2370.12	4879.77	4509.84	3849.23	3575.05	2407.95	2976.36	1788.96	1921.07	2643.95	3422.17	3080.24	2983.79	2757.09	2661.43	3016.39	3327.63	2325.23	2636.44	1986.74	2332.76
ENSMUSG00000064363	mt-Nd4	5667.54	3768.81	864.604	1822.72	2871.74	3335.39	1896.92	2657.97	2022.65	1176.66	2445.54	2358.01	2217.38	2544.5	2954.69	3109.6	2597.01	1994.19	2546.51	2181	2383.93	3273.37	1416.09	4583.82	2296.93	2843.81	3001.65	3883.38	2007.12	1454.72	1444.24	2821.38	2664.34	1790.88	1873.29	2119.26	2200.91	2623.7	2754.93	7806.4	4212.82	1636.32	5312.85	1115.78	3719.94	2132.06	3001.55	2447.93
ENSMUSG00000024661	Fth1	3178.89	1537.82	3316.06	6199.89	2164.71	2169.28	2030.06	1841.64	4929.93	2757.43	2862.91	1682.02	2376.3	2569.4	1988.9	2744.18	1889.51	2181.93	1533.33	1564.66	3963.68	2884.92	4653	2422.39	1754.34	1938.98	1622.06	2047.79	2601.51	2506.76	4337.43	5087.28	2199.36	2661.97	1969.16	2110.1	2090.23	4093.3	4745.53	2984.81	1433.69	3224.89	2660.09	3121.68	2313.42	2163.75	2158.74	2387.38
ENSMUSG00000007892	Rplp1	2273.94	1904.98	4855.48	2753.13	2925.06	1887.6	1733.08	2084.32	2158.14	3963.07	1300.4	1597.4	2675.31	2490.73	1787.83	1645.73	2340.85	1848.07	2309.67	1475.9	1220.28	1171.55	3070.43	1032.99	2624.76	2879.12	2824.23	1987.39	11125.5	12117.6	2890.39	2093.41	2397.35	2557.61	2334.73	1536.97	2350.88	2065.54	2597.08	1279.22	2364.49	2954.81	1129.07	6058.56	1590.08	2077.62	1740.67	2390.16
ENSMUSG00000064345	mt-Nd2	4287.16	2469.02	992.494	1861.81	2700.01	2888.38	1725.93	2546.36	2505.74	1322.42	2657.79	2143.73	2649.27	2696.47	2428.11	2895.91	1967.92	1893.61	2003.13	2045.77	3569.61	2723.68	1700.85	3868.35	1838.12	1908.64	2321.69	2818.84	1825.89	1384.92	1578.4	2476.39	2880.92	2054.54	1594.46	1977.34	3130.47	2825.74	2777.69	8276.61	2775.07	1540.91	5810.14	1422.71	3284.01	2138.43	2878.39	2166.23
ENSMUSG00000064372	mt-Tp	3456.14	1870.72	1561.54	4055.42	2480.25	2301	1377.79	1569.95	3948.99	2072.99	2794.33	2303.23	2016.25	1998.3	1555.33	1857.92	2040.53	1725.44	1754.76	2185.25	3494.09	2351.55	3221.76	3179.49	1605.28	1929.49	2166.37	2812.44	3887.04	2140.7	3361.32	3920.14	2636.36	2212.69	1344.53	1551.93	3540.71	3070.82	3228.26	5960.23	2899.3	2090.53	4051.17	1901.17	2418.82	1536.21	2168.18	1578.39
ENSMUSG00000026879	Gsn	2711.57	1953.79	2228.43	4494.19	1330.7	2198.12	2381.57	1692.63	3212.75	1761.91	3982.33	2241.74	2051.84	2024.44	2521.18	2171.14	1914.54	2937.57	1626	2456.05	3701.5	3575.04	4588.06	2810.37	1456.1	1555.37	1467.28	2883.46	552.88	381.951	2337.67	3491.27	2318.37	2147.93	2504.31	2999.65	2317.73	2328.49	3733.8	3047.78	1702.79	3423.64	3244.13	1456.79	2184.66	2075.44	2174.02	2499.48
ENSMUSG00000062515	Fabp4	3408.27	1177.42	1104.25	4441.63	1857.21	1963.28	1665.63	1562.31	3798.46	1596.01	2040.06	1460.61	1840.09	1988.34	1446.05	2193.43	1567.22	1761.46	1208.28	1607.01	7492.08	2619.12	3931.2	2751.6	1053.12	1596.61	1559.12	2744.41	1127.41	670.852	4172.44	4688.65	2207.71	2413.1	1526.16	2105.07	2545.81	4694.09	4551.93	3746.14	1538.12	2263.31	2404.25	2136.77	2228.95	1930.62	2303.99	2322.66
ENSMUSG00000022878	Adipoq	3050.39	1038.75	1231.7	4992.95	1456.13	1866.03	1716.68	1385.97	4808.75	1815.52	2331.29	1368.42	1969.53	1960.16	1667.26	2261.65	1538	1603.78	1044.25	1367.67	4482.48	2684.47	3741.35	2404.86	1025.16	1669.77	1300.56	2877.21	671.647	419.301	2739.68	4512.47	2226.84	2566.34	1619.64	1983.01	1894.15	4827.61	4746.89	3176.27	1440.03	2496.36	2546.34	1549.31	2044.62	1635.73	1898.11	2187.43
ENSMUSG00000049775	Tmsb4x	1150.32	1326.05	3334.42	1287.67	2016.97	1298.97	1208.03	1542.66	1012.14	3141.2	600.325	1289.83	1558	1630.82	1122.88	970.524	1667.97	1300.09	1998.19	1189.71	903.089	577.896	1485.39	445.113	2083.41	1873.82	2014.55	1255.82	7121.29	7529.15	2543.22	799.057	1692.63	1849.69	1523.84	1269.77	2328.07	818.512	1308.12	541.589	1757.75	1959.06	510.34	4611.89	1234.41	1570.72	1436.51	1579.19
ENSMUSG00000064368	mt-Nd6	2845.83	2606.02	353.003	348.477	1515.89	1989.2	1227.39	1774.88	1024.89	741.679	1706.78	1970.21	1028.8	1444.11	2016.15	1625.8	1692.01	1519.61	1619.2	1894.78	1330.05	2042.97	573.596	3424.64	1428.44	1353.98	1767.69	1589.57	791.613	603.658	366.749	680.294	1478.59	768.413	1158.13	1414.32	1068.21	750.247	780.763	3970.21	2752.41	700.903	3450.42	430.855	2429.38	1504.38	2075.65	1283.41
ENSMUSG00000002985	Apoe	1602.54	1214.62	2143.77	2846.15	1162.86	1262.24	1486.31	1357.79	1745.55	1548.97	1910.03	1394.4	1729.06	1192.89	1277.92	1166.65	1269.62	1546.47	1280.37	1171.91	1523.46	1528.8	2476.86	1479.18	1335.62	1417.13	1229.11	1656.74	1289.77	1487.7	1470.03	2102.05	1384.4	1411.4	1431.7	1573.96	1329.18	1321.49	1780.94	1214.09	1109.93	1744.9	1438.47	1769.82	1316.18	1377.74	1238.75	1852.78
ENSMUSG00000028081	Rps3a1	972.101	1062.02	2601.04	1310.06	1462.53	1155.29	971.14	1193.27	994.706	2026.7	725.871	1146.76	1393.37	1342.6	920.151	784.684	1269.69	1052.09	1408.13	1047.08	984.779	568.578	1369.69	600.723	1533.86	1490.49	1652.42	1064.35	5256.97	5667.61	2226.6	1011.72	1391.49	1288.61	1168.2	1012.95	2017.61	862.649	1387.48	786.834	1462.54	1404.54	616.548	2872.31	932.144	1178.48	1138.2	1126.11
ENSMUSG00000106106	CT010467.1	1467.13	718.92	2322.97	1975.23	1524.8	1088.49	1740.27	1912.11	1134.72	993.396	1100.54	1063.67	2811.95	2243.05	1781.71	2109.83	845.03	1345.54	872.731	875.165	641.881	1824.28	1629.93	1491.09	1348.44	1503.51	776.461	1177.69	1014.09	1475.4	864.423	1464.53	1151.53	911.223	2380.03	2247.18	628.876	1585.5	2103.5	533.863	895.775	1493.14	746.468	2323.12	990.054	1589.95	801.408	1026.2
ENSMUSG00000035686	Thrsp	1299.55	519.93	170.956	762.722	1400.11	1580.99	1150.09	1340.1	956.715	504.831	1090.21	351.691	1639.73	1438.23	564.47	1753.52	411.679	323.101	240.089	224.588	1206.44	848.247	1025.73	1534.62	385.23	1047.15	523.167	1019.73	366.363	218.072	953.92	2468.92	2039.54	2223.74	1636.54	1242.78	2187.25	7188.94	5794.09	4786.52	308.862	1276.69	963.371	1506.23	1387.88	1026.86	1560.56	1679.62
ENSMUSG00000002944	Cd36	1354.02	774.962	708.944	2663.45	801.477	1106.37	1142.08	782.864	3001.98	1254.55	1573.74	980.136	951.062	1194.99	1050.56	1545.16	964.626	1092.71	612.105	1032.83	2888.99	1603.49	1732.36	1751.11	516.415	767.117	615.103	1325.3	210.785	125.274	1663.12	2470.05	1378.21	1683.9	767.782	1123.74	1033.48	2684.47	2315.06	1844.21	849.187	1456.51	1819.34	738.359	1371.67	1053.55	1150.81	993.007
ENSMUSG00000060126	Tpt1	926.395	835.897	2189.54	1228.32	1199.45	941.374	842.035	966.115	976.014	2042.81	652.818	982.324	1233.77	1124.67	781.728	801.411	1052.12	967.33	1148.8	929.424	1189.41	569.39	1483.36	595.912	1142.19	1179.44	1265.58	936.808	4535.58	4497.46	2039.48	998.218	1265.59	1220.48	1010.6	996.087	1755.31	1019.28	1310.53	768.217	1191.62	1296.44	686.532	2860.58	876.048	1093.41	1197.75	1023.81
ENSMUSG00000076609	Igkc	1473.88	694.833	2278.9	472.39	1078.81	750.521	1175.56	1178.22	1367.09	4655.26	55.1141	1591.9	1767.96	933.311	847.074	908.591	3554.73	1642.9	3692.22	1257.84	194.509	52.6775	439.029	53.5736	1948.2	2254.12	1356.1	666.015	948.334	948.583	2033.19	150.051	1109.1	1272.65	1070.84	2107.74	1101.79	134.215	306.125	61.1836	2361.62	2400.75	146.195	2152.55	1339.31	1346.88	963.505	1407.92
ENSMUSG00000025479	Cyp2e1	1333.79	476.939	459.263	1092.49	589.994	760.007	634.235	497.504	1062.55	738.352	650.838	867.303	1240.14	699.631	511.767	624.355	1232.62	879.73	1194.2	1016.51	2216.26	1175.03	1299.19	1316.14	297.712	960.706	987.664	2543.27	498.98	333.251	1834.88	3141.58	1742.54	1335.68	832.404	1313.44	1846.91	4101.74	3212.05	3710.26	1076.38	723.78	906.422	560.738	1649.9	1171.32	1649.81	954.134
ENSMUSG00000064367	mt-Nd5	1622.64	2061.9	274.807	365.08	1240.05	1628.49	1131.49	1569.14	860.763	602.279	1522.93	1574.19	952.633	1158.48	1646.34	1458.07	1135.35	1282.5	1130.69	1448.28	909.075	1618.75	397.158	2807.05	1053.82	1120.09	1274.35	1260.25	296.982	245.919	268.392	619.479	1268.23	744.902	953.784	1134.26	873.165	778.756	691.192	3218.36	1990.98	608.583	3047.09	243.896	2035.28	1266.74	1700.81	1073.82
ENSMUSG00000063457	Rps15	959.206	913.267	2295.21	1198.18	1259.41	852.621	822.667	961.189	931.026	1540.86	624.867	888.81	1265.36	1130.84	791.048	755.289	1021.44	895.698	1077.53	710.358	610.856	544.573	1339.94	560.372	1294.99	1210.08	1247.64	839.697	4086.54	5034.89	1430.8	1020.3	1046.54	1023.36	1076.12	835.323	1251.81	899.737	1226.46	614.751	1042.68	1239.65	494.86	2679.5	819.3	986.584	911.284	1047.55
ENSMUSG00000067274	Rplp0	733.128	820.416	2104.78	1049.49	1133.75	849.506	806.26	907.443	845.097	1622.1	544.785	907.372	1121.95	982.695	701.689	668.693	944.008	885.131	1067.16	850.514	847.569	512.815	1290.19	479.985	1099.64	1061.14	1139.19	742.818	4045.17	4251.97	1777.51	821.307	974.883	1038.84	926.386	841.204	1472.35	782.901	1061.15	573.254	1070.14	1231.54	532.449	2473.86	772.385	1037.08	965.728	931.069
ENSMUSG00000068220	Lgals1	1668.01	592.971	753.082	2829.2	788.062	841.327	870.043	696.41	2398.43	773.061	1141.46	479.294	662.506	932.759	879.842	1144.91	674.594	799.554	391.12	462.641	2248.73	1350.73	2097.37	1193.43	629.325	982.582	630.457	936.325	562.213	505.693	1301.41	1957.12	730.967	1158.22	832.604	806.589	670.374	1948.84	1897.04	1167.12	590.305	1463.62	1407.69	1211.28	834.388	728.217	648.629	911.724
ENSMUSG00000057863	Rpl36	908.158	683.862	1685.28	1203.4	1048.87	684.119	699.43	790.183	906.45	1361.23	611.439	637.686	1147.75	1000.26	635.87	674.553	772.533	774.2	783.498	565.378	1046.91	531.127	1424.48	555.069	949.806	978.115	958.243	781.899	3489.95	3268.97	1354.01	877.853	802.872	825.125	949.569	728.162	1072.14	919.729	1173.65	634.79	759.943	1028.74	487.605	2197.2	637.754	909.374	780.366	1035.66
ENSMUSG00000033022	Cdo1	1329.73	493.436	323.503	1213	802.886	1020.02	927.167	848.319	1424.01	644.191	963.407	592.772	1320.62	1166.62	734.218	1446.67	527.299	484.089	315.859	441.318	1813.69	1165.21	1408.74	1610.86	368.733	669.884	544.329	1009.78	265.322	146.009	1012.47	1755.74	896.232	1231.82	688.041	738.544	989.239	2422.83	2359.46	1818.75	385.064	1008.05	1515.59	944.097	842.501	622.374	947.397	1072.25
ENSMUSG00000026385	Dbi	1800.77	560.968	517.466	1948.56	749.87	861.309	651.293	676.602	1875.43	658.901	862.158	614.413	685.568	961.995	639.91	966.077	604.801	682.818	403.479	472.977	2909.31	1151.44	1656.99	1255.15	421.065	651.863	532.688	774.609	522.841	314.196	1764.74	1864.65	693.856	936.51	616.601	720.183	974.953	1664.66	1790.16	1401.18	576.23	1013.68	1377.99	923.498	818.343	656.325	774.618	927.467
ENSMUSG00000035885	Cox8a	1706.27	641.69	591.386	1619.89	846.612	829.355	668.952	715.019	1596.43	845.835	809.108	591.113	796.962	963.823	644.036	967.836	673.166	707.7	508.318	551.639	1515.07	1066.63	1378.8	1127.69	511.351	796.71	642.311	910.698	928.52	754.658	1347.03	1787.98	880.452	934.37	710.472	784.826	906.09	1886.78	1618.63	1600.05	630.359	923.73	1011.52	822.89	930.67	732.412	853.455	1010.15
ENSMUSG00000038274	Fau	685.863	625.589	1740.4	792.722	974.069	689.194	590.858	749.478	672.03	1627.6	361.532	740.343	970.438	831.636	540.133	495.703	799.631	721.261	889.394	715.474	622.999	346.193	1075.29	332.455	1032.72	929.938	953.011	635.895	4105.53	3952.86	1518.83	657.135	950.827	903.291	781.838	718.961	1354.99	644.952	874.973	425.136	872.037	957.985	325.695	2264.19	637.845	742.414	710.85	728.256
ENSMUSG00000031722	Hp	1221.75	573.267	843.383	2158.28	453.221	761.48	671.173	470.472	3397.43	883.127	2274.91	521.564	577.394	542.857	773.367	693.722	568.428	608.155	569.103	409.297	1657.61	1336.11	1787.64	926.072	358.479	712.153	360.068	684.078	158.714	87.7336	737.37	1629.2	762.37	1577.54	913.795	1322.93	749.252	1287.26	1596.13	921.595	440.839	1572.45	1919.97	797.774	663.412	571.792	606.423	778.717
ENSMUSG00000024610	Cd74	277.411	968.197	2453.46	673.188	1283.73	879.686	961.89	1222.01	381.548	1401.87	192.574	1191.61	899.923	1132.77	1017.14	636.115	1003.84	1062.17	1520.9	1251.5	259.733	246.784	727.845	132.178	1593.94	1100.43	1352.5	503.73	1162.08	1280.89	1211.26	201.734	843.74	720.151	1156.71	995.513	1395.6	190.513	405.87	143.975	1359.32	1127.17	122.338	2022.16	954.938	1383.39	946.782	910.074
ENSMUSG00000029580	Actb	790.129	1050.04	1262.91	625.483	1097.76	904.221	756.453	880.391	659.348	1301.91	436.099	935.338	765.373	793.276	765.106	599.911	1063.8	776.775	1246.1	1009.7	583.363	421.675	573.224	344.756	1152.6	1108.28	1264.34	737.178	2349.4	2402.2	1311.79	616.788	822.59	905.148	976.087	782.329	1346.22	481.869	634.743	428.227	1339.74	848.708	410.873	1427.96	789.53	845.001	763.347	756.678
ENSMUSG00000012705	Retn	1755.89	463.384	435.736	1481.29	592.687	668.396	585.056	654.329	1650.35	564.165	750.254	546.057	815.437	855.869	528.098	862.08	524.691	489.762	363.838	436.336	2083.97	851.98	1255.57	1166.93	330.769	564.769	500.999	776.876	526.668	282.902	1132.11	1494.06	744.741	812.929	529.876	607.111	777.696	1506.42	1835.96	1386.94	486.667	997.924	1229.9	836.527	739.736	585.913	668.609	774.644
ENSMUSG00000024608	Rps14	556.966	519.744	1594.95	808.302	825.487	588.133	520.676	563.518	649.476	1417.8	385.02	623.838	745.668	681.584	493.04	488.743	703.929	601.884	768.285	558.896	363.583	340.367	1034.63	299.956	720.023	775.826	838.316	603.771	3376.22	3553.91	1166.65	641.484	847.758	807.159	662.679	557.183	945.277	610.885	811.193	407.671	780.386	952.308	332.558	1960.93	547.942	673.569	580.967	569.39
ENSMUSG00000061232	H2-K1	738.08	733.304	1029.28	873.969	859.684	755.839	735.733	872.304	687.375	901.931	548.399	655.288	851.116	811.282	621.511	663.834	758.628	692.798	889.865	630.818	755.687	641.284	875.66	653.328	764.986	788.168	737.359	784.663	1487.37	1492.98	889.396	803.042	904.231	854.465	770.63	775.774	1037.16	1018.92	873.501	756.864	753.304	922.684	655.576	1274.73	755.277	781.892	713.092	831.671
ENSMUSG00000030278	Cidec	855.413	479.979	365.512	1505.81	552.85	640.497	653.455	535.297	1179.01	406.234	955.818	631.695	1114.08	584.465	610.153	693.433	581.005	827.798	608.448	803.719	1119.23	1064.08	1189.29	969.314	383.616	475.967	527.062	1189.82	258.729	185.343	1110.32	1866.6	818.505	811.632	745.64	819.018	785.437	1468.09	1687.02	1341.31	618.423	773.498	925.326	487.424	769.026	695.914	831.378	904.692
ENSMUSG00000007655	Cav1	1190.01	529.969	463.739	1649.31	532.672	708.964	677.386	500.207	2137.88	782.059	1145.41	557.065	357.598	622.555	637.544	798.59	648.298	644.951	344.086	486.502	1769.18	1093.32	1132.27	1011.14	413.213	617.137	470.868	888.644	158.175	100.788	1161.75	1653.84	763.169	1091.72	607.837	797.767	729.68	1510.85	1406.84	1058.13	528.449	1023.52	1362.74	464.176	585.46	446.233	437.04	438.311
ENSMUSG00000017404	Rpl19	553.875	500.107	1557.61	693.084	767.575	600.988	515.036	620.747	628.93	1294.02	390.413	626.387	775.24	704.996	515.425	526.213	696.429	667.993	741.567	574.456	483.777	359.343	940.195	352.765	800.335	771.698	849.74	544.478	2810.41	3165.17	1210.5	612.621	776.347	752.892	705.327	641.02	882.458	622.322	770.428	407.91	716.197	924.62	362.536	1972.95	567.58	772.33	705.195	688.508
ENSMUSG00000073411	H2-D1	723.739	605.568	1031.84	1208.1	796.696	704.998	784.283	810.811	883.474	820.57	687.043	638.014	895.954	866.797	716.814	744.669	667.36	764.989	694.323	626.751	884.024	857.11	1106.75	737.823	687.637	626.924	614.807	717.54	994.847	1047.2	835.567	1012.05	769.853	709.128	773.304	759.566	830.098	1011.21	1041.92	756.115	578.8	936.945	749.938	1130.51	789.439	797.789	707.651	895.345
ENSMUSG00000056973	Ces1d	894.419	503.349	401.231	1252.71	679.689	873.013	816.834	547.54	1232.77	688.541	835.537	691.139	745.069	743.888	635.253	849.187	473.171	576.832	342.064	620.384	1227.28	851.366	1043.75	889.827	372.316	609.966	515.183	1031.02	179.927	143.554	799.193	1305.1	1135.51	1027.42	680.584	847.796	814.7	1616.5	1545.13	1486.34	478.778	932.94	742.317	530.278	951.029	733.371	919.346	875.223
ENSMUSG00000031320	Rps4x	458.014	583.905	1477.03	814.05	761.466	602.605	546.467	629.177	612.595	1279.15	434.015	653.937	721.366	711.363	520.63	467.149	708.986	649.387	765.221	606.799	566.119	336.018	857.767	336.645	783.955	819.851	885.032	559.714	2886.72	2961.38	1247.14	601.966	741.033	739.678	634.231	587.119	993.635	484.25	721.212	360.574	799.459	834.958	357.908	1434.7	530.459	706.154	636.091	610.002
ENSMUSG00000027447	Cst3	810.856	426.985	1003.17	1655.2	604.438	560.918	588.774	500.64	1512.81	1119.53	757.677	494.439	657.537	679.879	559.307	698.471	650.246	677.661	533.833	484.187	1041.53	703.282	1220.9	557.802	567.244	733.435	519.974	746.275	1014.19	1082.25	1070.56	1056.44	758.522	853.478	581.477	690.821	677.325	1333.06	1097.35	653.039	557.198	884.033	594.704	924.573	646.512	626.549	616.279	767.243
ENSMUSG00000028495	Rps6	428.837	521.386	1408.85	623.588	736.732	596.184	513.498	613.189	515.225	1268.33	350.438	635.033	733.047	670.178	489.057	464.594	645.909	630.396	754.175	607.306	588.424	292.964	834.412	329.116	779.77	791.237	836.182	519.646	2839.43	2879.68	1294.56	503.634	759.494	748.445	636.479	608.61	1218.17	550.332	719.727	410.202	741.811	848.652	316.081	1707.86	520.885	732.257	691.281	598.299
ENSMUSG00000069516	Lyz2	342.035	394.065	1888.59	743.535	647.646	493.9	511.49	668.638	508.755	2286.62	211.041	700.543	854.267	599.132	544.373	512.006	1025.82	766.751	1148.52	640.734	407.114	233.583	792.102	135.637	1007.4	927.714	784.837	555.235	1650.66	1742.35	1116.1	211.68	755.329	727.906	527.604	770.002	885.091	335.493	429.899	150.233	962.148	889.025	120.166	2106.71	686.936	934.14	692.031	808.783
ENSMUSG00000003429	Rps11	603.946	566.066	1398.78	832.51	738.849	528.05	563.88	618.719	586.142	959.068	377.476	524.127	767.909	719.072	464.175	478.7	626.241	554.956	603.046	481.668	509.322	374.095	946.73	341.982	723.992	692.371	764.051	481.144	2619.52	2818.3	1040.39	652.599	627.878	664.771	602.875	524.407	865.028	545.405	789.932	436.759	631.293	834.699	349.861	1726	505.377	697.784	598.235	639.885
ENSMUSG00000050708	Ftl1	857.885	445.701	952.556	1262.56	729.31	672.674	581.418	585.436	1018.22	886.395	656.039	499.304	739.725	694.383	483.149	644.737	595.531	508.02	562.096	437.022	564.444	637.275	979.375	576.708	574.742	706.755	550.141	882.622	1178.75	1222.92	926.415	1140.52	780.691	800.392	566.875	600.312	672.543	1208.05	1253.16	909.185	529.753	768.077	549.217	966.81	650.452	517.048	572.518	752.23
ENSMUSG00000003970	Rpl8	524.057	570.668	1459.86	725.411	756.153	548.886	569.015	616.823	550.105	1178.97	379.016	602.705	747.484	693.215	477.851	450.63	579.152	583.3	672.684	534.997	416.269	309.585	827.685	306.633	764.364	735.755	782.672	474.48	2621.76	2811.3	1006.95	498.639	660.773	685.398	634.818	523.271	933.893	528.359	648.199	384.485	688.677	832.614	336.772	1661.62	530.375	679.332	598.085	645.322
ENSMUSG00000093674	Rpl41	923.589	475.498	1130.54	999.727	688.569	482.788	492.343	568.871	494.557	828.635	164.283	420.552	796.18	690.938	472.741	497.158	578.095	519.82	548.247	370.043	271.382	403.444	986.136	407.485	684.097	767.395	736.286	616.24	2239.97	2397.39	978.801	639.172	594.219	452.138	634.811	575.408	730.989	640.672	771.602	352.502	600.43	821.93	404.918	1596.79	493.9	665.097	611.001	783.183
ENSMUSG00000018339	Gpx3	1039.32	517.602	644.259	1534.36	478.981	631.752	501.598	434.363	1403.2	549.816	1097.85	513.031	769.602	574.206	434.008	601.776	402.271	519.989	281.931	489.092	1006.8	731.154	1155.19	975.535	428.75	476.801	358.147	631.579	426.141	299.81	876.116	1549.57	614.977	589.194	510.634	739.059	724.489	1187.91	1478.78	973.132	311.875	685.036	697.099	477.703	526.761	496.288	609.93	631.588
ENSMUSG00000022108	Itm2b	683.067	431.385	793.515	1220.57	492.26	563.289	583.213	472.463	1190.74	1047.8	696.316	559.294	604.3	641.231	545.06	672.968	604.225	576.376	526.713	473.894	1045.03	688.782	908.707	637.446	482.637	647.91	504.774	685.67	474.064	475.294	753.711	853.648	659.517	799.398	532.134	637.888	554.718	1131.47	928.073	739.539	547.002	790.087	704.095	737.53	629.747	617.644	600.913	665.409
ENSMUSG00000032518	Rpsa	434.286	467.887	1244.33	525.173	676.235	494.591	458.258	559.779	453.824	1002.62	270.402	517.326	650.556	576.261	415.15	410.474	540.409	503.954	644.948	501.28	483.029	268.573	719.39	281.92	647.002	631.888	670.654	422.688	2782.49	2834.14	1110.5	442.608	645.389	627.182	562.07	513.081	923.112	427.009	638.855	316.138	639.981	728.66	306.902	1623.04	454.935	600.906	593.227	491.045
ENSMUSG00000023064	Sncg	1308	506.273	489.741	2033.36	473.731	590.47	594.14	366.774	1666.97	589.712	989.034	414.541	152.665	420.43	619.223	491.871	519.993	710.338	248.562	408.577	1192.62	945.434	1272.9	713.771	447.962	551.147	401.048	574.311	159.211	137.648	892.793	1185.02	384.253	766.9	617.574	562.998	364.176	803.114	1090.51	585.092	432.165	1124.53	910.834	498.507	434.703	472.528	317.127	416.337
ENSMUSG00000091498	Mpc1-ps	694.873	261.984	291.09	791.927	510.485	469.657	459.377	466.865	742.587	387.959	340.108	279.307	756.534	828.929	369.587	1196.14	309.356	255.742	208.554	243.888	1215.99	700.728	1086.32	982.94	177.985	336.341	246.377	512.501	322.995	157.338	1159.76	1380.03	725.74	589.32	335.629	393.792	845.672	2191.79	1886.46	1489.12	286.295	632.409	705.821	688.554	871.739	492.273	797.217	575.092
ENSMUSG00000032399	Rpl4	416.826	535.576	1074.41	427.85	688.445	576.94	542.038	595.042	475.946	1062.48	373.9	652.775	674.337	644.719	502.967	437.135	627.726	594.603	717.652	606.748	468.932	313.676	600.672	355.103	737.86	699.858	783.017	482.33	1667.56	1660.31	730.036	358.215	700.456	649.46	584.948	561.286	907.029	454.126	541.591	398.149	737.394	670.811	360.6	1135.5	542.215	706.596	704.32	579.933
ENSMUSG00000113948	Rpl17-ps3	351.059	430.554	943.24	459.236	647.328	503.415	293.239	435.686	429.527	1320.36	249.843	642.109	609.709	453.268	398.575	335.539	556.586	499.661	667.553	582.855	642.661	169.708	636.735	262.457	722.801	625.825	705.304	404.854	2703.23	2647.4	1495.47	381.843	730.455	512.595	318.172	430.146	1206.24	363.491	644.65	326.13	695.458	517.208	248.835	1246.54	464.535	380.639	634.621	346.668
ENSMUSG00000034994	Eef2	352.888	555.265	1285.1	681.572	579.36	489.772	583.884	624.891	399.515	561.061	465.021	584.186	834.01	661.02	628.029	538.209	519.711	670.13	677.039	657.031	513.977	516.701	948.152	423.524	643.692	535.197	630.302	506.814	1237.83	1390.8	816.591	461.246	532.856	431.556	584.645	601.44	729.657	390.465	696.638	403.514	611.121	796.755	448.183	1214.16	579.5	748.922	742.099	640.348
ENSMUSG00000057841	Rpl32	492.214	418.635	1229.62	656.231	605.349	446.221	450.022	532.221	519.435	1008.84	285.405	428.366	676.13	577.662	417.783	404.45	529.758	489.628	553.766	428.854	478.051	272.323	758.086	294.271	614.512	642.488	664.734	431.448	2285.8	2449.42	949.171	473.762	478.294	563.787	522.426	446.459	725.866	511.645	639.728	273.618	542.008	726.679	267.369	1503.62	425.339	590.208	515.41	600.668
ENSMUSG00000064337	mt-Rnr1	909.491	406.673	447.608	1020.16	931.34	740.257	542.702	507.424	637.291	543.597	617.166	516.078	474.61	560.955	351.501	509.355	415.838	423.162	410.749	502.77	543.078	347.348	525.751	360.347	561.791	612.387	562.658	603.417	1205.57	1068.36	792.98	698.257	550.269	705.563	659.924	691.705	900.64	1596.11	1018.86	1110.27	430.457	552.478	446.939	679.825	420.949	409.934	448.686	459.053
ENSMUSG00000060586	H2-Eb1	231.298	531.341	1491.32	502.022	769.389	527.023	564.474	678.394	322.536	1342.54	137.583	727.448	584.364	711.718	563.119	396.608	788.754	659.714	986.726	742.256	181.001	156.565	553.793	98.2593	998.17	844.422	959.776	482.921	1024.74	1187.05	795.169	152.973	632.914	607.15	650.308	542.802	763.752	222.079	289.967	116.94	976.153	672.175	96.5407	1356.51	588.345	786.31	578.764	620.211
ENSMUSG00000041697	Cox6a1	1004.98	436.502	435.898	922.337	570.233	572.347	469.939	452.276	916.97	483.64	521.818	386.957	595.109	702.184	424.316	697.692	433.873	428.935	331.231	344.253	717.783	731.321	959.444	735.207	295.175	503.781	423.241	578.963	460.313	440.596	788.461	1141.59	524.546	585.816	447.802	490.024	530.84	1198.91	1045.1	1025.76	409.957	636.824	601.078	643.931	693.464	492.057	560.241	647.776
ENSMUSG00000004207	Psap	511.725	516.908	784.529	642.876	494.366	561.031	567.276	520.854	609.712	831.781	526.684	632.624	622.966	567.833	566.756	568.601	640.934	576.876	658.07	600.002	645.012	578.018	620.969	537.656	576.876	698.835	595.538	648.124	464.688	456.427	631.88	568.444	569.368	595.58	543.676	590.78	609.988	743.723	642.429	667.665	700.034	588.347	506.307	662.668	635.281	637.4	576.169	660.337
ENSMUSG00000030747	Dgat2	554.788	314.599	140.497	623.271	672.926	783.57	770.261	574.842	819.174	309.466	714.156	319.998	704.273	627.22	560.369	920.094	281.962	397.679	201.064	332.911	622.112	876.842	835.962	1062.85	193.729	336.542	299.512	470.456	139.13	109.134	663.891	1187.86	506.773	679.602	546.413	495.676	661.348	1511.59	1582.94	1172.29	316.774	545.438	953.484	461.128	416.475	325.965	411.194	520.462
ENSMUSG00000090733	Rps27	323.054	395.166	1225.95	421.935	642.255	421.132	348.674	499.76	301.184	1081.9	192.82	453.009	617.998	572.971	402.254	266.988	534.594	473.051	569.076	421.647	267.791	164.715	598.854	133.247	657.04	657.957	732.836	447.841	2633.88	2306.04	677.703	261.033	549.837	389.474	582.688	430.934	812.221	301.076	393.9	156.567	617.176	705.571	137.95	1617.59	275.167	655.251	486.718	528.512
ENSMUSG00000081895	Rpl17-ps10	439.614	367.798	1231.21	555.206	709.024	269.286	467.586	592.921	405.112	1051.91	274.716	494.379	647.54	631.678	387.884	203.516	600.97	525.222	619.454	469.486	233.678	151.206	682.561	213.532	734.892	670.59	356.534	239.639	2644.05	2912.65	742.51	301.415	402.551	560.786	485.868	405.329	681.473	381.174	515.053	261.374	608.205	423.05	243.616	673.36	432.739	368.784	491.103	550.34
ENSMUSG00000037563	Rps16	357.222	424.012	1209.63	448.428	608.603	396.528	404.391	478.104	319.143	966.374	205.176	372.323	581.02	545.427	364.145	300.805	520.844	450.702	559.075	386.411	235.129	184.482	578.867	174.313	653.164	636.349	669.632	401.328	2548.95	3022.27	704.413	318.481	511.889	563.042	494.951	380.956	607.314	309.127	471.367	196.227	555.242	634.126	169.074	1478.25	358.684	497.099	393.614	467.313
ENSMUSG00000067786	Nnat	1108.47	712.233	493.346	1544.29	465.578	589.221	431.606	248.643	1277.95	558.983	1084.85	584.31	54.9229	227.728	365.443	218.416	454.783	704.697	326.317	466.86	370.166	728.722	862.006	534.123	547.468	561.551	539.699	675.932	222.438	187.112	639.075	1269.7	618.633	770.346	711.854	866.806	463.629	610.205	891.573	569.072	489.561	946.721	427.51	342.494	338.036	364.427	241.001	298.446
ENSMUSG00000044533	Rps2	467.801	376.929	998.912	663.074	570.359	430.853	423.497	442.388	582.976	869.783	332.238	429.658	578.236	508.394	379.044	411.79	493.974	419.249	471.291	393.819	430.422	314.792	765.026	319.29	512.03	530.487	488.833	425.241	1625.09	1687.92	847.398	562.397	563.255	587.08	459.371	423.729	699.162	632.823	697.832	395.331	494.435	640.197	328.054	1189.77	435.569	484.183	500.464	495.581
ENSMUSG00000041736	Tspo	866.108	363.56	466.192	1296.67	474.598	520.495	477.146	418.768	993.796	499.782	608.586	312.766	486.253	549.032	439.747	591.28	416.783	439.845	269.016	282.265	493.176	664.608	977.268	605.483	348.809	500.482	379.039	660.82	444.253	496.666	554.812	1170.33	487.619	656.7	467.225	443.57	382.084	1229.69	1095.77	770.85	344.919	756.643	556.966	600.391	501.973	440.278	385.668	587.981
ENSMUSG00000012848	Rps5	364.167	383.972	1107.68	529.042	544.034	403.205	363.788	453.283	423.15	972.409	252.198	435.595	536.607	490.95	347.97	319.397	498.083	427.438	540.476	439.968	418.489	218.821	648.533	189.037	551.529	558.283	596.188	405.92	2280.24	2326.74	886.144	391.15	573.119	553.735	443.526	410.861	777.218	404.655	514.436	256.292	547.88	603.879	214.318	1246.55	378.378	462.936	453.792	423.953
ENSMUSG00000052305	Hbb-bs	2855.69	1114.28	260.647	1773.65	335.995	399.342	407.457	240.909	1092.84	565.286	523.789	391.961	358.911	324.059	371.916	690.747	481.356	274.723	317.512	392.83	593.675	454.219	771.535	532.276	132.098	408.014	438.209	924.114	708.629	357.387	703	675.333	440.755	312.802	361.389	375.227	88.5171	1156.04	584.262	492.55	218.504	520.165	406.534	338.676	647.797	403.787	399.84	565.458
ENSMUSG00000036594	H2-Aa	240.123	439.721	1292.27	441.188	650.428	480.42	485.118	584.418	325.455	1298.75	107.419	669.142	496.758	608.081	506.349	348.753	750.352	593.89	906.568	651.934	162.963	126.714	443.917	86.6753	915.819	802.472	845.709	433.382	878.039	1007.92	742.565	129.491	563.308	557.444	582.507	523.187	631.281	171.523	251.168	95.2913	936.295	603.087	78.1318	1128.81	544.436	728.067	552.239	519.204
ENSMUSG00000049517	Rps23	385.953	356.371	959.545	499.441	535.75	391.781	336.386	442.623	350.223	797.422	220.356	392.401	562.366	468.78	337.125	285.77	467.042	466.275	502.917	360.99	522.35	198.668	621.533	209.488	574.2	563.741	586.252	402.103	2357.55	2404.49	924.51	382.233	467.452	475.401	482.451	413.355	727.018	362.563	481.416	250.026	495.556	539.769	207.658	1350.66	329.941	485.78	461.334	506.987
ENSMUSG00000041571	Selenow	905.553	324.056	548.124	1055.16	439.455	429.305	338.049	358.169	1118.67	505.175	563.412	320.41	410.616	475.343	339.305	442.765	413.449	392.969	287.629	297.409	1192.45	563.465	965.477	445.146	382.122	425.688	347.085	444.572	709.63	582.503	1047.15	956.228	444.713	508.636	397.575	440.492	600.151	800.954	887.416	623.359	342.444	605.167	649.688	680.893	397.639	363.973	368.316	384.594
ENSMUSG00000031818	Cox4i1	698.669	325.372	469.229	777.663	452.902	432.658	378.683	372.235	671.693	459.661	403.171	320.49	531.393	554.367	344.503	554.16	357.557	352.111	272.491	284.475	920.348	515.637	921.64	570.408	283.784	391.73	384.177	512.641	662.589	651.184	875.229	917.92	494.704	494.969	361.034	375.329	513.169	1046.25	955.303	740.897	320.579	602.527	462.434	732.2	473.544	390.663	470.963	511.914
ENSMUSG00000064373	Selenop	375.815	267.637	810.811	785.07	336.084	389.962	440.673	313.707	822.15	1059.79	464.261	497.553	607.334	428.821	411.884	521.902	530.62	533.12	510.172	489.68	692.59	424.196	764.424	401.944	423.978	537.971	416.094	527.445	178.82	195.051	667.682	597.833	577.588	564.541	369.908	531.6	444.395	834.287	739.98	548.634	495.531	612.313	399.412	706.381	555.434	570.434	596.905	563.978
ENSMUSG00000008682	Rpl10	396.448	338.091	859.21	626.845	472.131	409.059	364.931	410.146	537.944	847.607	327.781	432.099	483.323	473.135	356.394	356.595	478.808	434.61	476.478	405.834	547.86	284.356	624.578	295.556	493.79	511.425	518.221	425.287	1439.68	1390.1	748.222	479.193	525.06	544.843	417.622	424.77	720.007	542.453	546.107	345.82	516.173	575.647	294.743	878.743	396.969	494.688	465.055	442.583
ENSMUSG00000025393	Atp5b	563.524	372.855	316.657	629.574	403.366	470.441	448.551	391.469	696.263	451.827	474.904	386.44	479.716	545.735	401.718	653.369	359.626	394.179	269.967	338.334	1009.75	612.173	751.294	772.92	263.584	387.18	328.251	501.79	327.732	267.051	675.491	801.393	510.173	557.549	365.107	428.941	516.743	1059.8	891.106	833.987	369.977	584.074	644.434	492.738	589.518	452.661	563.683	502.578
ENSMUSG00000039001	Rps21	388.244	320.432	960.363	478.378	451.385	370.539	264.771	404.201	406.355	845.146	236.536	332.381	505.528	455.451	329.137	278.744	462.494	451.729	431.823	334.423	425.916	231.204	596.522	211.321	547.422	514.017	542.189	413.082	2015.46	1918.45	656.255	382.617	490.576	481.056	487.921	409.101	616.527	392.41	471.734	267.87	479.088	538.059	230.559	1260.04	333.292	492.353	399.833	520.742
ENSMUSG00000026574	Dpt	631.477	354.888	387.449	1312.65	332.968	438.324	452.311	336.103	1397.2	586.75	726.995	360.821	263.843	386.056	443.836	463.227	387.131	507.797	198.499	345.267	1126.56	699.254	1110	589.295	275.517	418.073	280.324	457.072	110.069	58.9149	598.146	835.53	488.159	628.947	371.807	457.786	316.374	639.201	751.476	592.076	339.895	726.575	839.587	421.32	391.47	400.308	336.389	384.089
ENSMUSG00000045128	Rpl18a	320.437	384.418	939.835	421.326	551.16	400.455	375.022	438.297	360.293	867.132	242.241	443.276	493.582	474.612	356.876	304.871	477.416	417.086	548.007	431.228	326.811	216.299	492.766	204.29	579.113	568.182	597.804	373.592	1981.2	1995.56	738.373	324.169	459.172	448.893	447.675	396.248	675.939	319.596	419.567	221.721	566.293	539.911	194.185	925.682	354.522	471.582	426.223	426.089
ENSMUSG00000062933	Gm10123	823.884	202.985	463.725	1391.26	244.396	108.954	482.66	396.814	236.668	1239.79	353.045	140.791	146.395	375.643	93.4118	137.634	116.14	192.725	96.3302	561.246	944.344	183.017	1380.19	115.334	112.084	123.074	258.392	818.945	1588.45	1713.45	1225.88	233.948	869.04	979.868	116.045	357.597	332.765	1419.12	1546.28	123.587	206.049	380.554	112.754	508.001	415.576	158.663	202.447	530.879
ENSMUSG00000071528	Usmg5	646.972	279.69	348.696	694.96	420.21	377.579	337.845	347.615	675.871	419.298	362.121	287.412	458.698	476.315	291.381	533.383	317.152	326.24	264.302	254.919	1012.8	433.987	768.903	571.058	304.67	381.074	325.12	445.434	698.771	467.779	789.495	777.478	499.397	516.224	348.637	350.676	638.531	956.571	1030.62	750.511	335.144	515.754	486.513	682.544	440.985	391.591	449.318	418.954
ENSMUSG00000060938	Rpl26	360.756	304.57	837.253	497.868	458.253	368.547	324.767	362.654	428.507	787.563	227.085	368.768	443.556	407.683	290.474	302.445	395.309	360.937	442.827	390.98	589.718	234.137	583.459	245.987	435.331	450.847	486.125	339.176	1716.65	1668.27	924.813	418.378	458.58	438.29	372.007	366.877	699.614	362.345	499.973	289.368	473.287	485.052	242.288	966.755	356.455	424.091	434.684	372.864
ENSMUSG00000022018	Rgcc	969.22	453.782	279.465	1281.44	456.845	473.397	428.038	294.548	1079.11	358.147	696.548	336.464	297.971	425.932	363.163	440.348	361.803	362.987	246.867	337.318	830.562	649.372	797.87	567.835	324.852	374.921	279.909	479.375	283.752	178.853	726.171	1148.39	447.774	532.941	320.142	403.213	396.793	647.273	715.315	622.937	299.041	487.032	549.344	368.852	358.802	224.63	288.464	269.672
ENSMUSG00000064339	mt-Rnr2	576.253	318.938	316.385	584.424	728.493	651.842	409.72	422.859	534.093	520.195	594.879	402.164	361.928	391.152	259.881	380.101	308.889	340.079	321.897	392.095	510.609	262.566	364.571	284.171	474.407	414.635	417.494	440.013	690.525	648.473	531.278	438.276	510.707	662.886	448.454	495.342	759.332	1189.58	789.746	1082.69	333.814	394.883	454.299	494.482	337.093	304.21	405.442	370.44
ENSMUSG00000063856	Gpx1	658.952	328.126	491.368	1156.14	420.918	426.167	354.095	339.089	1045.07	580.201	509.42	360.597	452.19	384.487	307.182	346.686	380.475	375.163	364.221	334.886	578.761	406.836	736.699	388.906	360.884	406.68	368.725	514.736	514.849	450.937	731.167	750.906	465.696	498.214	324.964	368.141	441.947	701.424	740.487	514.468	368.195	564.564	413.479	529.757	373.945	344.809	345.092	399.568
ENSMUSG00000075706	Gpx4	684.053	239.798	338.567	894.494	389.913	385.395	342.908	316.618	839.283	338.908	422.87	223.31	381.003	501.278	334.313	588.86	281.819	293.196	202.335	206.371	784.338	543.559	780.84	519.073	244.943	319.489	254.94	444.692	398.367	322.811	680.965	896.928	442.135	458.324	328.965	376.34	465.04	1040.11	1032.73	726.393	237.415	522.831	478.709	517.482	436.516	315.075	386.225	427.287
ENSMUSG00000024990	Rbp4	756.433	177.192	178.531	781.097	407.801	455.153	409.434	380.68	704.152	219.428	328.277	169.966	330.808	520.244	379.768	574.705	246.69	196.705	134.031	169.55	1051.78	561.944	639.134	519.732	176.054	287.875	232.155	403.389	146.103	100.519	543.341	875.294	339.593	437.743	287.197	293.802	478.007	1113.47	1143.09	986.442	213.948	437.495	636.857	331.832	562.659	373.739	443.1	468.86
ENSMUSG00000008540	Mgst1	617.027	204.541	267.01	876.821	324.888	388.452	312.745	303.6	722.486	339.523	428.851	288.205	498.136	375.417	272.101	421.314	317.389	284.181	221.403	261.274	816.484	430.016	662.955	436.245	202.028	334.347	313.1	607.835	170.089	121.498	610.9	883.663	542.739	554.691	344.818	399.611	432.583	1069.12	961.815	689.521	266.843	453.102	445.695	372.961	396.82	331.167	404.192	467.765
ENSMUSG00000032418	Me1	486.067	109.536	69.2902	186.004	379.768	439.096	447.944	526.381	194.862	96.8676	157.054	94.2641	654.675	797.296	384.122	1072.7	145.893	97.0576	68.9789	74.9872	944.523	686.099	500.53	1301.6	81.8892	177.556	117.564	271.716	103.288	54.4651	407.566	633.637	303.466	280.613	146.121	189.819	580.623	1425.89	1198.9	1694.85	100.513	244.912	536.52	290.975	776.803	464.305	773.11	659.615
ENSMUSG00000047675	Rps8	345.976	317.037	846.113	410.144	466.811	334.959	313.872	392.102	322.011	704.578	231.478	375.817	421.057	375.182	273.592	269.939	366.23	320.103	421.385	333.917	350.664	195.436	463.119	192.209	458.118	394.878	498.103	285.973	1439.57	1404.93	577.801	303.168	412.164	437.646	356.012	311.768	589.474	320.25	429.57	240.216	410.419	461.382	204.759	991.354	306.496	386.234	360.459	365.231
ENSMUSG00000063229	Ldha	559.626	249.796	249.676	468.154	380.976	413.335	376.955	363.825	480.827	279.98	361.938	208.604	418.37	481.339	315.113	551.361	249.247	208.096	183.865	173.684	644.925	437.949	571.995	554.868	231.811	330.64	262.393	376.71	333.666	273.588	441.337	614.135	439.414	563.494	348.694	346.136	466.853	1095.59	892.567	830.712	222.376	520.787	684.13	520.347	505.197	340.025	485.672	484.753
ENSMUSG00000018593	Sparc	500.989	312.769	313.925	770.45	291.185	414.428	448.741	308.365	894.709	365.242	726.546	350.972	268.431	341.473	468.095	443.72	408.017	405.27	263.309	387.202	768.639	708.586	663.977	540.428	267.37	368.734	267.373	446.257	84.5961	62.587	389.572	506.941	277.902	392.557	330.001	383.057	327.062	545.596	607.588	646.261	385.008	470.789	821.257	273.543	444.651	348.448	366.64	393.396
ENSMUSG00000000740	Rpl13	318.78	333.284	807.852	397.444	491.833	331.579	336.156	395.199	291.024	629.758	232.128	320.15	433.845	419.34	308.959	273.711	394.288	354.184	420.144	299.71	242.281	189.237	432.341	193.826	500.886	488.62	496.852	334.38	1393.1	1703.08	458.828	279.48	382.762	406.179	408.889	315.461	423.219	283.27	360.512	194.486	424.354	462.915	189.349	938.353	296.634	400.557	326.689	390.276
ENSMUSG00000006333	Rps9	317.644	290.194	791.681	409.759	414.701	305.218	288.961	337.097	303.643	620.501	200.653	290.444	431.906	388.35	273.315	246.422	357.3	329.207	365.182	275.913	294.817	174.958	489.879	171.087	458.16	435.334	445.277	317.337	1612.03	1786.47	643.98	329.519	391.03	390.88	375.526	315.402	461.502	302.417	407.085	205.682	365.621	454.082	174.472	1024.11	269.492	355.896	338.71	394.574
ENSMUSG00000030695	Aldoa	526.222	321.937	231.958	343.823	387.22	422.749	383.922	426.731	281.73	173.667	503.85	263.827	578.639	554.325	357.065	670.443	243.925	232.861	172.665	196.172	590.513	542.332	457.279	860.606	270.554	288.423	249.366	400.414	262.886	236.415	362.104	554.976	290.092	322.041	328.564	271.288	399.388	819.752	772.241	1099.72	231.508	392.087	1032.27	379.937	527.91	354.315	501.914	537.947
ENSMUSG00000025428	Atp5a1	436.239	302.194	309.243	500.998	336.63	391.955	372.439	339.232	499.367	426.52	403.346	323.986	422.358	474.908	322.458	507.212	315.774	307.256	253.496	275.017	660.371	445.025	557.093	640.078	250.493	354.929	302.099	450.043	337.757	293.642	490.211	615.879	409.039	486.824	307.254	320.122	426.017	879.039	716.067	726.304	293.924	459.593	480.769	397.201	463.971	366.597	452.065	435.91
ENSMUSG00000073421	H2-Ab1	166.191	342.135	946.896	320.623	544.857	362.278	396.268	482.115	207.032	893.497	97.073	483.682	405.631	466.03	393.158	266.27	507.575	445.215	675.623	506.621	145.708	100.392	358.915	60.5226	674.724	545.461	603.942	294.723	562.23	660.718	517.364	96.2204	451.914	465.166	487.746	450.934	601.063	147.003	195.503	71.0013	605.148	475.339	67.7799	924.246	419.578	564.935	402.196	402.659
ENSMUSG00000026473	Glul	413.263	200.098	156.728	384.832	228.873	266.168	289.074	249.021	328.803	207.804	325.445	221.596	407.564	274.442	189.103	356.783	294.514	256.822	193.93	240.424	681.075	495.409	567.033	656.993	262.226	447.325	346.492	622.028	171.727	126.976	648.688	1151.79	628.213	434.016	375.251	433.877	557.424	1186	876.618	1071.49	246.465	353.017	302.253	227.433	476.902	342.36	488.987	500.85
ENSMUSG00000043716	Rpl7	279.451	295.49	701.39	413.628	412.339	328.52	297.327	336.531	334.896	616.837	220.638	339.327	416.673	390.835	283.11	247.852	386.009	330.53	395.855	320.829	350.538	197.455	461.125	203.453	416.74	429.834	457.629	327.938	1295.5	1364.82	629.858	342.017	400.283	392.325	336.007	319.243	515.202	330.925	415.076	249.984	419.038	420.215	210.508	768.668	304.124	374.537	379.894	346.502
ENSMUSG00000025362	Rps26	290.944	298.926	641.222	422.233	398.014	297.789	269.948	322.221	325.311	622.952	189.278	317.277	391.294	330.55	252.073	227.403	343.753	325.229	364.827	301.994	489.948	157.46	392.954	169.826	428.824	420.128	407.539	281.359	1626.48	1424.84	850.771	275.042	327.307	354.737	356.155	336.369	654.302	300.193	353.581	190.267	383.817	393.006	177.208	710.057	287.32	377.497	410.24	351.548
ENSMUSG00000061477	Rps7	251.594	267.37	768.951	321.961	399.509	278.12	266.424	329.48	251.512	703.83	160.85	304.697	384.482	345.161	242.779	237.905	349.355	313.96	380.895	287.822	300.494	136.757	417.192	134.979	395.649	384.134	416.08	267.935	1789.56	1725.49	704.898	246.907	373.488	380.513	336.792	307.892	559.041	290.871	359.731	169.802	383.968	422.483	141.049	987.385	261.511	361.776	339.857	289.314
ENSMUSG00000095597	Gm6472	236.244	294.864	792.585	336.158	425.106	304.658	288.062	321.169	278.769	752.155	156.161	295.039	363.399	336.913	230.164	233.817	371.394	303.509	393.555	312.439	190.897	141.23	419.543	141.932	398.504	359.666	416.459	268.404	1512.54	1789.64	508.217	264.978	398.773	400.955	288.874	276.986	406.15	285.019	351.176	158.772	407.998	480.727	143.007	1070.99	273.173	346.399	326.072	287.041
ENSMUSG00000015568	Lpl	782.701	476.039	70.6942	108.052	398.264	516.926	449.119	481.57	243.013	102.596	418.967	375.048	239.948	318.948	514.414	478.339	410.011	341.452	344.946	328.336	406.786	689.227	127.535	830.717	237.887	309.648	364.522	645.948	96.3701	59.7329	113.422	219.638	501.783	244.586	478.351	503.464	263.691	220.847	327.707	1098.46	488.27	245.738	961.2	142.645	716.323	448.866	609.18	472.066
ENSMUSG00000027907	S100a11	533.655	280.646	314.131	823.633	363.709	368.473	318.394	301.814	825.021	269.634	456.304	252.997	264.011	338.043	348.047	422.911	303.02	318.635	192.57	250.669	777.479	490.361	589.733	457.994	298.4	268.628	269.939	347.221	378.471	302.104	541.492	577.81	300.917	345.404	287.564	312.811	512.138	479.992	592.628	515.779	270.064	497.825	599.577	390.257	352.236	294.97	284.861	290.991
ENSMUSG00000009633	G0s2	1140.66	563.66	148.343	1011.08	742.247	748.413	432.501	380.837	780.534	220.457	775.358	320.656	219.861	178.047	111.843	337.021	168.047	148.658	123.57	212.281	239.325	194.88	250.285	224.943	226.342	489.064	168.368	263.967	148.896	134.356	465.077	788.352	530.87	953.352	593.069	405.402	390.82	882.961	585.385	575.331	168.504	238.632	354.266	220.466	203.968	189.213	216.103	238.326
ENSMUSG00000057322	Rpl38	440.894	264.937	598.682	398.422	402.581	267.331	246.493	340.071	273.166	492.86	177.279	234.739	398.537	371.361	261.572	224.165	334.459	345.411	321.028	209.947	415.614	189.461	453.722	202.127	441.421	398.794	467.519	353.946	1315.69	1330.51	544.172	272.685	303.735	322.532	457.133	338.846	399.893	266.099	334.527	209.493	339.033	366.558	180.94	877.013	222.388	371.302	334.89	456.009
ENSMUSG00000026238	Ptma	333.065	337.839	633.074	263.783	421.676	371.194	366.031	378.624	272.886	606.778	278.11	370.532	439.014	399.672	294.568	279.2	431.901	359.376	424.482	306.427	204.373	205.754	366.185	244.518	451.336	454.135	467.491	355.023	621.196	665.206	348.23	306.277	407.21	428.689	418.189	361.003	413.827	383.36	371.004	274.226	434.641	422.664	204.95	682.198	318.098	398.915	374.652	394.413
ENSMUSG00000025509	Pnpla2	408	349.451	206.123	636.624	302.127	331.367	392.995	322.543	474.584	153.15	438.362	332.485	478.677	336.861	356.487	461.001	258.853	378.328	225.674	397.28	431.482	584.922	481.09	557.62	197.442	198.391	219.084	399.079	145.35	118.94	492.627	790.947	311.961	268.632	391.4	386.421	419.11	509.106	774.98	634.264	220.906	371.27	383.783	209.313	503.008	430.094	426.835	417.01
ENSMUSG00000099764	Rps10-ps2	261.918	265.811	818.887	364.921	364.954	273.427	277.275	302.91	291.996	564.595	170.365	255.779	381.208	327.919	226.069	208.707	306.3	299.244	309.845	259.637	237.875	162.038	452.012	124.337	393.392	369.485	346.352	252.071	1602.84	1606.46	673.816	269.749	324.834	341.658	320.66	320.453	583.337	232.746	331.206	158.164	331.042	419.948	145.554	882.716	234.768	324.218	290.191	245.247
ENSMUSG00000038393	Txnip	257.587	235.955	413.372	641.555	199.614	196.919	177.827	156.995	575.8	599.955	527.656	334.781	270.382	387.993	327.695	298.932	404.056	446.133	384.297	416.521	767.874	487.899	453.37	561.862	269.762	231.189	356.262	726.389	186.39	183.191	316.317	281.399	399.359	265.979	277.253	329.366	274.933	416.526	423.876	480.143	408.246	525.146	411.527	323.316	581.08	428.299	433.09	401.791
ENSMUSG00000076617	Ighm	204.939	324.921	612.235	152.041	393.314	310.563	486.682	489.791	398.329	831.081	96.9235	455.805	338.108	296.205	370.809	293.805	416.696	509.43	1147.61	509.84	117.327	81.303	167.328	110.821	597.514	554.172	487.512	258.872	362.555	375.775	379.683	83.022	428.427	435.205	409.511	627.444	342.914	65.0091	140.758	47.2878	568.258	498.041	520.47	638.726	343.761	425.653	266.103	386.266
ENSMUSG00000044080	S100a1	563.524	225.051	224.969	691.284	289.656	321.808	258.726	254.962	620.24	309.036	375.183	254.894	304.406	349.969	244.293	409.152	278.027	269.349	164.843	195.682	860.359	387.88	606.26	445.959	161.132	278.277	201.974	395.61	259.598	126.209	616.661	716.015	358.047	411.681	254.99	334.087	377.512	810.356	677.817	611.208	195.64	439.968	413.696	411.638	341.015	271.69	333.759	330.049
ENSMUSG00000036751	Cox6b1	712.139	252.031	261.358	518.082	379.902	333.392	299.458	342.149	496.125	289.325	298.448	215.005	353.065	437.918	270.138	448.888	270.864	227.701	210.69	166.705	465.116	408.536	542.807	531.531	217.848	329.628	285.123	377.817	414.25	349.073	313.943	622.761	312.134	364.101	253.76	233.223	264.814	839.435	673.637	610.688	224.293	401.011	426.655	456.296	399.717	304.125	301.424	428.214
ENSMUSG00000020585	Laptm4a	388.436	220.332	392.549	747.499	246.473	300.65	296.976	243.714	681.076	459.133	413.867	286.082	329.863	343.701	272.125	391.447	340.916	315.09	229.016	250.39	625.531	412.18	590.021	355.52	210.618	303.911	240.175	372.587	215.691	201.002	558.397	591.501	416.387	448.516	263.377	334.124	345.527	703.368	606.953	436.141	273.221	443.198	388.562	362.76	334.644	307.147	302.724	311.729
ENSMUSG00000015656	Hspa8	242.971	282.204	301.689	258.803	446.453	487.349	422.718	398.735	304.442	388.215	357.857	273.455	334.244	248.419	197.883	223.15	240.79	202.388	255.749	220.359	232.037	146.611	221.241	160.566	389.342	353.932	280.951	258.902	562.375	537.542	263.429	223.947	444.036	760.277	525.287	531.831	715.564	801.963	734.056	765.625	227.309	639.003	206.11	593.532	329.62	334.304	385.879	355.897
ENSMUSG00000050621	Rps27rt	206.038	140.983	500.17	207.438	249.123	244.943	198.86	201.796	258.662	640.206	86.3658	286.804	311.362	211.822	245.525	334.129	272.961	501.075	326.849	295.639	258.869	68.6072	371.696	190.443	361.919	256.204	222.21	220.496	1534.55	951.866	743.013	148.411	350.402	896.553	290.909	448.134	632.854	176.382	545.68	150.143	391.101	368.552	87.2249	796.84	585.327	470.35	441.754	223.868
ENSMUSG00000003528	Slc25a1	341.545	114.616	99.4683	217.88	310.281	311.627	328.054	421.173	155.52	73.9081	163.569	104.344	820.247	682.846	264.687	781.8	134.887	111.855	90.5246	81.5273	483.679	499.573	470.986	756.393	93.5866	174.264	120.169	219.84	143.257	101.733	379.812	750.001	284.679	245.816	203.151	178.633	454.11	1113.32	1025.3	1102.1	90.2235	228.318	318.331	359.084	544.641	322.25	569.024	655.139
ENSMUSG00000021939	Ctsb	468.379	257.562	286.439	457.17	259.975	345.727	321.903	292.011	504.914	388.221	371.713	279.305	291.462	321.479	315.334	391.199	326.349	274.836	244.595	265.177	646.941	432.095	451.301	449.627	245.919	318.916	247.693	376.745	156.007	134.166	367.503	446.98	302.294	378.212	248.668	298.421	345.213	617.862	508.473	568.241	293.048	369.41	481.527	327.462	396.902	297.556	345.787	368.217
ENSMUSG00000107176	Gm9794	300.27	246.228	584.835	348.961	367.537	272.044	234.118	307.081	213.954	443.167	169.995	218.565	400.39	357.339	229.544	202.794	301.445	296.361	291.14	221.507	283.784	158.396	339.077	155.42	399.249	398.852	400.85	296.162	1296.44	1405.96	504.186	221.294	305.755	283.019	332.663	270.011	421.525	244.585	282.044	160.569	328.354	320.595	137.69	800.699	198.573	341.815	318.442	403.122
ENSMUSG00000046330	Rpl37a	305.992	264.305	615.567	377.999	371.264	267.587	210.706	297.905	286.794	503.548	172.461	234.275	360.954	348.644	235.715	196.438	308.596	294.301	307.27	211.63	245.911	165.714	367.544	139.069	394.732	363.278	399.866	248.346	1388.3	1347.04	408.344	291.057	276.343	311.998	327.144	238.661	354.116	221.441	332.412	175.992	334.675	369.837	160.263	762.781	228.599	316.055	250.423	353.716
ENSMUSG00000023004	Tuba1b	473.74	234.163	269.001	594.037	349.524	379.36	367.836	281.502	645.333	372.124	371.562	228.059	218.484	318.246	295.712	382.02	222.666	223.234	190.56	169.129	353.945	367.736	618.721	343.331	240.432	304.915	231.914	245.487	286.992	299.981	333.376	403.52	301.579	524.609	296.54	281.438	352.372	689.087	690.533	466.073	226.112	474.503	453.442	445.345	314.618	243.87	220.631	254.569
ENSMUSG00000058546	Rpl23a	336.018	293.545	674.128	389.471	412.863	265.432	272.703	306.019	257.732	343.854	224.614	251.524	369.13	368.435	251.532	276.514	320.504	282.536	317.305	210.303	57.7776	197.974	371.744	196	377.434	428.5	395.26	302.479	1061.34	1163.72	270.085	314.826	314.026	371.613	352.827	226.358	177.35	327.211	359.48	206.69	321.419	429.111	193.114	787.392	249.967	315.368	241.814	338.408
ENSMUSG00000025794	Rpl14	299.85	239.259	618.785	379.433	331.096	242.895	218.305	275.352	312.357	514.041	190.695	285.793	343.491	318.5	222.368	236.617	274.734	268.524	293.165	247.205	275.407	172.296	386.882	191.57	325.307	334.398	383.778	214.308	1168.66	1079	457.312	275.938	307.767	310.428	278.294	262.214	419.711	252.342	361.62	191.191	297.489	369.316	180.535	772.035	239.083	321.38	288.039	291.575
ENSMUSG00000019505	Ubb	390.985	213.365	526.536	533.179	217.73	188.179	193.078	258.712	401.974	319.724	224.952	273.672	282.716	348.514	318.942	299.987	376.71	400.139	346.696	305.978	533.517	391.137	428.441	302.068	349.063	292.517	331.225	481.028	529.45	561.685	338.65	189.779	288.302	273.34	274.484	279.616	212.802	195.921	209.443	206.898	423.832	451.66	465.967	517.618	335.603	331.901	278.664	347.681
ENSMUSG00000064349	mt-Tc	481.846	169.635	369.608	555.119	359.926	344.674	169.98	184.332	582.652	402.16	408.567	283.576	172.433	227.662	163.999	105.053	267.009	413.32	253.192	347.784	594.316	249.314	663.575	199.056	261.777	203.052	237.926	269.274	855.832	588.264	571.341	505.76	244.739	280.155	231.004	217.255	385.942	223.671	435.35	458.769	270.09	331.32	358.983	498.864	185.896	215.583	255.116	130.287
ENSMUSG00000067038	Rps12-ps3	241.606	224.287	616.876	335.389	308.11	238.96	221.22	243.985	310.854	617.42	183.315	233.268	279.445	255.475	168.341	188.744	271.185	235.072	297.873	253.359	211.992	165.505	406.264	154.402	299.713	284.945	259.252	218.629	1390.89	1281.71	508.247	279.62	332.945	337.721	238.556	256.305	471.554	252.944	331.628	194.327	300.106	342.403	164.629	706.542	237.72	248.033	255.782	219.773
ENSMUSG00000026922	Agpat2	267.146	156.293	70.8965	243.563	344.813	400.935	330.082	403.508	262.53	159.657	259.267	204.838	492.272	448.292	212.749	524.441	164.285	198.177	149.509	173.884	337.821	447.17	486.775	589.419	77.9445	226.885	192.548	241.304	93.4469	75.3235	364.59	548.707	341.151	364.904	244.969	182.395	429.891	1313.4	851.611	819.161	158.476	229.203	381.864	307.419	277.353	234.209	352.572	427.032
ENSMUSG00000061787	Rps17	297.576	240.667	538.441	400.453	328.973	246.525	230.875	273.889	287.158	446.711	205.095	227.154	347.471	307.748	213.761	223.514	288.676	259.548	276.166	207.622	374.596	162.739	431.739	170.023	327.66	345.067	338.691	256.735	1036.72	1069.57	465.544	299.89	301.275	305.041	301.602	242.477	343.287	277.757	347.216	187.217	278.093	341.57	176.256	659.105	228.59	289.935	282.155	319.874
ENSMUSG00000034892	Rps29	338.509	244.28	520.943	376.802	360.436	237.324	227.708	339.379	234.128	416.393	153.633	188.702	363.293	332.999	269.248	181.313	316.977	320.72	304.905	174.388	181.754	150.405	333.622	143.044	405.832	405.345	425.395	296.297	1116.3	1314.65	339.879	231.965	208.377	289.229	408.076	214.848	217.72	200.987	253.688	146.071	314.748	323.897	146.126	720.313	197.797	368.61	260.424	462.735
ENSMUSG00000081051	Gm15427	209.253	234.205	570.857	259.772	330.354	230.704	224.466	247.969	249.258	680.468	156.149	311.384	271.027	282.126	189.452	164.736	291.395	251.782	345.949	296.66	279.767	125.308	287.498	110.621	318.62	306.914	328.047	203.473	1458.55	1186.85	638.77	209.681	324.077	320.375	249.529	280.819	470.311	181.113	287.346	166.012	368.809	335.906	116.565	601.682	248.324	274.414	300.169	200.861
ENSMUSG00000060036	Rpl3	198.623	245.639	614.724	285.619	290.853	254.208	241.207	282.178	236.126	525.759	187.725	293.688	332.591	314.482	235.017	218.899	313.051	304.22	360.592	300.162	225.652	158.636	356.537	173.721	315.136	344.021	379.17	240.418	948.03	1044.3	496.21	230.967	338.019	305.463	275.674	257.535	398.807	237.651	286.821	166.522	351.669	346.51	155.063	638.862	245.985	335.976	301.769	292.706
ENSMUSG00000025508	Rplp2	385.263	247.437	566.456	404.548	343.971	248.66	211.877	253.517	264.108	393.474	192.847	210.533	301.378	321.46	198.355	198.151	252.228	235.335	240.823	189.707	255.327	178.807	375.624	158.829	324.058	312.722	330.959	235.934	1214.53	1320.37	423.997	327.581	294.636	295.053	285.138	219.23	354.526	281.26	365.127	220.594	227.293	333.718	154.725	725.607	199.983	258.18	233.445	290.287
ENSMUSG00000069682	Gm10275	219.69	249.692	622.467	224.008	372.298	225.516	220.616	286.536	156.275	489.985	111.575	244.666	312.016	305.671	209.059	193.176	297.672	226.506	315.73	203.658	96.383	107.296	294.703	92.5032	355.269	352.975	397.696	219.911	1594.5	1348.65	347.199	160.209	298.787	287.637	283.493	204.009	345.121	170.71	268.811	104.036	321.428	341.558	96.1953	816.767	191.587	269.126	233.356	257.529
ENSMUSG00000069919	Hba-a1	1689.72	763.436	141.415	987.609	173.053	237.752	238.521	132.656	606.653	238.942	376.009	260.581	179.719	175.724	210.622	368.261	282.965	162.376	178.048	238.317	394.119	301.307	417.976	363.836	65.805	264.245	240.89	457.986	388.278	134.991	419.41	377.753	203.428	161.826	199.524	212.904	37.9711	529.962	277.21	312.89	152.33	238.969	239.363	137.501	391.084	231.956	203.955	312.493
ENSMUSG00000007891	Ctsd	372.265	175.766	234.402	362.574	288.491	275.594	316.712	288.001	365.468	233.609	226.717	179.727	353.279	406.342	339.52	482.738	249.032	202.21	176.317	181.916	341.737	457.933	404.177	433.126	190.731	240.838	199.194	294.709	246.652	217.41	246.494	411.237	256.021	293.594	202.902	222.903	234.402	708.939	599.344	625.163	219.97	299.362	412.067	339.372	427.016	293.221	325.037	394.504
ENSMUSG00000064215	Ifi27	555.338	222.97	178.542	567.681	251.232	269.623	261.68	236.902	532.419	198.298	260.157	158.556	290.61	375.685	245.532	408.826	234.285	185.468	147.976	156.936	519.823	398.995	486.634	385.566	152.195	203.488	199.783	293.127	213.19	154.489	378.721	647.48	284.118	301.922	208.847	178.426	250.339	684.151	631.6	479.456	178.455	382.699	464.459	313.97	307.241	226.671	239.851	306.551
ENSMUSG00000027187	Cat	405.252	222.929	169.735	370.878	235.641	301.471	291.886	238.976	412.202	211.066	324.418	268.592	416.504	278.357	252.561	351.692	267.663	251.823	184.431	266.623	518.109	376.773	363.071	400.334	149.61	222.771	240.155	432.397	108.427	85.058	281.479	434.002	297.636	345.532	250.611	278.068	293.99	560.109	520.277	648.413	270.569	313.489	448.744	226.433	361.497	300.41	352.368	330.546
ENSMUSG00000008668	Rps18	235.77	223.944	596.897	284.413	328.099	199.059	217.914	249.535	227.972	468.7	142.888	199.842	327.866	288.793	206.227	173.22	257.994	237.806	276.969	198.217	186.71	113.184	354.498	113.501	319.295	327.139	339.294	222.987	1267.36	1408.95	422.568	214.603	279.042	280.164	280.52	214.864	343.803	210.766	274.099	138.018	292.229	345.345	107.66	769.124	181.933	262.072	229.363	276.625
ENSMUSG00000062328	Rpl17	267.722	225.207	568.081	137.907	242.198	304.371	244.618	277.492	119.83	290.205	71.821	151.13	203.966	359.402	162.758	233.076	154.247	127.84	195.593	155.984	149.026	209.532	172.813	73.2712	209.3	185.397	566.232	296.183	1447.87	856.545	332.341	196.512	326.979	300.046	456.449	256.581	631.878	114.687	241.207	84.1767	186.246	569.714	71.3552	1418.41	124.968	571.648	161.766	263.824
ENSMUSG00000028603	Scp2	463.535	198.166	187.302	484.775	239.444	274.031	248.781	223.838	507.95	264.581	298.738	222.39	288.17	306.139	222.648	337.973	234.884	226.912	166.069	191.901	519.7	346.39	426.06	388.663	154.083	231.853	211.945	341.548	147.803	136.113	368.846	555.094	336.726	364.196	213.893	246.962	287.886	642.407	573.203	504.145	207.619	344.25	379.646	281.348	303.145	244.724	299.273	320.672
ENSMUSG00000073702	Rpl31	197.583	196.502	543.222	335.933	295.445	211.292	212.406	228.605	261.737	511.074	154.496	218.902	307.303	267.208	200.294	206.479	267.985	258.027	263.539	216.966	308.986	144.703	378.472	138.072	285.818	304.539	292.098	210.016	1163.78	1079.15	452.917	246.43	257.607	290.838	259.194	241.515	375.754	251.415	300.119	158.292	278.985	321.987	154.217	641.441	206.376	304.225	262.959	269.464
ENSMUSG00000001918	Slc1a5	558.112	298.586	135.435	276.266	236.261	277.516	246.8	203.574	330.634	153.633	439.546	249.309	223.791	229.894	294.133	279.714	283.735	325.616	245.545	289.359	322.916	552.877	336.804	556.357	209.955	244.645	236.125	393.871	132.274	95.8248	328.315	640.124	304.299	263.966	358.253	326.753	258.55	345.335	365.053	488.254	285.114	236.137	426.287	141.294	276.782	224.669	225.374	263.843
ENSMUSG00000070493	Chchd2	429.014	175.116	244.252	541.754	235.837	262.499	208.289	233.238	405.349	282.778	261.984	164.918	323.551	305.213	189.738	308.276	205.322	201.19	154.765	141.212	369.015	286.679	468.041	301.132	179.033	237.877	206.695	343.388	289.409	262.979	362.298	505.753	303.17	329.127	225.922	212.318	246.719	633.239	567.522	428.724	174.519	344.883	291.727	393.304	260.957	203.914	244.449	297.75
ENSMUSG00000020321	Mdh1	389.066	185.173	170.709	390.696	225.845	257.554	222.91	226.062	431.503	274.747	258.703	195.509	257.313	292.583	207.755	363.208	189.991	193.054	158.935	151.941	575.393	309.027	371.106	412.097	153.599	210.766	190.255	289.742	183.533	129.234	329.928	498.007	319.667	354.156	210.176	234.658	302.463	632.923	558.712	529.023	174.648	354.986	391.901	272.927	291.169	234.195	271.565	272.216
ENSMUSG00000000058	Cav2	377.938	164.943	158.23	555.77	174.716	239.124	223.436	165.158	653.834	274.7	366.114	206.208	137.816	223.878	196.706	301.989	217.592	219.459	127.714	189.512	576.504	338.639	483.792	361.377	125.432	203.777	166.704	313.935	41.7653	32.6779	445.713	632.661	329.542	402.974	223.865	279.616	275.934	588.146	593.03	403.38	186.203	343.52	407.319	228.165	229.534	167.725	179.105	184.378
ENSMUSG00000083596	Rpl21-ps15	213.654	216.218	550.914	326.804	278.438	206.639	206.332	237.727	238.138	378.412	150.768	219.33	259.278	285.322	174.664	167.671	265.277	240.132	261.86	189.643	122.848	123.283	282.828	128.695	323.911	317.298	284.699	203.491	1020.96	1209.16	342.985	222.335	259.2	221.433	254.307	199.874	265.752	196.17	244.774	143.045	260.192	276.436	138.758	607.053	195.121	264.809	218.466	281.936
ENSMUSG00000041801	Phlda3	265.929	148.904	71.7099	249.634	349.553	365.253	320.317	261.871	389.614	177.086	411.696	167.556	273.403	267.78	176.612	342.89	125.026	187.069	95.1489	151.367	227.72	305.986	371.494	352.68	118.627	195.686	140.548	208.789	98.9515	82.5183	310.519	612.898	358.065	409.12	336.308	282.605	412.148	972.025	864.811	622.737	126.539	243.219	248.855	238.171	179.912	131.614	164.443	234.046
ENSMUSG00000027513	Pck1	197.071	154.135	109.457	271.894	192.2	225.053	234.4	217.429	280.316	174.195	272.588	460.422	286.604	267.038	342.737	295.72	336.803	417.273	344.783	483.562	552.456	559.648	323.142	717.253	124.796	72.9171	181.341	440.629	67.6442	46.9731	256.521	207.39	126.665	96.993	101.52	261.576	167.752	122.993	216.739	349.636	447.483	227.147	467.438	124.175	640.42	418.094	437.166	238.658
ENSMUSG00000062825	Actg1	260.532	316.279	400.891	254.459	284.845	237.46	228.455	228.267	287.087	353.258	179.174	298.085	263.978	264.869	219.979	200.767	314.44	254.028	325.238	319.835	213.535	180.515	236.736	142.501	305.461	284.383	330.26	215.241	639.075	639.952	486.129	314.579	234.787	229.915	230.187	210.372	438.091	201.846	291.316	173.022	363.848	239.837	160.028	332.458	239.741	251.421	234.83	234.688
ENSMUSG00000027712	Anxa5	399.951	226.424	229.725	571.38	204.712	277.282	235.257	194.878	654.707	346.158	393.947	283.513	190.871	242.312	246.651	293.633	237.63	253.082	167.643	229.9	574.58	319.059	380.934	307.947	184.817	217.575	187.12	255.029	121.923	105.358	359.146	371.304	223.973	305.372	186.201	208.732	244.713	410.435	348.442	337.106	217.432	320.623	384.375	221.413	244.184	205.936	203.511	215.294
ENSMUSG00000029614	Rpl6	213.118	207.75	514.181	264.275	297.419	213.328	211.649	249.956	223.881	429.559	156.171	234.87	279.992	262.332	199.042	184.905	245.153	223.661	264.871	218.531	186.725	143.897	304.72	158.628	303.817	294.795	317.358	200.344	852.882	960.779	349.319	202.174	265.431	260.608	227.377	209.011	318.848	219.489	280.361	162.133	269.045	308.744	146.418	542.971	210.812	269.159	233.567	234.504
ENSMUSG00000040385	Ppp1ca	227.628	191.922	336.975	364.228	246.845	241.167	265.288	243.276	315.201	300.765	222.871	209.099	315.458	296.878	229.651	315.21	222.497	210.731	193.084	188.663	312.934	257.403	466.524	280.219	202.702	255.902	238.014	234.928	336.177	433.987	353.353	354.492	224.908	272.048	234.478	209.758	265.832	432.233	406.182	292.228	201.836	346.921	258.196	441.722	266.393	250.823	256.267	289.793
ENSMUSG00000038900	Rpl12	156.718	198.594	569.363	177.621	303.313	198.69	181.748	217.315	156.564	502.775	91.3374	224.941	251.038	239.691	171.189	139.632	240.964	198.955	279.998	213.495	142.295	79.9184	269.613	79.1233	286.1	281.693	314.464	178.085	1315.94	1329.06	420.506	142.198	258.901	268.129	224.287	197.432	397.043	140.924	219.579	92.3021	284.328	300.116	84.604	663.361	177.507	241.341	221.319	187.938
ENSMUSG00000068240	Gm11808	307.192	211.357	522.881	300.721	304.694	167.43	206.322	213.403	215.499	404.996	142.77	155.168	295.414	303.247	180.16	194.757	239.079	172.43	214.965	153.151	105.005	161.813	311.483	126.564	276.361	297.335	252.321	199.873	960.418	1187.6	263.744	295.096	229.896	246.193	236.177	166.496	152.032	279.299	314.231	181.323	250.137	317.495	148.478	653.097	203.933	184.822	178.307	266.298
ENSMUSG00000058558	Rpl5	162.041	197.936	514.533	223.593	266.972	203.308	200.116	220.022	194.18	506.134	122.742	227.543	264.581	253.141	182.943	160.74	248.373	226.976	283.152	227.766	187.198	98.0672	276.558	104.795	282.048	280.519	330.126	197.999	964.368	942.845	388.454	159.005	294.086	273.316	225.983	225.534	391.353	182.858	219.809	116.284	292.627	297.311	112.159	630.057	181.602	257.735	255.943	208.726
ENSMUSG00000079523	Tmsb10	146.713	278.991	585.713	170.287	403.01	223.934	215.071	273.123	114.852	345.176	88.2981	182.037	270.027	289.602	192.94	127.252	268.079	201.204	270.085	160.424	57.2358	81.3226	201.253	55.3515	353.3	334.361	353.157	180.282	1236.01	1710.8	231.776	103.435	170.822	213.978	267.864	164.885	247.691	85.8249	171.867	51.288	252.123	299.535	70.7734	682.513	171.914	250.974	166.745	239.175
ENSMUSG00000009927	Rps25	199.516	187.24	468.988	290.243	256.182	191.652	187.794	207.844	242.806	425.712	140.967	203.685	260.025	246.849	172.813	180.209	239.987	210.223	227.881	191.208	233.568	125.83	324.836	144.687	262.612	264.639	259.118	197.109	924.494	955.667	418.395	228.726	246.977	259.341	208.912	196.147	296.741	245.667	289.874	167.704	246	291.759	140.702	582.407	202.698	251.799	222.445	236.856
ENSMUSG00000025503	Taldo1	363.395	176.409	162.519	306.045	225.125	237.604	214.045	230.699	333.774	199.168	195.566	161.517	279.235	335.209	198.645	369.744	187.033	161.145	134.683	129.71	474.577	319.587	347.032	424.776	133.322	204.236	172.33	255.606	200.612	161.108	333.484	456.03	263.416	260.003	189.312	201.963	275.886	611.181	521.316	534.262	169.259	281.493	312.444	279.511	288.552	204.632	264.49	282.933
ENSMUSG00000048758	Rpl29	219.142	198.449	398.743	285.006	257.797	219.457	204.93	226.321	263.703	370.349	154.531	247.931	249.335	236.264	165.238	172.486	209.24	224.054	242.481	210.668	302.738	148.418	285.812	165.612	251.43	236.379	247.636	165.061	904.267	862.62	394.504	226.091	236.979	226.52	203.972	230.219	398.705	194.352	263.953	209.685	262.71	244.67	163.016	424.287	201.6	253.635	246.053	238.703
ENSMUSG00000030744	Rps3	157.401	177.897	573.18	223.968	258.593	189.558	181.551	211.651	168.594	500.458	105.151	210.279	264.985	235.883	169.176	153.493	232.554	214.909	246.09	199.477	166.286	88.5616	286.365	90.5808	270.483	269.835	285.011	180.655	955.984	1081.54	433.834	165.979	249.938	260.431	223.096	199.715	335.198	171.564	237.247	104.75	249.681	304.797	94.3274	680.964	179.156	246.512	235.167	220.18
ENSMUSG00000016319	Slc25a5	310.109	179.107	233.572	302.187	198.515	229.563	225.645	201.59	352.139	322.691	214.694	213.058	256.992	285.985	176.303	291.827	197.044	193.668	175.284	178.956	361.163	237.486	412.741	309.467	164.098	227.448	199.353	204.691	318.268	294.463	315.951	359.829	274.933	306.21	213.166	222.385	254.091	514.361	457.693	345.958	182.784	317.785	260.853	340.62	269.488	250.155	265.365	298.54
ENSMUSG00000025781	Atp5c1	303.054	152.102	214.317	397.105	210.942	218.583	196.929	189.708	376.265	268.042	214.738	173.95	250.587	262.171	179.513	296.101	190.4	184.4	134.694	162.731	488.141	262.414	434.954	304.103	133.429	192.302	188.327	250.12	237.967	211.521	382.257	444.623	258.804	271.812	180.925	195.842	252.151	547.258	524.307	390.928	172.893	314.038	306.4	316.171	264.588	215.322	260.705	250.14
ENSMUSG00000062997	Rpl35	195.567	154.604	482.992	271.167	247.837	190.739	167.768	208.082	219.544	376.471	128.436	184.382	274.501	227.788	171.503	160.01	228.697	233.402	228.467	161.127	186.233	130.686	300.439	115.881	273.647	268.893	271.327	187.575	931.646	1085.53	360.771	212.395	207.083	243.496	243.677	210.738	257.054	193.712	251.207	130.866	216.779	285.23	137.935	622.815	172.163	243.906	214.777	253.863
ENSMUSG00000071866	Ppia	209.131	174.647	358.465	267.944	244.959	264.005	159.642	187.336	407.78	232.029	177.921	205.034	266.087	249.389	219.282	266.159	256.617	221.11	220.932	119.069	328.418	235.059	271.33	290.939	246.19	297.557	242.825	175.741	382.367	366.11	332.296	457.383	163.978	196.654	240.061	209.412	366.86	271.436	291.645	336.799	236.94	336.672	257.214	465.652	211.694	257.994	248.66	196.286
ENSMUSG00000059534	Uqcr10	424.729	158.778	184.451	381.614	250.109	228.629	191.711	198.088	354.428	206.457	181.896	119.439	270.674	297.995	171.895	281.625	156.548	162.434	127.137	119.649	447.026	268.375	391.384	309.181	136.101	203.906	185.798	244.093	335.587	299.313	389.201	445.23	232.003	245.094	184.778	180.208	252.166	538.873	488.699	403.701	143.123	263.25	230.302	302.567	242.333	200.081	251.536	282.774
ENSMUSG00000063316	Rpl27	226.764	178.863	397.113	248.617	245.096	182.812	170.027	197.475	206.246	386.993	115.986	171.46	269.475	233.25	148.702	154.022	224.638	195.085	223.275	172.037	220.41	106.426	300.162	104.862	249.759	245.298	266.149	176.86	974.82	1044.68	461.133	208.733	225.625	246.051	199.692	191.936	360.2	207.995	245.118	148.659	212.55	271.161	118.126	556.091	175.874	221.631	217.292	225.256
ENSMUSG00000046364	Rpl27a	204.059	184.585	477.248	283.212	245.245	187.414	178.603	205.662	208.033	353.829	114.587	166.453	263.939	229.681	169.887	156.42	226.515	210.25	218.921	171.287	186.897	120.582	294.136	104.857	277.482	276.614	227.485	185.763	963.376	984.348	348.138	208.028	227.834	239.452	239.381	175.99	294.453	217.743	247.896	114.659	224.663	284.073	118.624	624.52	171.279	235.815	206.231	229.243
ENSMUSG00000084319	Tpt1-ps3	208.509	178.037	439.579	270.131	282.481	194.773	188.948	190.744	217.891	455.679	145.126	222.264	219.193	229.882	154.779	138.953	209.461	171.827	253.463	201.881	175.868	122.162	298.27	129.078	222.004	240.603	265.034	174.815	960.809	856.561	332.703	200.46	298.507	267.652	164.655	184.099	370.216	197.083	290.379	165.873	224.78	263.01	144.773	538.419	163.575	213.108	231.949	175.178
ENSMUSG00000060419	Rps16-ps2	172.838	165.388	524.135	183.286	289.054	179.73	172.651	196.405	154.306	489.034	93.1905	207.454	237.337	211.424	152.317	145.065	243.454	179.881	237.683	184.553	68.0502	70.3104	268.806	65.9826	253.832	263.08	255.385	171.367	1263.73	1252.41	285.846	140.429	256.563	266.678	199.697	168.093	275.42	137.12	216.194	85.9802	265.435	257.52	76.0438	626.982	169.781	223.76	169.181	184.953
ENSMUSG00000002015	Bcap31	327.743	163.225	175.723	373.119	203.748	241.76	222.979	189.536	403.045	216.762	246.366	192.993	219.212	238.109	194.04	270.14	190.882	190.682	149.332	174.756	445.689	301.524	301.764	318.513	151.401	190.899	186.155	261.234	194.304	135.001	290.569	388.095	256.877	311.682	184.59	196.934	270.556	455.423	426.095	412.836	184.377	266.557	342.862	241.115	243.328	208.001	226.309	248.007
ENSMUSG00000031447	Lamp1	285.854	189.263	269.61	301.4	192.219	222.065	220.957	199.186	310.718	276.252	250.719	207.612	231.381	243.945	225.88	274.447	219.058	209.02	199.874	195.207	341.846	268.293	309.874	289.136	187.234	234.481	194.763	243.537	220.662	207.968	281.915	286.638	264.282	271.893	207.246	246.676	246.166	366.006	325.382	312.203	225.758	278.153	317.075	287.091	259.807	231.819	243.803	256.018
ENSMUSG00000024646	Cyb5a	326.808	120.422	157.845	481.898	191.108	191.385	179.426	149.412	455.497	193.34	234.928	131.736	197.746	195.12	156.213	237.991	154.436	156.09	102.332	105.793	497.657	242.564	347.466	244.562	133.409	197.792	163.831	336.935	153.939	126.291	345.711	514.969	269.26	315.17	204.409	243.738	273.15	643.695	571.981	410.709	136.858	292.008	233.051	211.52	225.025	193.143	211.771	254.552
ENSMUSG00000059201	Lep	322.111	207.446	94.0891	569.628	265.331	323.803	366.017	144.947	953.168	225.268	547.02	153.054	58.6853	134.799	203.712	194.38	104.013	200.297	47.3792	167.368	303.122	263.575	336.791	273.22	203.821	227.524	143.796	176.976	35.0973	29.354	324.715	656.741	261.164	334.915	240.294	265.046	287.107	461.925	474.781	336.383	114.239	323.117	297.856	95.151	95.1634	77.9778	58.8139	102.132
ENSMUSG00000034957	Cebpa	377.49	153.344	188.009	523.637	186.443	202.648	207.224	227.517	290.968	106.01	332.966	204.668	332.931	282.947	233.932	339.953	149.037	253.561	158.05	207.449	286.366	556.229	566.485	360.183	125.618	106.946	116.67	233.452	84.1524	75.8811	321.759	612.353	216.496	151.328	236.137	229.114	201.792	169.343	391.181	237.434	95.0882	298.302	291.664	262.081	189.64	196.746	197.059	235.197
ENSMUSG00000029632	Ndufa4	357.262	142.698	175.039	375.202	203.149	193.477	171.585	166.601	341.78	196.456	187.324	142.695	219.42	260.478	151.222	273.596	163.614	148.526	116.875	123.583	468.247	247.052	399.548	290.938	131.348	192.524	160.838	228.454	268.055	219.179	403.781	428.837	229.418	251.197	165.385	178.6	255.127	510.415	460.528	359.474	145.179	256.218	255.141	290.453	221.293	180.933	223.61	211.741
ENSMUSG00000044405	Adig	487.67	162.424	120.972	515.766	216.7	238.909	201.215	190.005	401.735	188.143	252.261	177.396	249.86	242.469	149.917	263.764	162.826	148.393	114.837	149.378	365.115	219.777	335.481	261.453	101.423	180.163	158.165	277.336	135.497	96.4371	261.835	442.399	243.676	276.826	186.943	183.981	197.763	546.674	501.178	411.023	129.721	240.329	224.734	231.568	219.716	185.264	220.125	257.639
ENSMUSG00000003948	Mmd	338.528	134.633	106.302	512.899	232.982	274.19	224.387	162.201	584.066	194.379	309.635	160.987	198.903	229.791	194.632	327.014	145.581	140.624	96.5587	146.618	555.191	308.239	347.872	293.907	101.617	129.86	126.689	191.395	63.1676	45.9435	350.895	377.075	203.898	290.619	155.823	167.771	233.399	507.83	491.669	346.767	127.822	277.351	415.012	230.942	182.893	128.247	167.794	158.4
ENSMUSG00000020917	Acly	150.069	107.415	25.3854	26.7583	249.864	355.794	339.722	374.648	38.5167	35.7203	122.557	44.5192	568.713	432.184	293.82	617.922	76.9923	41.4834	35.9532	29.2641	258.282	352.739	156.793	698.801	51.9245	87.193	49.5042	99.4472	45.4072	32.458	85.5289	161.772	135.904	145.278	166.431	139.244	291.306	503.811	552.81	845.599	43.0819	126.934	235.382	152.093	579.785	379.445	645.205	585.289
ENSMUSG00000056201	Cfl1	201.388	207.631	328.604	194.746	277.547	217.456	214.195	226.142	226.548	420.778	150.203	223.492	228.938	241.627	195.69	179.653	253.411	218.269	277.679	207.707	202.972	139.169	200.922	143.93	279.226	278.858	281.961	198.074	469.51	480.437	251.473	176.506	222.257	240.469	235.443	206.509	294.933	221.563	194.212	166.075	267.797	247.899	154.336	379.499	223.335	242.601	220.414	233.765
ENSMUSG00000017707	Serinc3	163.824	175.009	339.52	254.043	176.541	186.676	214.695	192.545	260.115	458.531	190.239	249.358	212.954	215.548	191.158	210.636	288.711	258.098	269.633	252.546	208.414	156.968	215.619	167.444	271.358	311.429	278.244	234.748	220.63	233.393	300.556	225.568	284.834	280.513	223.237	261.303	220.849	304.025	207.116	195.353	288.679	260.546	135.331	273.18	235.325	291.535	240.431	230.911
ENSMUSG00000037805	Rpl10a	189.686	173.365	416.839	231.003	247.67	170.967	163.768	186.472	180.251	348.845	115.253	177.223	239.878	219.836	162.049	144.463	209.809	192.283	219.365	164.983	203.228	103.434	262.29	100.916	251.728	239.272	265.229	178.717	822.888	919.405	352.945	174.032	209.862	212.717	206.755	178.118	274.84	183.242	215.203	125.091	216.622	242.025	109.357	490.363	166.088	211.611	204.049	198.104
ENSMUSG00000038462	Uqcrfs1	327.927	151.536	169.283	303.297	200.887	207.347	189.185	184.322	271.721	182.296	194.418	142.925	243.455	280.248	156.645	285.401	167.669	150.522	126.466	124.631	325.834	235.865	315.921	313.141	127.766	184.777	177.348	268.395	249.036	212.033	300.292	460.36	259.68	236.782	161.563	152.078	210.144	524.316	470.943	398.554	147.314	242.709	245.222	268.824	235.624	170.142	209.319	243.204
ENSMUSG00000039196	Orm1	325.785	83.8007	85.8666	440.046	177.598	164.945	214.564	164.273	465.556	86.6382	129.687	60.0366	219.749	305.361	206.392	349.276	145.847	95.0248	66.6282	77.2677	613.458	333.54	374.975	325.237	79.7241	151.986	108.674	256.696	80.7097	53.9552	292.487	414.277	183.152	198.86	130.359	130.036	175.435	677.682	499.926	483.217	113.856	237.908	433.368	274.852	268.782	172.828	205.218	269.405
ENSMUSG00000026688	Mgst3	385.847	126.96	119.596	550.91	180.472	210.406	195.553	135.192	440.144	169.563	278.454	144.634	153.082	205.354	156.612	217.099	134.296	161.765	94.7556	126.271	316.189	252.746	399.071	233.285	110.455	172.601	148.856	274.956	121.009	92.3964	321.632	541.459	218.861	283.202	178.35	210.903	178.145	566.825	563.241	370.486	133.609	292.02	223.194	181.219	245.44	176.173	177.209	229.153
ENSMUSG00000036256	Igfbp7	253.671	170.915	367.918	434.711	165.551	186.422	234.903	195.512	288.543	192.865	294.841	203.012	240.742	219.998	236.108	237.499	230.898	248.471	217.646	200.907	303.996	315.884	376.341	209.698	196.156	182.304	156.856	239.215	193.425	185.054	257.512	318.965	187.509	178.79	211.682	245.519	240.315	211.203	344.09	181.003	154.202	302.873	237.977	252.764	222.517	217.976	179.947	256.464
ENSMUSG00000061983	Rps12	163.18	156.855	411.234	304.174	269.357	154.717	131.904	195.514	210.107	438.004	106.472	171.562	230.548	152.073	118.332	116.339	166.68	157.079	195.747	164.109	318.312	84.7039	265.414	100.862	240.071	174.944	209.126	135.223	995.796	735.419	507.262	177.435	220.661	192.07	159.738	180.34	346.796	186.519	243.079	119.57	196.307	208.64	122.343	552.358	136.711	202.757	192.929	135.031
ENSMUSG00000059291	Rpl11	212.964	153.889	397.835	252.272	239.125	167.954	159.757	174.468	189.028	331.563	127.75	151.491	231.071	213.787	151.273	155.938	183.102	168.454	189.17	147.06	232.725	111.231	286.956	118.419	209.478	244.582	237.304	176.964	748.24	908.496	336.684	198.639	214.67	206.563	199.319	173.675	258.471	243.815	238.256	141.279	186.738	239.341	113.602	481.498	161.838	213.816	195.586	212.966
ENSMUSG00000024248	Cox7a2l	177.638	149.818	385.932	275.418	207.154	162.015	154.757	180.971	225.236	343.102	141.392	175.631	238.247	228.517	158.944	179.66	198.705	193.278	196.751	169.534	230.971	134.089	314.952	114.776	207.756	222.119	249.311	196.069	640.931	701.699	388.975	231.334	217.126	207.521	182.601	161.965	281.888	222.404	267.042	147.77	204.326	245.743	113.146	428.405	168.092	193.481	203.923	201.057
ENSMUSG00000023019	Gpd1	189.78	171.547	61.2869	132.127	286.796	299.695	299.547	341.659	100.266	51.6405	257.362	133.866	374.862	263.687	209.725	372.479	122.746	160.169	97.8536	130.513	138.275	349.267	274.641	389.494	99.078	126.905	116.977	214.363	63.4629	50.4154	169.891	357.463	220.866	222.332	352.217	246.697	301.735	379.633	593.43	496.349	95.9727	227.161	275.38	270.736	260.985	211.986	289.309	341.559
ENSMUSG00000006699	Cdc42	215.05	160.466	286.518	305.364	208.238	211.298	182.92	192.022	317.519	346.567	191.003	186.836	191.141	223.206	171.984	228.316	210.868	187.379	197.927	176.543	360.534	193.045	280.93	206.371	193.553	215.122	210.951	196.208	251.628	282.574	356.555	270.38	222.405	275.248	175.732	193.498	264.646	300.192	284.517	207.583	205.245	261.209	236.07	320.346	192.784	196.995	189.601	176.799
ENSMUSG00000060002	Chpt1	249.516	109.326	94.8868	277.242	174.2	207.471	186.66	177.571	319.638	142.615	170.826	132.479	259.042	298.321	166.595	371.003	142.418	130.592	90.1058	125.229	462.938	295.325	325.709	362.961	69.0032	135.428	117.617	266.915	70.538	46.5416	295.167	453.262	242.528	255.163	132.805	151.263	221.724	616.036	515.893	458.477	122.001	215.585	289.741	192.516	279.154	183.71	267.274	224.349
ENSMUSG00000071415	Rpl23	180.363	159.184	389.751	218.52	228.863	166.414	161.287	203.039	141.656	318.041	99.4736	166.092	236.001	225.025	159.255	121.184	208.574	181.652	205.757	153.696	152.066	84.2782	233.652	101.399	265.512	255.293	296.988	185.542	859.667	961.94	288.009	160.269	180.6	205.747	206.075	152.468	262.091	170.609	190.052	113.992	211.354	209.218	104.335	488.1	161.156	217.97	183.951	246.005
ENSMUSG00000067870	Rpl31-ps8	377.061	158.541	412.37	256.974	244.042	153.842	169.788	171.748	195.5	336.102	140.894	192.09	222.842	215.365	146.73	158.685	217.216	154.483	180.814	131.888	126.994	131.137	245.175	103.118	244.679	258.811	230.074	178.727	707.111	821.257	174.702	172.984	224.517	251.656	194.215	123.343	235.908	213.243	242.913	121.246	215.882	239.056	109.924	485.374	153.017	185.905	181.442	205.136
ENSMUSG00000030057	Cnbp	217.556	160.301	270.607	301.579	214.895	213.211	190.088	175.98	300.153	285.251	198.505	189.422	222.375	217.007	157.87	208.101	191.92	172.248	169.677	171.447	343.362	160.919	266.491	187.397	170.975	192.127	199.106	201.463	326.604	289.888	348.6	288.975	244.567	245.421	172.061	168.6	285.343	328.06	344.879	238.905	190.612	227.711	200.063	297.728	180.02	176.792	199.9	176.731
ENSMUSG00000020372	Rack1	130.576	161.956	450.905	192.39	230.946	163.595	155.936	179.687	159.454	366.437	103.223	181.528	218.356	193.006	147.383	142.447	202.093	179.474	218.95	169.509	139.994	86.7799	246.343	83.1976	224.293	225.791	238.034	158.242	766.007	806.309	314.922	134.246	214.396	217.027	191.032	170.876	280.994	160.142	191.608	92.7173	227.511	256.749	84.937	508.418	151.928	204.936	184.217	177.304
ENSMUSG00000050912	Tmem123	131.879	237.376	396.024	114.439	242.703	187.951	168.022	222.754	129.431	410.395	78.4311	194.127	204.673	196.24	150.216	131.643	229.149	180.74	281.153	192.971	119.537	61.0139	150.121	60.155	302.713	254.013	268.676	167.83	565.215	568.885	326.975	95.7114	253.727	280.097	209.179	206.367	358.756	117.216	159.907	72.6667	257.537	238.322	62.402	502.384	180.491	228.448	262.45	255.895
ENSMUSG00000023944	Hsp90ab1	189.179	251.767	217.987	120.307	257.895	256.553	238.709	252.033	98.9808	144.861	187.539	196.711	261.871	229.948	252.348	203.921	199.583	205.262	245.317	197.188	158.073	200.677	183.897	219.07	242.446	209.164	217.986	191.279	253.343	256.718	120.05	107.79	192.169	217.215	295.947	280.813	308.885	155.951	240.374	300.961	234.176	259.879	240.29	275.64	282.704	262.444	302.009	241.605
ENSMUSG00000002997	Prkar2b	225.475	152.509	86.152	270.736	137.849	172.94	181.571	129.36	350.123	146.211	252.179	166.288	148.378	169.902	158.042	229.217	188.024	194.937	128.924	196.687	437.485	287.251	263.257	342.139	108.8	141.805	154.901	266.162	61.5352	38.6969	287.063	484.989	279.272	251.031	165.122	219.231	220.726	399.133	372.273	419.431	176.128	212.631	314.047	128.134	211.579	165.99	192.06	177.737
ENSMUSG00000032330	Cox7a2	298.286	130.855	157.39	324.1	185.076	179.867	161.311	155.507	272.031	204.176	162.072	123.008	188.857	241.904	147.709	264.883	149.463	126.125	106.548	120.772	402.656	228.072	342.616	259.075	119.106	172.436	160.347	214.655	248.114	192.93	299.842	378.786	192.805	242.751	138.035	130.973	197.862	467.046	413.855	351.512	135.226	223.057	193.263	257.693	212.713	152.569	196.62	231.455
ENSMUSG00000030546	Plin1	242.688	188.962	134.53	351.463	169.1	199.089	216.545	216.796	232.578	90.3409	314.91	227.064	232.865	204.607	233.119	275.553	142.535	244.642	135.27	249.944	323.161	456.717	373.866	351.383	98.2081	90.2784	117.243	214.807	51.6513	39.7731	281.361	385.303	138.441	142.101	221.019	218.771	226.152	176.585	314.203	225.008	103.911	242.729	362.255	158.942	182.571	174.022	191.2	194.99
ENSMUSG00000041959	S100a10	275.617	141.361	267.571	438.237	208.871	180.634	171.924	133.912	412.294	242.199	209.836	143.098	157.743	187.627	154.477	194.138	163.136	140.242	130.82	126.328	333.912	167.67	325.769	154.443	137.611	180.747	148.751	170.034	327.19	357.727	299.635	250.455	194.955	220.863	145.838	162.468	218.086	329.066	304.773	229.896	155.577	268.832	194.188	319.484	170.609	141.509	148.172	169.28
ENSMUSG00000024425	Ndfip1	195.482	146.561	258.089	344.996	162.085	160.923	168.087	147.486	360.536	298.735	227.722	171.774	173.055	170.067	163.587	196.441	207.051	195.498	168.657	160.04	271.474	207.675	301.353	183.003	167.814	190.111	183.798	201.813	257.69	286.937	280.465	311.345	217.007	239.593	173.762	183.223	195.077	315.476	300.654	183.582	190.452	254.477	193.008	243.846	176.772	161.91	170.219	169.405
ENSMUSG00000023175	Bsg	280.111	134.656	182.293	318.72	183.066	197.909	185.347	164.373	304.73	177.769	208.483	153.543	216.296	216.909	172.084	229.689	148.506	160.433	125.411	146.156	350.78	231.224	318.215	230.739	133.321	157.122	130.914	185.665	163.454	150.589	297.423	273.812	199.766	192.297	161.489	189.411	216.425	339.717	347.282	288.994	148.085	236.01	251.518	237.75	216.039	175.778	209.567	218.554
ENSMUSG00000001348	Acp5	292.325	126.576	148.093	275.557	194.302	208.197	196.932	181.86	267.008	142.295	184.145	164.309	198.513	206.561	166.494	203.76	171.023	161.023	145.852	147.761	255.15	236.131	285.322	236.219	122.592	167.66	152.978	241.266	154.194	126.123	193.527	276.482	246.87	264.955	188.638	198.954	205.965	406.261	335.645	334.212	141.622	237.839	245.449	224.106	229.492	182.514	214.487	237.534
ENSMUSG00000079037	Prnp	241.157	132.805	130.589	314.039	167.301	215.285	202.343	149.685	311.089	177.637	220.639	150.897	157.995	164.657	176.258	199.577	183.531	159.826	123.596	148.542	277.029	231.559	216.921	196.785	126.888	160.971	160.357	313.278	61.8343	59.4177	214.278	335.08	274.664	271.261	196.582	220.507	218.922	416.023	392.161	385.225	165.668	231.518	238.73	141.419	261.174	199.025	209.669	218.68
ENSMUSG00000047215	Rpl9	180.696	142.836	363.768	229.17	205.758	160.291	148.256	174.703	197.775	322.361	116.883	155.537	205.66	190.563	130.789	133.481	176.675	155.498	173.214	143.338	156.028	101.824	260.992	95.0787	205.07	208.91	233.811	155.69	640.638	738.586	300.641	176.68	187.285	198.304	163.107	138.302	228.024	183.436	218.827	126.329	182.991	227.999	113.489	466.994	142.017	189.759	160.007	178.573
ENSMUSG00000038642	Ctss	80.6362	148.297	504.391	84.1088	221.281	158.498	173.611	211.124	43.7114	531.74	19.9983	220.987	221.289	197.553	153.94	108.525	293.178	190.206	295.504	199.605	84.0395	29.8757	138.23	16.6701	314.02	301.342	279.513	153.863	486.392	550.531	318.735	27.2891	220.722	236.133	201.649	192.847	277.685	33.8398	94.3346	22.9047	278.503	225.828	12.2166	510.495	189.001	252.93	204.89	234.842
ENSMUSG00000046721	Rpl14-ps1	147.779	141.004	362.972	206.482	176.148	152.921	186.802	172.458	162.111	252.43	100.918	157.978	207.354	193.613	126.214	119.513	205.927	174.571	170.887	144.209	191.171	102.763	351.941	100.345	187.311	190.13	191.987	131.057	552.521	912.685	311.657	173.028	177.553	146.753	170.295	140.244	246.201	143.87	198.616	107.386	150.673	221.929	99.6815	457.748	139.093	192.342	179.285	207.537
ENSMUSG00000020719	Ddx5	237.261	302.821	179.37	135.343	252.746	264.17	229.694	245.098	197.353	238.423	213.982	269.779	166.118	194.13	190.441	166.333	252.062	195.4	256.436	227.246	111.888	144.958	95.978	168.513	284.3	278.985	324.999	207.546	221.126	229.006	108.444	143.182	214.886	232.689	250.999	211.22	185.022	189.408	122.203	201.263	267.784	168.195	182.38	169.527	192.718	201.987	197.534	205.777
ENSMUSG00000028639	Ybx1	219.556	171.82	215.485	203.97	204.38	187.107	200.25	203.139	190.175	159.19	206.947	163.081	245.82	257.404	203.164	250.34	175.354	199.243	167.313	156.891	227.989	234.533	245.407	229.721	183.751	177.38	179.925	173.214	196.771	201.915	201.45	212.058	183.972	179.652	185.999	178.492	170.843	228.081	275.151	266.751	162.851	222.838	221.479	272.567	224.923	209.134	231.728	240.524
ENSMUSG00000018326	Ywhab	265.5	165.687	127.534	253.964	165.409	184.899	177.982	171.968	315.334	149.04	281.934	171.328	189.503	178.609	174.853	219.101	163.258	187.674	134.615	168.498	316.445	272.918	236.141	273.029	144.619	146.615	154.543	235.648	87.5003	87.5445	188.005	309.004	231.757	211.973	197.819	227.707	208.159	254.409	367.523	332.235	156.763	225.682	285.069	151.247	207.036	179.65	183.128	173.682
ENSMUSG00000030432	Rpl28	188.056	170.044	373.275	268.523	225.917	157.716	162.022	188.117	167.219	238.77	131.974	138.708	241.244	227.586	149.679	135.612	177.855	167.097	158.933	122.092	95.4228	123.913	237.585	119.758	237.73	221.025	237.888	147.025	605.396	790.982	218.686	186.367	140.337	174.506	184.114	130.469	150.54	178.721	209.826	127.869	157.753	219.484	114.952	393.983	139.149	195.408	145.046	214.509
ENSMUSG00000012428	Steap4	386.91	222.135	110.67	275.817	133.288	181.914	194.416	134.962	556.203	261.771	311.222	168.729	96.2431	186.076	200.294	172.309	175.449	184.125	127.306	135.26	408.361	243.757	212.378	235.443	131.065	164.765	126.525	244.456	50.7009	22.4765	238.799	338.633	184.37	277.129	150.275	272.245	169.756	321.579	231.603	215.781	180.253	209.664	374.05	93.7812	223.741	118.277	100.429	111.427
ENSMUSG00000000682	Cd52	77.6094	151.383	452.496	32.7096	255.357	178.698	133.086	204.713	15.836	384.266	5.50722	177.41	209.721	201.592	129.063	96.244	199.007	158.397	257.476	143.751	15.8408	9.40047	121.284	7.68355	286.192	249.836	278.14	116.385	974.829	1135.73	251.469	15.4021	178.854	198.946	225.651	146.022	237.417	10.9276	82.235	9.68169	219.55	237.537	5.34269	638.462	127.594	230.683	151.335	153.485
ENSMUSG00000034566	Atp5h	263.657	126.525	175.205	282.951	166.715	159.826	135.081	147.017	262.169	217.326	155.913	141.326	193.138	194.681	128.282	178.359	145.307	146.766	113.255	122.774	420.489	173.006	297.731	214.298	124.39	157.603	142.157	159.858	298.658	250.131	330.605	295.12	187.489	209.309	146.427	167.867	248.242	346.527	348.034	275.684	131.041	220.338	190.054	257.893	188.511	158.75	194.239	185.664
ENSMUSG00000110841	Gpx4-ps2	291.715	107.794	155.611	404.58	175.098	192.454	160.541	124.705	373.351	141.89	177.654	97.8426	161.041	231.942	148.288	249.969	119.367	124.289	78.9986	101.655	229.179	229.65	354.1	226.836	104.788	146.233	102.195	194.628	137.946	135.8	247.396	408.176	220.077	221.795	132.51	152.096	180.934	459.294	477.463	350.388	103.574	234.54	213.135	228.029	195.69	114.965	160.29	163.304
ENSMUSG00000028691	Prdx1	232.584	102.179	188.698	327.03	161.81	174.651	158.304	140.655	313.159	209.97	155.226	125.047	185.553	192.629	132.585	217.227	147.048	126.017	115.673	113.302	324.608	195.106	294.853	200.953	111.687	161.172	137.103	197.793	202.365	168.994	321.628	342.887	217.39	247.694	145.795	163.841	212.341	396.684	381.202	276.777	125.166	231.753	204.954	271.054	174.924	149.323	176.982	164.674
ENSMUSG00000053898	Ech1	224.668	140.528	138.624	402.882	163.15	178.628	173.261	140.636	408.883	195.246	231.768	153.42	148.776	183.27	147.607	213.433	140.184	183.176	113.352	153.965	390.035	228.49	319.806	242.109	110.194	158.507	133.88	195.182	114.486	90.7283	254.637	312.079	187.551	224.559	148.089	169.801	156.534	341.665	327.532	258.63	136.105	261.95	242.498	174.995	188.957	162.306	172.582	163.298
ENSMUSG00000025967	Eef1b2	139.761	131.974	378.234	175.117	203.44	139.157	132.338	156.838	131.983	309.051	82.9208	147.995	204.898	180.333	125.298	120.519	172.226	145.764	176.897	138.141	152.285	81.112	222.641	87.2423	203.999	194.984	209.44	144.676	741.926	788.931	313.104	145.732	193.461	192.907	160.856	139.51	264.549	148.733	191.839	101.565	183.712	212.442	81.291	518.4	128.063	171.737	156.478	163.768
ENSMUSG00000083061	Gm12191	206.078	198.373	235.264	274.461	57.3274	38.5737	197.68	267.61	218.41	551.409	151.106	192.689	303.081	338.652	194.649	21.4297	171.11	239.656	273.209	130.461	186.248	30.5866	18.5828	145.08	330.434	185.948	340.156	264.175	536.951	75.1446	35.121	201.464	317.516	359.253	267.043	193.709	60.5388	162.759	283.597	158.987	94.0529	27.131	138.936	262.328	102.023	231.935	142.74	261.691
ENSMUSG00000057036	Gm7536	346.965	87.9945	266.738	158.994	176.179	111.356	130.697	80.0196	88.9355	374.9	201.252	292.625	146.223	165.168	86.1204	116.031	143.088	101.972	131.104	106.086	94.0936	51.421	141.028	59.5455	124.813	140.892	419.481	167.497	499.845	1795.46	340.463	98.3036	121.995	187.929	110.03	281.715	261.392	85.138	118.941	171.883	164.163	116.255	50.62	370.175	76.3204	121.498	79.2927	108.387
ENSMUSG00000018293	Pfn1	133.731	201.104	345.64	142.067	257.151	181.806	169.777	203.194	146.893	254.9	96.1134	173.064	197.163	192.886	154.035	132.918	182.557	153.638	209.734	160.038	106.143	85.6732	165.321	82.0075	248.788	219.052	242.015	131.736	581.722	713.471	229.909	120.259	164.915	193.533	209.175	157.771	285.258	140.048	166.411	101.091	189.316	230.031	83.7484	417.988	155.793	189.999	157.001	175.761
ENSMUSG00000090841	Myl6	266.776	127.809	215.519	369.468	177.406	163.609	148.257	143.961	298.713	192.756	183.896	120.736	175.525	196.662	144.686	178.839	163.667	159.019	119.641	108.852	221.637	185.29	269.272	165.896	158.123	187.049	159.045	209.871	307.274	301.456	229.073	285.292	172.71	203.224	174.696	158.857	172.837	345.696	306.998	208.994	137.534	228.8	186.206	297.755	149.731	147.362	145.73	209.949
ENSMUSG00000078812	Eif5a	226.441	129.753	240.266	254.367	200.766	170.971	159.607	163.464	241.276	205.942	151.52	124.084	215.866	200.607	145.165	201.793	139.469	139.07	135.339	119.139	232.571	174.035	271.72	179.559	158.335	163.078	149.381	150.617	284.003	343.736	255.795	265.685	196.378	197.214	166.217	158.396	208.378	306.703	328.214	221.558	125.614	235.813	181.23	302.409	178.634	170.813	172.02	189.531
ENSMUSG00000078566	Bnip3	318.726	100.316	119.028	388.527	119.063	145.495	126.215	94.9714	404.755	164.963	214.38	142.304	155.702	139.806	119.704	159.198	171.862	174.154	108.971	163.856	397.732	219.578	321.682	227.65	125.802	158.548	142.58	254.952	65.1512	44.6942	333.845	486.188	217.205	233.031	149.855	161.013	177.496	340.386	372.373	263.625	146.604	219.317	221.125	117.019	180.066	115.04	136.905	135.273
ENSMUSG00000017778	Cox7c	307.196	111.642	141.649	282.123	171.345	151.849	130.964	149.024	233.328	177.537	134.808	105.197	190.988	205.13	117.001	197.884	137.95	127.8	97.2639	92.6403	491.377	171.676	334.668	213.024	106.123	151.881	148.137	193.152	263.095	166.802	312.884	298.391	171.679	176.888	140.389	146.196	203.027	370	332.073	269.603	122.062	213.465	200.739	277.484	168.602	156.848	180.526	216.973
ENSMUSG00000063882	Uqcrh	278.79	116.685	179.731	256.407	207.594	172.345	135.256	163.409	187.741	168.868	137.827	111.28	199.723	226.349	135.656	213.254	135.475	112.905	118.444	100.916	205.207	175.63	255.911	202.23	135.477	172.297	186.707	192.411	380.737	351.927	226.025	308.505	185.497	182.786	142.938	116.098	187.846	330.904	346.906	295.122	132.698	214.578	162.046	317.529	165.054	144.566	160.546	209.357
ENSMUSG00000022040	Ephx2	210.13	115.355	90.4198	276.518	180.761	196.547	160.297	127.384	242.883	174.894	177.967	202.722	206.874	180.996	130.439	200.939	157.727	186.807	143.793	213.161	364.12	207.361	272.691	212.409	80.0871	125.667	167.94	313.349	94.1003	60.1814	281.66	333.211	235.165	185.753	125.693	141.807	186.488	350.41	342.766	330.752	173.926	169.986	153.735	138.127	206.617	167.947	211.443	169.463
ENSMUSG00000014077	Chp1	203.818	103.069	115.25	352.542	135.86	168.364	154.714	118.463	319.124	167.398	209.15	141.097	163.779	170.394	158.796	216.429	155.328	138.993	94.9172	137.358	353.089	227.772	289.72	270.229	89.0543	132.945	116.342	227.661	53.5693	43.5783	228.793	344.583	185.712	221.289	128.414	158.636	208.123	472.951	382.498	318.411	139.139	203.32	226.919	121.487	210.08	155.768	195.717	175.894
ENSMUSG00000028692	Akr1a1	239.128	129.351	220.466	335.51	158.334	152.961	147.049	143.191	294.032	219.173	183.615	131.067	163.418	178.372	147.882	190.928	163.205	150.19	136.753	119.633	294.849	190.258	279.902	180.848	146.512	164.907	154.005	191.219	211.805	209.325	271.522	259.775	177.745	200.636	144.373	152.652	181.051	307.352	278.472	210.875	159.101	215.472	204.155	249.451	167.119	154.233	151.292	179.531
ENSMUSG00000032314	Etfa	252.418	149.368	118.973	345.733	148.622	187.574	164.077	145.829	307.22	170.07	207.224	151.5	167.331	187.783	140.564	212.43	152.098	152.764	103.583	122.622	279.889	223.394	277.168	240.316	105.398	154.959	143.234	229.16	103.411	80.8237	222.922	363.039	194.125	224.341	138.708	140.457	150.203	332.767	322.389	306.613	136.245	222.145	229.617	178.457	178.25	150.337	179.372	183.99
ENSMUSG00000025290	Rps24	135.616	139.962	341.059	154.535	209.774	147.94	130.626	163.06	104.91	258.875	78.5694	132.078	186.305	184.079	120.987	114.148	166.341	139.49	174.39	122.121	107.953	74.9862	188.283	77.0583	207.47	198.174	225.785	134.56	740.582	827.096	275.004	132.971	159.474	181.522	168.996	134.984	225.275	123.701	177.906	98.6471	169.746	193.584	77.7882	500.073	123.425	179.659	161.549	160.681
ENSMUSG00000028416	Bag1	215.415	125.731	144.618	217.379	171.863	180.14	168.141	174.423	213.861	130.94	187.813	136.323	224.526	235.569	155.177	258.69	126.349	128.141	92.7592	110.734	242.493	220.588	287.164	269.468	102.544	140.465	130.273	170.988	141.801	151.74	217.513	298.927	181.876	163.331	140.658	142.024	192.211	304.484	346.391	328.263	120.873	193.792	208.653	209.953	198.424	165.496	220.239	201.145
ENSMUSG00000018567	Gabarap	221.232	109.791	201.021	306.146	157.772	149.316	146.415	138.111	259.953	204.243	160.674	128.475	160.537	163.698	134.181	180.198	154.064	143.62	132.046	120.198	255.192	177.324	268.632	182.265	126.849	179.12	144.675	201.583	224.461	194.473	234.422	253.399	173.838	209.35	148.551	166.792	190.685	341.66	304.925	226.15	148.603	219.129	161.475	237.917	168.24	155.071	158.789	171.202
ENSMUSG00000084838	Gm10241	198.081	126.861	270.356	216.963	127.726	132.209	183.985	147.754	219.434	279.759	174.116	152.272	171.232	48.6168	26.0964	172.802	208.989	135.124	152.442	122.792	138.021	135.564	266.189	23.9171	107.751	181.91	187.371	182.355	309.25	418.45	116.278	289.481	196.435	260.081	146.547	127.231	207.766	268.88	327.406	189.603	183.523	263.945	153.977	311.874	170.182	150.144	174.201	156.485
ENSMUSG00000071644	Eef1g	138.83	155.431	342.954	208.467	189.317	157.155	152.904	174.041	152.321	213.088	114.362	142.638	196.507	190.539	126.442	141.771	140.804	138.818	155.121	128.986	163.245	112.988	208.945	105.423	191.813	165.751	184.21	110.133	457.056	522.504	225.967	147.728	169.061	168.17	161.464	138.238	232.235	166.272	208.378	129.055	144.283	229.839	140.69	410.8	124.662	172.797	151.949	173.758
ENSMUSG00000025153	Fasn	272.512	121.723	35.5271	36.725	210.546	201.239	210.322	367.491	39.5292	15.7427	106.988	41.5805	332.327	254.016	257.171	387.464	73.1643	48.0388	53.3989	38.4469	226.825	413.9	144.531	409.473	46.6093	66.055	48.6465	115.053	111.72	69.6679	138.443	259.177	111.45	77.8514	189.994	125.481	229.543	257.094	352.95	510.071	40.3071	100.788	274.795	199.817	294.022	214.339	357.891	342.431
ENSMUSG00000048076	Arf1	169.893	133.386	225.728	254.595	160.45	169.231	159.339	138.199	244.065	238.944	184.559	143.888	175.383	180.115	139.119	184.69	155.769	153.618	139.591	129.879	191.256	168.983	237.191	181.133	152.139	176.121	155.394	164.305	189.148	213.937	243.96	243.785	182.057	205.128	151.462	151.547	198.974	307.651	271.257	185.001	153.598	222.807	165.973	224.985	157.286	149.379	142.293	164.893
ENSMUSG00000072235	Tuba1a	197.877	112.52	111.375	294.197	207.157	267.203	237.771	143.371	668.837	205.768	312.1	117.891	64.4374	147.457	216.413	271.155	92.6666	130.075	73.092	83.0317	161.853	239.48	344.719	200.922	126.244	153.409	100.682	96.9112	107.557	106.665	145.139	117.203	84.1883	290.218	126.923	130.345	127.448	283.826	271.389	153.47	98.8133	296.831	491.106	200.651	126.276	107.359	79.4746	102.609
ENSMUSG00000003380	Rabac1	241.823	116.155	227.954	342.861	166.291	151.217	140.256	121.907	323.414	243.458	183.177	117.973	160.011	169.929	125.348	160.45	152.449	162.012	117.08	114.105	159.477	161.353	273.859	123.618	137.208	180.167	146.237	193.658	260.897	275.056	220.439	270.543	189.02	206.206	157.756	138.144	151.944	326.841	263.044	171.022	138.081	214.228	138.378	222.504	145.42	132.272	128.679	160.929
ENSMUSG00000021660	Btf3	173.731	119.947	242.522	199.114	180.865	138.533	121.362	131.591	192.588	232.181	116.007	130.122	182.133	170.391	109.697	138.968	157.267	128.271	159.124	133.618	218.865	121.352	236.304	112.416	168.328	163.954	172.877	144.819	482.397	477.013	302.704	195.013	176.654	165.238	135.961	126.404	242.533	211.584	233.964	158.169	163.47	190.667	124.691	299.525	135.033	147.776	162.868	138.743
ENSMUSG00000068396	Rpl34-ps1	220.225	194.354	274.39	118.453	134.977	106.089	86.3866	236.919	308.271	631.605	105.367	96.1894	164.54	142.699	84.234	70.4875	136.502	77.0597	105.038	105.852	81.0809	67.6898	105.827	56.7416	132.842	135.745	298.758	186.973	563.01	882.526	354.223	114.921	159.545	155.769	74.7414	194.119	194.033	110.622	108.757	192.644	160.999	149.333	94.016	296.016	92.677	102.074	98.4754	134.381
ENSMUSG00000020163	Uqcr11	370.791	118.93	121.958	307.592	167.573	142.995	129.087	139.995	221.85	136.454	161.522	80.8757	195.858	219.454	133.543	230.924	117.149	112.156	81.4833	66.8176	187.076	205.764	351.711	220.539	97.3424	152.398	120.214	171.859	186.936	165.155	165.028	341.743	125.415	164.802	137.62	124.017	110.009	431.982	334.064	245.416	94.0118	211.354	157.506	242.299	160.978	134.142	142.123	241.547
ENSMUSG00000062006	Rpl34	113.895	112.071	307.258	170.807	189.816	133.487	126.672	129.863	105.152	219.922	77.8742	136.19	166.525	159.756	120.437	108.061	168.284	135.951	179.925	131.75	120.142	72.0633	181.095	68.9126	198.332	200.884	204.524	129.896	667.246	759.064	227.381	130.264	170.107	176.034	159.746	117.461	228.614	137.766	165.456	66.1336	174.254	196.948	66.6475	474.58	123.484	170.624	144.563	149.774
ENSMUSG00000019929	Dcn	93.8517	75.4294	293.973	413.825	58.6799	102.374	154.143	85.5696	488.066	330.56	282.859	143.789	179.391	119.575	155.867	185.336	198.795	198.873	121.374	155.888	328.297	189.997	334.506	166.602	92.2655	169.887	89.8736	174.444	68.3872	57.2142	201.767	220.876	178.023	178.819	104.609	203.982	117.236	329.127	188.709	145.104	141.874	175.054	147.093	106.156	146.381	172.306	173.979	196.089
ENSMUSG00000035242	Oaz1	232.238	119.518	239.695	243.157	180.632	154.207	142.881	150.698	212.634	185.025	154.61	113.684	180.501	188.429	125.877	168.682	142.392	132.618	132.171	105.627	154.851	155.489	274.549	147.265	151.142	167.35	146.661	155.056	327.349	320.879	204.639	258.862	163.874	175.756	136.389	119.073	187.899	261.579	279.906	198.671	130.566	207.358	152.163	297.453	142.258	121.331	117.826	164.364
ENSMUSG00000021033	Gstz1	229.163	98.0709	89.0573	292.321	123.548	163.595	147.394	127.077	339.12	122.262	190.311	119.649	134.61	147.438	127.509	203.148	112.102	121.415	76.5982	108.329	315.298	207.604	249.097	220.726	83.1981	128.536	106.916	194.601	56.6585	32.1701	214.508	322.169	203.92	242.072	150.793	173.211	180.807	392.634	382.148	309.074	100.678	236.422	269.585	154.808	173.717	133.104	150.47	154.565
ENSMUSG00000014294	Ndufa2	282.49	113.622	186.885	303.353	183.606	145.824	142.568	140.884	223.27	157.979	144.956	86.9726	194.418	191.821	121.329	163.781	138.836	119.641	95.1894	72.9156	270.055	151.926	300.885	155.461	105.017	179.567	142.966	186.42	263.702	247.58	182.367	329.506	157.826	168.766	144.835	118.718	123.643	297.064	325.917	232.914	109.681	186.241	157.613	248.471	124.298	117.753	128.795	222.42
ENSMUSG00000022312	Eif3h	123.241	126.284	306.694	203.59	164.596	139.244	142.864	142.693	163.599	255.732	118.288	139.45	183.113	162.599	126.634	139.138	158.69	149.13	155.275	135.835	171.722	114.645	212.176	101.537	166.021	169.062	175.691	138.764	410.733	462.374	227.576	162.287	166.759	171.619	145.844	141.985	193.382	178.212	207.448	128.751	161.819	213.424	109.809	354.244	147.539	174.976	156.371	151.701
ENSMUSG00000035530	Eif1	217.492	111.933	195.239	255.959	168.882	166.234	129.394	134.065	233.341	180.307	160.398	129.516	165.447	156.199	128.153	152.925	146.326	146.684	120.476	135.621	253.32	158.552	263.787	142.68	131.053	128.781	152.252	146.124	327.704	291.579	241.604	251.899	145.892	147.946	138.399	134.219	235.634	234.525	285.385	216.155	118.74	174.556	154.935	228.459	142.259	148.739	167.195	145.921
ENSMUSG00000079641	Rpl39	120.762	100.752	294.876	162.65	175.361	121.157	104.364	142.086	137.803	290.388	81.9547	104.188	185.627	153.068	107.326	104.713	158.115	141.881	153.922	110.962	168.549	76.7729	221.314	66.7052	171.602	175.662	191.665	136.645	673.414	627.128	273.201	119.49	163.317	171.06	163.492	137.284	235.526	135.12	156.297	77.8372	166.954	198.113	75.323	426.116	105.303	169.427	133.291	155.242
ENSMUSG00000022587	Ly6e	133.023	173.486	280.137	172.453	185.891	162.697	162.129	173.529	163.851	283.662	123.596	185.356	153.492	170.791	156.764	135.421	193.138	167.348	237.917	190.591	139.677	111.512	166.043	82.6226	210.645	215.026	203.321	137.508	261.221	244.837	198.604	104.74	167.515	182.1	190.812	191.099	208.041	114.98	120.112	91.6205	210.236	217.877	132.051	275.48	162.547	212.841	152.255	152.56
ENSMUSG00000005873	Reep5	237.084	120.667	148.799	326.353	136.519	152.874	131.507	119.251	354.194	173.539	193.413	125.199	111.487	146.094	129.218	172.36	129.447	136.269	91.9776	109.477	322.194	200.78	257.976	197.943	109.912	150.996	117.714	172.35	100.961	75.0821	234.112	279.706	173	220.831	136.564	162.414	161.403	305.825	282.491	221.118	126.922	218.647	232.617	174.95	145.06	128.184	130.626	134.491
ENSMUSG00000028234	Rps20	126.386	115.844	334.449	150.408	164.051	122.915	110.629	137.323	127.979	251.345	77.8139	111.268	171.842	155.872	107.175	93.3478	160.762	134.151	163.093	105.765	118.572	67.2506	183.292	59.078	192.259	184.692	178.37	129.456	782.948	810.783	238.407	120.084	154.85	168.889	146.776	109.223	187.214	103.142	136.576	73.8079	165.565	185.784	65.9794	384.427	110.306	133.097	118.481	140.013
ENSMUSG00000021577	Sdha	198.917	144.255	95.5692	182.078	137.717	174.319	157.855	149.922	208.588	147.68	178.054	144.678	168.352	203.814	145.433	222.805	132.948	139.508	101.089	118.538	267.366	204.351	200.435	290.518	104.047	151.835	133.747	196.92	81.8715	79.1987	161.268	230.571	182.869	188.184	135.75	148.561	155.487	335.241	240.503	310.019	125.135	173.113	207.671	120.271	207.206	158.246	203.277	200.645
ENSMUSG00000031996	Aplp2	222.725	180.123	81.4248	151.003	136.366	205.822	179.208	149.757	187.492	125.13	236.357	182.667	128.071	155.067	193.064	221.296	166.716	153.107	112.959	176.463	239.848	249.307	144.371	318.501	117.133	160.475	135.126	247.819	40.9355	29.6383	115.96	182.666	168.895	177.381	155.747	175.819	163.822	250.379	189.869	333.804	183.03	146.896	277.963	73.8261	232.987	151.854	168.37	167.695
ENSMUSG00000022564	Grina	187.024	110.667	95.1779	272.571	133.466	159.234	145.579	106.256	241.335	115.549	225.474	134.924	151.649	138.389	144.724	152.312	154.331	150.258	117.973	146.465	234.377	261.16	226.705	236.508	108.09	144.93	136.581	232.909	89.5845	61.9732	197.145	358.494	149.019	169.532	168.113	179.01	166.374	322.46	304.088	318.342	124.45	156.382	198.175	81.0024	164.635	141.164	143.258	164.458
ENSMUSG00000031059	Ndufb11	251.053	105.805	169.407	237.747	149.489	142.082	126.501	129.243	213.983	172.248	131.654	112.858	166.984	190.057	120.336	194.275	128.254	116.208	101.178	93.8609	205.847	156.188	247.11	177.691	115.847	146.275	127.816	165.179	248.6	199.002	229.35	274.024	164.46	192.524	127.043	131.846	134.407	342.779	294.93	221.376	116.266	189.523	165.557	246.124	159.425	158.167	138.126	173.565
ENSMUSG00000026728	Vim	138.824	180.32	199.352	187.043	147.446	150.357	154.634	139.612	196.898	131.82	205.907	147.76	136.117	135.242	177.175	145.343	163.198	185.404	152.643	155.994	218.566	221.35	241.339	184.783	157.777	154.788	145.295	166.208	244.765	235.267	180.561	164.821	146.276	134.07	158.403	188.158	189.859	133.157	229.486	184.552	174.273	202.228	212.243	146.454	166.123	174.662	152.941	155.693
ENSMUSG00000074264	Amy1	210.895	92.3864	82.8935	380.375	120.692	169.065	147.889	108.303	355.463	143.416	181.359	116.041	138.46	172.119	135.874	192.876	109.005	118.605	64.7991	123.743	381.249	201.088	261.432	224.288	92.5711	115.17	107.859	176.589	50.1538	29.719	228.71	339.829	186.901	169.346	105.891	132.995	160.16	282.844	355.457	303.359	104.436	191.248	198.285	103.704	164.679	132.573	163.177	154.419
ENSMUSG00000030711	Sult1a1	271.004	94.2993	98.7796	249.489	130.362	150.408	143.975	107.091	268.991	149.158	162.476	117.65	115.715	145.951	137.851	164.882	109.49	123.506	70.0796	104.674	333.618	168.423	189.67	217.98	123.631	127.103	99.6176	178.107	68.5239	47.1397	180.908	286.785	184.418	209.018	142.621	181.709	172.941	344.656	309.886	372.754	102.023	204.031	190.918	118.11	212.96	181.835	205.438	175.451
ENSMUSG00000000171	Sdhd	262.107	103.064	128.525	258.23	148.02	155.454	131.428	135.781	194.841	140.446	132.681	99.3975	182.17	188.967	118.703	203.487	121.82	121.765	81.6424	76.7032	199.025	171.891	241.398	221.165	101.375	147.164	151.474	181.88	147.339	140.287	204.575	304.122	178.34	177.005	125.443	111.133	146.23	376.12	322.534	269.951	112.87	185.415	173.345	191.28	160.784	128.681	140.35	186.602
ENSMUSG00000059070	Rpl18	120.138	120.593	310.585	147.071	190.507	129.501	125.488	144.118	111.031	248.63	81.2485	119.713	168.151	156.883	108.094	106.954	140.564	132.239	157.876	113.45	107.691	73.3732	174.159	71.3276	174.435	175.491	178.878	123.502	631.266	671.969	224.653	109.993	165.383	167.486	147.554	130.164	202.298	140.4	155.284	93.3595	155.322	187.176	66.5079	374.611	113.016	144.506	132.609	147.413
ENSMUSG00000090862	Rps13	104.327	124.746	330.981	153.201	182.128	121.472	108.689	145.511	119.341	263.685	67.965	125.565	166.118	156.198	105.052	97.5645	141.965	126.679	162.56	119.189	77.5552	63.4785	177.417	54.3484	182.506	176.74	191.469	116.022	698.52	759.373	221.494	106.6	158.658	156.676	143.35	110.641	214.375	107.719	154.359	72.6001	149.157	178.342	47.7554	365.848	107.086	153.602	119.489	136.788
ENSMUSG00000024132	Eci1	157.489	114.33	90.9726	258.755	141.355	158.355	143.909	131.396	245.826	149.76	162.792	132.148	165.259	174.622	124.889	193.759	109.468	138.91	88.8523	124.709	251.843	189.848	262.36	183.713	81.0686	114.589	114.046	169.71	75.1707	79.6269	171.774	287.995	191.104	177.523	128.979	157.631	136.01	363.411	304.847	265.989	107.702	199.656	165.037	152.323	186.606	157.814	186.647	183.722
ENSMUSG00000020849	Ywhae	190.898	120.048	137.321	186.132	140.429	160.649	143.966	131.308	226.212	181.981	180.437	141.955	143.088	156.78	122.687	171.024	142.733	136.417	122.759	128.352	255.108	169.181	189.423	198.971	125.662	137.66	128.146	157.298	117.967	114.097	192.478	214.069	187.669	185.634	144.579	159.046	205.258	267.849	264.863	272.796	140.104	179.548	202.147	177.416	149.877	140.869	154.361	137.21
ENSMUSG00000001175	Calm1	146.577	133.455	198.743	191.829	149.587	149.449	145.769	136.214	229.222	254.613	149.215	141.592	145.489	152.877	118.519	153.783	140.486	135.769	143.889	123.062	190.185	111.911	175.561	131.913	152.413	158.039	139.308	128.259	253.234	252.454	200.029	156.958	173.331	214.035	140.04	154.78	200.72	240.702	214.964	147.735	139.753	204.812	173.689	244.249	132.821	147.411	147.607	162.506
ENSMUSG00000075602	Ly6a	141.467	86.5509	213.979	390.987	95.6366	108.806	138.423	101.364	317.879	221.508	231.239	100.473	184.651	149.727	125.403	135.552	203.626	145.262	175.253	120.722	231.221	168.687	301.088	117.541	125.402	182.989	109.024	179.878	161.722	138.526	191.77	222.568	189.432	161.468	120.568	149.005	133.246	287.972	178.13	134.832	131.496	178.069	141.424	128.003	134.08	157.027	111.252	165.59
ENSMUSG00000060675	Pla2g16	223.344	98.977	90.4037	294.701	125.47	143.116	127.954	114.219	289.662	137.825	176.966	117.363	110.29	146.521	110.508	160.393	104.156	129.373	80.3058	104.204	273.47	186.654	249.993	196.136	87.293	134.338	119.792	178.429	109.604	76.0956	208.08	337.951	180.409	203.111	118.114	139.121	155.773	356.173	365.221	281.179	110.212	199.179	175.531	125.594	149.933	124.817	137.656	147.69
ENSMUSG00000022354	Ndufb9	227.97	82.7738	105.002	227.322	144.15	129.902	108.814	114.033	225.712	131.532	118.745	106.811	164.055	179.455	98.8435	195.065	96.3507	97.7969	72.7066	94.3216	384.802	164.587	287.794	198.354	78.5358	105.845	96.9622	139.19	162.569	121.47	275.137	292.507	157.938	146.068	96.1208	127.137	215.545	376.772	355.084	273.393	90.8203	157.366	166.965	191.394	170.091	132.149	162.068	161.199
ENSMUSG00000020267	Hint1	229.894	94.6702	204.92	238.333	147.743	144.011	114.94	111.058	222.324	153.708	137.641	92.9615	157.95	161.833	104.373	152.507	123.573	125.514	105.672	92.0478	163.294	149.899	268.257	152.84	119.974	151.271	133.831	160.237	308.156	268.306	199.595	263.427	159.699	172.433	129.771	118.104	144.15	263.855	261.522	192.794	104.428	190.094	141.439	288.984	132.816	124.726	140.204	151.089
ENSMUSG00000026003	Acadl	182.212	126.045	78.9255	166.466	127.779	155.495	154.085	129.168	181.927	111.112	142.834	160.014	167.356	166.409	132.88	194.74	130.412	142.551	104.142	144.241	342.361	199.529	179.863	228.957	89.3856	114.87	131.325	192.789	99.3517	69.2242	175.928	233.626	184.01	163.914	117.109	137.701	169.964	284.343	256.112	321.047	135.633	171.879	186.413	123.75	208.19	161.177	203.641	179.877
ENSMUSG00000079435	Rpl36a	127.897	95.2139	271.671	141.656	152.009	105.164	100.579	126.17	95.3857	226.563	66.0155	122.329	164.467	139.606	96.7128	95.48	137.95	133.437	132.698	108.045	125.577	57.8836	192.543	78.1352	167.123	157.902	171.904	126.051	662.52	634.118	297.201	101.742	134.318	155.108	147.503	126.445	247.035	114.763	148.498	79.9173	145.797	165.846	68.974	389.244	107.263	167.894	159.558	154.049
ENSMUSG00000040952	Rps19	139.154	121.262	297.276	156.661	176.317	123.741	112.339	139.571	130.724	239.995	79.6461	110.808	155.256	157.703	103.059	105.101	137.33	118.808	144.229	99.9897	83.113	78.2565	186.448	79.0854	164.444	161.445	170.969	116.496	626.084	660.772	187.215	133.322	149.679	164.328	139.446	104.416	162.639	131.734	183.675	97.3257	143.307	177.497	75.6519	390.578	110.662	131.958	120.044	142.605
ENSMUSG00000036438	Calm2	147.227	105.991	229.375	203.358	138.289	130.69	128.297	114.011	196.542	234.949	153.505	128.431	170.609	158.988	116.678	154.897	163.969	142.854	129.297	116.635	162.084	128.605	206.182	125.451	139.195	164.174	162.406	120.834	224.263	226.826	279.875	234.052	168.798	194.916	144.872	134.842	198.561	217.679	240.996	144.151	150.473	174.44	127.475	241.992	119.386	125.634	137.294	156.72
ENSMUSG00000021520	Uqcrb	228.918	86.071	100.711	239.259	117.407	140.078	92.3123	122.35	175.692	107.095	121.319	94.3289	159.428	169.286	99.5755	172.933	109.939	96.7736	74.3156	88.2798	449.336	145.81	253.388	208.104	94.3913	126.485	97.7601	171.261	132.694	142.578	301.918	268.366	151.815	140.735	104.02	82.2545	175.89	329.776	285.674	228.756	97.6199	139.302	178.381	188.488	171.611	134.556	145.539	182.718
ENSMUSG00000021792	Fam213a	217.171	92.2188	74.6875	219.586	140.066	154.367	137.134	127.585	205.268	103.317	140.499	106.18	166.47	169.244	111.432	182.043	103.698	113.644	71.6754	101.147	369.663	179.59	212.101	202.825	65.8387	89.6038	93.3047	168.883	50.9871	33.2538	209.721	275.737	174.956	157.296	106.825	130.714	181.394	339.717	311.777	328.32	95.7073	157.401	176.365	131.545	180.622	146.131	187.828	168.002
ENSMUSG00000024997	Prdx3	199.401	96.401	100.782	218.323	128.8	140.984	122.796	125.254	210.969	143.379	131.419	104.518	150.423	159.284	112.914	190.673	113.765	99.782	94.2816	96.1701	268.382	161.117	188.594	197.317	85.2594	119.008	106.972	186.35	100.485	125.304	204.843	268.193	174.281	186.289	108.613	123.649	160.337	357.604	310.126	278.8	98.363	168.531	182.856	146.683	164.808	130.966	159.758	157.051
ENSMUSG00000013593	Ndufs2	197.248	118.279	125.629	196.489	123.948	138.732	123.965	124.839	199.842	130.797	142.642	117.146	176.878	171.277	111.607	187.944	110.96	104.855	95.2734	95.1056	234.619	171.448	224.69	203.938	83.7984	122.149	117.01	169.792	124.497	125.274	197.887	258.486	165.41	166.15	113.852	124.882	152.452	308.3	265.585	252.591	115.646	183.034	192.869	183.858	157.404	120.286	156.607	158.707
ENSMUSG00000055302	Mrfap1	189.769	106.725	166.525	250.931	145.629	154.266	136.011	132.782	212.75	164.213	165.638	117.744	149.642	150.848	114.144	149.479	128.66	115.238	93.879	98.3544	198.006	150.831	218.204	161.447	124.093	136.994	128.818	146.718	154.381	198.311	214.642	258.351	150.078	173.878	133.515	133.521	170.071	251.527	255.945	190.913	111.863	167.766	167.072	162.912	129.972	121.339	126.619	154.368
ENSMUSG00000021957	Tkt	158.949	89.2613	52.3793	79.1258	141.616	164.009	167.986	194.247	43.5409	25.6322	74.639	48.5675	260.292	294.433	170.903	316.986	67.0194	54.2881	47.8793	42.2002	243.028	257.245	229.53	365.703	48.2929	65.6276	54.6766	108.938	68.3581	49.8965	131.445	197.937	99.4614	79.5727	101.093	91.8121	230.794	286.689	439.956	449.747	60.1873	130.913	162.398	140.615	290.079	177.824	308.166	266.288
ENSMUSG00000021238	Aldh6a1	188.677	119.706	73.8611	202.87	104.208	161.749	142.369	105.597	279.2	152.835	196.264	166.175	126.887	141.038	122.409	176.751	126.199	134.284	86.5094	131.054	279.123	180.347	155.363	217.536	78.3696	114.169	113.923	231.452	29.7348	24.7826	140.119	248.063	205.613	225.049	122.391	164.943	140.221	323.913	245.891	266.814	111.489	168.811	187.42	81.5196	175.331	140.855	168.782	149.407
ENSMUSG00000025488	Cox8b	143.058	133.045	78.9964	223.545	168.212	145.736	126.55	149.98	88.7772	93.8482	115.494	114.152	220.045	222.396	97.0773	253.624	106.166	178.256	58.6282	84.578	142.51	136.409	312.687	262.542	47.8864	110.083	133.839	178.666	142.838	111.007	161.33	263.223	201.029	139.485	97.2253	76.2784	57.0203	324.619	242.124	284.628	61.8956	191.009	166.577	316.577	173.027	148	140.039	201.983
ENSMUSG00000061100	Retnla	96.5106	25.9813	147.653	996.2	50.4572	60.8153	116.842	37.1158	551.936	217.646	255.42	64.977	110.032	91.8212	150.465	207.006	133.14	203.986	59.0346	171.413	237.093	246.031	616.639	121.445	29.6712	93.4074	39.8964	95.8021	16.0246	12.5838	76.6343	213.741	166.842	163.665	107.803	110.506	45.3687	290.686	111.863	67.207	110.193	188.924	129.419	28.6362	128.599	137.225	106.256	162.696
ENSMUSG00000022982	Sod1	222.366	99.8981	125.352	235.429	131.599	134.038	119.16	112.056	188.061	138.094	137.008	106.615	153.174	160.375	108.442	157.67	123.965	122.002	86.5688	84.6842	259.758	152.735	241.575	173.612	84.8199	130.868	111.779	179.304	122.791	142.792	190.564	246.463	156.209	190.496	129.99	131.024	131.924	351.744	275.041	222.341	106.916	175.429	149.378	179.65	148.592	133.394	154.127	174.558
ENSMUSG00000028618	Tmem59	182.201	95.0135	138.997	255.179	128.945	134.842	125.141	112.821	238.944	200.403	157.152	112.037	129.186	148.782	112.414	158.284	135.121	116.049	103.542	114.161	255.255	160.716	219.002	143.641	111.321	131.389	121.89	164.943	139.931	128.05	215.181	236.296	168.142	190.046	120.09	127.311	164.778	298.56	254.869	210.362	121.889	171.97	148.921	152.752	141.362	124.767	123.611	146.97
ENSMUSG00000039886	Tmem120a	182.151	90.3342	76.1836	206.271	143.534	151.13	121.532	105.516	230.14	102.423	160.704	125.913	137.939	135.596	114.602	160.662	178.88	165.813	128.708	147.686	315.267	256.362	293.939	237.517	47.5753	87.3694	103.046	181.335	110.48	79.0841	306.744	388.596	140.377	161.432	114.156	100.815	113.419	261.063	226.515	159.747	161.487	124.984	204.257	102.37	122.954	94.8189	117.506	110.543
ENSMUSG00000047459	Dynlrb1	200.721	87.8936	124.891	313.227	126.39	137.812	116.661	101.314	289.464	149.981	148.106	112.611	119.23	136.081	105.486	133.917	112.802	111.945	97.9178	106.856	308.84	141.268	233.955	136.715	106.557	120.676	110.685	139.674	186.029	156.713	257.239	277.61	138.422	155.393	105.772	141.618	178.403	261.331	291.578	190.078	110.762	166.888	152.856	165.232	126.586	113.624	132.619	120.458
ENSMUSG00000017493	Igfbp4	149.949	91.3236	177.041	313.161	118.517	125.304	143.684	110.113	180.61	111.017	155.923	98.4362	163.556	129.881	131.821	150.628	95.1776	132.706	80.1481	100.096	143.148	183.653	294.911	171.924	82.0227	96.8084	90.9005	138.101	122.738	115.116	191.925	292.498	139.942	156.155	173.471	158.675	154.959	241.193	363.173	212.118	79.13	209.659	138.703	166.107	154.62	164.706	144.531	171.47
ENSMUSG00000041841	Rpl37	118.737	99.1191	255.228	159.631	145.163	105.026	98.5424	115.015	117.626	254.944	67.3333	95.5566	170.575	134.406	97.5049	81.5557	127.543	139.435	130.248	106.872	166.302	61.8029	175.482	52.8695	153.51	154.728	138.523	120.231	588.318	549.606	278.946	107.717	138.607	128.415	151.375	142.287	190.271	114.621	141.186	82.3006	132.495	143.419	61.8813	347.565	102.427	145.49	136.902	168.178
ENSMUSG00000030707	Coro1a	34.6979	154.175	377.605	23.92	244.803	132.958	139.412	186.949	10.2784	246.181	8.42851	156.674	171.72	175.29	132.173	72.9452	138.119	134.132	222.026	158.803	4.31782	6.91033	77.0822	6.20322	234.484	161.439	229.832	81.2864	638.948	745.921	174.783	11.7576	144.848	144.11	176.629	114.679	215.187	10.8752	52.2142	4.2036	155.595	174.223	6.94565	419.792	111.83	170.335	134.789	118.642
ENSMUSG00000018585	Atox1	193.486	99.3524	194.206	282.242	149.413	119.707	112.211	119.205	214.993	161.991	119.323	86.4508	155.95	148.612	109.255	140.381	113.802	114.854	97.0573	86.1951	235.582	167.285	245.746	159.853	116.04	132.794	105.16	130.941	226.462	221.759	188.176	217.374	130.738	155.448	99.2387	109.184	130.19	259.512	278.046	157.22	101.138	153.529	144.325	209.344	134.161	133.394	107.243	166.103
ENSMUSG00000025950	Idh1	165.97	104.782	83.0731	231.319	125.806	174.1	144.928	127.4	268.984	149.016	194.036	133.937	136.971	158.223	106.525	196.784	110.99	113.366	83.9563	99.4549	289.401	198.28	200.686	223.343	77.6832	134.968	102.779	151.289	57.0418	45.4837	186.977	240.47	181.85	192.07	119.633	132.815	155.071	293.833	251.546	213.127	102.446	176.6	225.31	136.265	110.076	91.5209	110.996	120.77
ENSMUSG00000012405	Rpl15	131.382	101.159	279.762	169.76	153.275	114.176	109.957	118.46	129.148	220.448	82.314	103.773	152.77	140.335	102.012	103.003	128.745	117.509	127.411	95.2329	107.705	80.552	195.491	78.7208	141.115	153.69	146.931	119.567	491.425	554.224	197.382	136.999	135.475	145.874	130.15	107.576	165.07	151.332	157.679	87.014	132.251	173.929	77.7733	361.184	108.221	133.035	117.782	141.444
ENSMUSG00000041028	Ghitm	166.202	98.3295	123.29	266.096	106.099	127.993	124.948	116.577	254.388	154.231	149.754	111.661	139.987	163.153	115.732	185.017	114.353	105.386	84.3741	93.519	263.999	162.943	205.242	187.102	85.408	118.165	104.475	163.595	94.1069	92.2474	214.172	259.862	158.881	177.597	100.934	113.843	146.62	273.889	266.326	225.226	109.685	173.887	193.32	154.905	153.289	119.328	141.664	138.903
ENSMUSG00000076498	Trbc2	30.4206	168.37	253.474	11.9355	216.495	121.203	89.207	161.805	1.18104	250.948	1.80597	127.263	162.258	128.903	103.714	52.0782	127.412	97.2514	185.348	115.625	2.51926	0.445847	64.449	2.11817	179.951	172.705	221.84	82.687	984.918	1034.13	144.582	6.7437	116.064	122.952	165.027	112.14	287.63	1.87443	58.6721	5.86721	170.016	128.845	2.27278	426.155	96.8981	157.982	143.779	95.7764
ENSMUSG00000025492	Ifitm3	149.547	113.262	187.168	344.116	93.9665	129.222	119.271	103.375	285.051	214.845	225.587	115.287	126.883	125.942	136.429	136.451	228.217	154.722	202.082	117.158	148.767	163.212	221.02	128.674	127.357	197.944	115.615	155.07	120.183	95.1512	155.672	176.284	119.341	132.136	124.904	156.155	101.922	196.233	133.252	141.488	181.341	144.971	178.393	96.9268	172.211	147.656	104.799	146.631
ENSMUSG00000045294	Insig1	154.374	100.572	28.074	135.047	177.402	304.696	178.76	208.695	142.255	97.2203	114.44	83.3098	158.246	116.048	64.5004	202.898	49.1915	33.288	49.7258	44.3632	141.312	113.05	86.8038	91.7611	33.4539	159.464	61.8672	131.605	29.806	19.1694	111.792	302.784	264.375	271.654	100.245	125.825	223.928	693.733	503.37	557.442	42.0242	111.361	176.856	105.01	132.152	69.2183	120.322	140.6
ENSMUSG00000019326	Aoc3	271.603	178.586	77.9878	182.311	135.528	169.306	156.782	112.777	200.114	84.3791	248.738	158.829	83.6188	125.114	189.943	180.279	121.136	164.985	86.6186	165.62	209.542	278.092	159.739	243.808	111.151	112.783	114.759	184.245	42.8223	20.8955	120.62	178.202	118.202	127.83	160.673	165.95	148.381	152.539	197.094	251.315	126.797	168.795	272.237	83.3702	151.525	109.086	109.13	118.789
ENSMUSG00000038150	Ormdl3	149.356	99.0807	90.5421	263.625	134.853	149.39	140.622	108.649	194.708	103.663	195.546	120.435	178.689	155.696	128.16	174.238	129.437	150.493	88.8797	130.148	162.325	209.31	228.793	209.769	70.0449	106.616	94.3747	183.814	46.3168	57.747	173.612	333.683	148.381	158	134.497	121.646	122.681	320.627	262.629	241.169	123.95	142.05	144.583	103.346	131.719	109.253	118.13	162.809
ENSMUSG00000063015	Ccni	169.818	108.693	163.962	203.786	128.057	136.86	123.602	125.672	181.317	157.622	129.066	132.629	152.431	164.685	128.146	172.546	128.184	120.141	108.222	122.524	223.297	157.906	209.869	138.933	106.348	110.244	125.09	134.137	178.563	162.677	206.156	209.833	147.444	140.66	102.995	123.668	161.558	205.384	222.222	193.341	122.734	162.408	150.114	185.336	145.806	131.99	157.729	132.422
ENSMUSG00000078126	Rpl23a-ps3	116.235	130.434	263.794	144.203	190.374	132.03	109.515	142.055	127.205	234.142	94.2847	135.885	120.726	148.551	96.6692	93.4562	126.876	88.4451	137.327	90.6663	107.761	66.9132	148.567	87.1159	154.27	155.552	203.614	117.118	524.248	594.039	139.688	110.976	145.87	129.758	97.0985	105.404	128.123	120.102	156.643	86.7544	143.048	191.942	93.9884	265.988	91.9966	136.484	140.641	128.832
ENSMUSG00000018846	Pank3	115.137	76.3162	48.1775	132.113	112.057	157.068	155.309	97.9343	229.086	132.995	200.673	135.1	111.765	118.107	96.1661	175.547	129.815	137.912	87.3794	127.59	312.904	224.897	201.48	270.483	44.2101	91.3835	83.7852	139.613	28.7512	19.8161	229.059	389.782	209.149	230.423	123.811	145.897	175.925	433.624	252.29	228.203	131.552	108.387	185.294	63.5564	107.249	82.7675	109.619	83.7332
ENSMUSG00000023456	Tpi1	202.178	91.4947	98.6523	216.728	116.064	121.491	120.184	120.705	230.291	104.646	178.648	85.0751	126.067	150.399	118.285	182.198	100.565	99.5876	69.1145	72.1594	247.373	188.388	215.072	240.795	91.1999	114.327	97.5448	162.625	96.6108	83.7764	168.393	267.09	135.613	161.432	114.187	112.964	131.724	266.856	270.805	232.642	96.7847	182.463	317.047	163.082	147.853	110.078	115.094	137.013
ENSMUSG00000018770	Atp5g3	233.744	106.331	125.887	248.646	127.985	136.44	115.723	127.162	175.588	103.024	145.016	83.913	154.796	163.854	109.977	164.553	104.783	96.1524	78.1445	63.4286	144.221	170.413	242.379	176.056	81.7003	124.912	111.816	149.93	150.821	149.268	163.295	311.588	136.834	143.413	117.397	90.7396	100.387	258.877	296.161	242.353	89.5429	184.392	180.303	220.622	137.237	104.78	95.766	158.306
ENSMUSG00000070436	Serpinh1	209.993	95.8216	99.465	178.665	186.754	208.339	186.811	165.24	200.617	88.784	198.504	79.7575	164.293	177.011	161.065	197.595	76.7986	90.0084	53.2306	67.6225	170.805	184.446	176.496	155.842	77.0443	81.0701	60.7305	107.098	29.8999	28.1997	80.8997	135.04	99.1933	181.283	166.534	140.625	188.665	328.808	364.998	286.416	63.3195	200.639	248.645	182.7	178.333	106.176	134.63	140.135
ENSMUSG00000009185	Ccl8	111.871	68.3659	568.465	77.6387	93.7196	60.0587	82.2453	74.7951	63.4696	437.8	39.9772	114.447	190.27	101.49	98.641	76.4412	264.03	108.251	358.404	75.385	23.6375	17.6099	179.006	12.6424	272.501	224.138	179.008	163.575	155.228	163.413	156.116	50.7115	128.412	197.82	135.075	136.507	89.124	43.7565	68.4529	8.48409	189.539	173.611	12.7084	547.022	197.182	132.611	128.516	263.929
ENSMUSG00000032271	Nnmt	262.774	88.1073	89.0615	277.177	106.96	125.228	106.885	91.2333	391.361	132.923	206.51	101.569	95.695	102.42	99.9896	117.045	106.762	118.7	76.3332	86.9968	230.913	168.75	281.657	153.046	71.2698	110.849	102.688	164.487	73.2542	45.6904	201.964	324.219	133.122	205.108	119.89	111.268	126.031	262.862	267.854	167.017	95.4827	214.682	228.948	136.346	83.5533	67.5492	70.7134	93.2657
ENSMUSG00000020460	Rps27a	88.3378	161.56	415.124	94.1123	211.373	70.5136	65.8132	182.923	62.8641	146.177	45.483	161.1	108.015	88.5913	65.5249	58.4838	83.4444	77.2596	107.19	143.129	89.3512	86.962	104.87	39.2018	102.582	268.849	173.12	80.6887	759.867	782.452	146.898	119.241	88.8533	241.453	149.633	71.0887	101.818	165.066	86.0986	40.9682	85.6746	89.2523	41.6268	223.377	54.4227	184.17	181.058	94.7585
ENSMUSG00000025130	P4hb	154.224	113.372	157.452	191.596	122.798	145.952	141.244	121.323	176.358	150.18	170.023	112.983	126.32	137.216	139.635	147.817	126.311	122.066	108.969	110.335	183.782	159.673	214.342	162.94	113.232	139.254	117.092	148.518	87.0095	113.657	152.317	162.268	136.296	160.997	134.23	148.211	145.923	214.511	207.132	165.701	132.142	179.467	183.289	152.644	157.635	132.095	141.677	146.342
ENSMUSG00000033940	Brk1	160.029	95.3728	192.362	207.009	135.328	115.853	108.382	119.511	180.15	166.877	112.068	99.8334	132.207	138.962	102.564	121.559	113.476	106.137	103.029	91.0902	178.313	103.265	199.656	103.271	131.068	134.583	126.011	136.667	280.848	290.463	232.796	193.234	126.222	151.589	120.571	121.765	143.558	210.233	194.831	127.01	120.694	160.695	100.403	239.531	122.267	119.938	117.378	145.899
ENSMUSG00000004655	Aqp1	147.818	125.946	174.147	246.606	78.4664	99.9548	146.564	86.6589	203.578	150.746	249.317	119.553	92.664	133.539	125.628	149.383	157.836	182.065	133.252	172.975	174.034	202.356	229.53	191.072	112.619	139.324	92.9466	185.726	73.0976	71.6207	177.913	237.412	129.081	132.696	141.287	124.682	67.9215	181.233	132.029	142.503	145.439	191.672	134.628	79.3381	172.6	133.419	120.746	128.482
ENSMUSG00000028648	Ndufs5	244.63	82.8647	95.5673	252.822	125.406	119.509	109.525	105.973	225.126	97.693	124.135	83.8687	123.684	166.177	89.7469	164.01	92.407	99.5102	58.7075	64.4526	322.675	156.894	245.863	186.662	77.8758	107.356	102.073	136.062	116.458	118.594	212.68	270.039	111.219	127.419	98.6432	95.5293	137.851	289.155	259.823	221.329	76.5779	162.659	161.406	172.36	126.412	111.707	127.232	139.749
ENSMUSG00000004044	Cavin1	259.461	134.084	117.603	239.293	136.922	149.75	158.856	136.297	183.091	69.0793	248.173	128.21	133.917	117.619	172.966	170.224	125.357	181.609	113.1	156.91	218.15	246.196	211.853	168.464	98.0126	74.2953	90.9408	169.023	41.463	35.1249	160.884	189.316	116.915	96.0046	143.604	160.476	114.593	96.516	168.835	153.631	105.742	163.964	231.097	106.359	139.537	111.195	117.655	117.367
ENSMUSG00000027195	Hsd17b12	139.665	70.3114	78.0709	150.073	113.846	121.288	117.018	119.628	138.122	115.016	89.9029	90.3481	183.299	181.382	102.693	235.134	98.7455	79.3524	70.0177	74.4549	247.753	156.656	194.737	224.053	46.5535	74.8259	69.7492	136.526	49.3003	42.4774	197.776	235.892	173.813	159.291	84.4262	111.5	180.542	404.423	337.288	311.942	76.3011	132.46	156.84	159.241	182.065	131.282	179.744	153.47
ENSMUSG00000106037	Gm4332	83.1681	86.7359	254.432	142.819	145.168	115.946	87.2319	111.552	91.1262	233.093	54.7349	122.61	149.179	111.322	88.3285	70.6026	105.92	118.947	147.637	125.565	158.713	55.1364	150.166	51.6206	140.433	123.252	126.606	94.0879	643.706	520.412	261.507	79.3376	147.492	142.28	121.734	117.809	261.329	78.1904	118.329	66.8265	137.101	137.726	54.2534	309.685	86.7666	130.025	124.585	81.5335
ENSMUSG00000029390	Tmed2	173.665	88.4081	139.761	215.718	114.247	129.964	110.582	99.9939	190.187	160.1	141.841	101.253	138.601	139.045	95.5206	143.107	120.352	101.447	94.2724	94.8025	175.106	143.193	202.133	159.383	94.4964	127.014	110.751	149.514	117.481	129.063	215.829	243.397	159.964	163.965	114.011	121.961	144.935	267.208	256.621	190.27	103.814	153.205	133.511	193.13	124.511	107.426	125.075	121.069
ENSMUSG00000041653	Pnpla3	223.113	154.133	52.6235	120.027	163.956	190.941	196.668	233.13	115.372	50.3933	184.97	99.8696	139.655	170.697	153.737	243.872	61.0536	69.6321	59.4238	63.3815	140.008	198.708	160.215	237.457	86.8736	125.53	84.4791	107.376	22.6906	13.6286	77.271	157.222	112.178	143.547	165.402	144.244	110.916	231.985	210.595	328.34	54.9864	180.128	296.015	139.359	163.074	117.307	148.227	193.479
ENSMUSG00000055737	Ghr	262.596	127.863	73.993	195.007	94.2659	158.403	122.425	108.816	367.821	145.235	228.955	134.362	115.812	137.722	137.711	169.166	118.21	113.217	77.1724	95.6005	265.676	193.62	151.369	190.299	69.7029	103.819	61.1273	146.316	23.9554	12.4846	104.112	200.431	142.802	207.748	94.1758	159.17	97.3631	246.051	200.287	188.431	100.247	140.923	297.294	71.7984	139.522	88.7267	106.527	106.422
ENSMUSG00000028843	Sh3bgrl3	87.8998	152.949	357.091	118.314	172.613	103.532	107.028	134.939	67.1153	158.794	43.5001	124.033	148.006	165.194	109.305	74.3865	146.015	122.12	157.72	111.965	45.1226	39.5209	109.025	34.0539	211.138	173.027	188.864	77.8882	496.311	549.482	192.26	52.4943	102.553	106.835	130.787	107.701	185.648	40.1748	94.3415	41.1551	152.41	161.544	33.9258	312.308	117.309	142.947	99.837	115.518
ENSMUSG00000028367	Txn1	168.811	77.7509	128.649	232.198	128.528	122.507	104.088	105.051	187.815	146.785	111.683	82.6435	119.538	138.645	86.159	111.766	126.29	94.2235	105.572	78.5754	186.844	139.047	175.255	122.212	115.58	140.627	120.427	161.985	275.544	269.007	188.318	207.07	134.629	160.971	108.939	100.564	150.042	221.385	201.529	155.047	112.837	130.175	121.308	147.734	122.981	100.22	106.318	139.136
ENSMUSG00000067719	Gm10221	211.879	87.9508	101.954	215.435	131.061	119.052	108.366	113.934	171.084	139.257	102.045	59.1368	136.592	151.324	83.6801	148.068	89.1791	99.4705	74.9686	59.4037	234.136	137.788	194.704	176.392	76.0324	111.834	106.498	151.581	177.508	155.085	210.187	238.44	110.827	125.449	108.089	101.709	126.811	254.263	249.008	186.626	90.5399	152.344	144.978	218.442	128.572	114.786	114.734	140.606
ENSMUSG00000031633	Slc25a4	145.141	83.1787	139.608	223.84	107.795	107.958	100.923	101.097	210.338	129.316	177.702	80.1739	153.573	138.366	97.6233	141.183	95.2157	102.951	67.9053	79.6102	185.171	138.594	211.034	149.251	101.322	118.791	98.391	146.594	145.714	146.642	181.437	247.792	122.25	140.389	107.101	104.975	114.558	261.269	237.058	178.984	87.7114	154.56	241.899	145.798	119.069	102.515	113.444	131.988
ENSMUSG00000024892	Pcx	201.403	102.861	46.0725	92.0893	112.294	123.906	164.579	193.361	63.1164	28.602	78.2729	67.0622	272.408	213.685	178.975	278.187	73.1643	77.2441	66.183	75.8525	171.465	265.611	142.664	284.927	43.7327	61.7039	59.171	114.102	51.0911	39.9305	100.17	194.269	99.1458	73.1723	125.179	109.766	141.892	174.138	258.428	296.884	55.8703	111.978	229.13	136.014	214.456	154.56	229.976	241.194
ENSMUSG00000063524	Eno1	147.782	113.225	69.1773	79.2155	142.887	160.402	151.807	160.533	73.4422	71.9737	89.9854	80.3268	162.629	176.245	128.041	211.208	82.5932	69.3886	80.2577	71.0833	174.516	186.555	149.541	315.009	82.1927	102.327	83.3607	111.223	129.905	118.071	101.359	157.05	102.738	117.328	100.07	92.8555	160.543	290.174	241.676	346.149	95.8111	114.622	159.305	126.637	208.593	127.502	182.463	179.353
ENSMUSG00000031299	Pdha1	157.596	94.0692	52.7122	105.965	104.221	124.768	121.689	120.84	134.504	90.0809	107.886	76.8232	167.295	202.478	113.61	261.04	85.0862	76.7723	51.3385	57.4775	225.386	176.586	151.413	308.208	55.2279	91.187	69.4588	127.84	37.2035	36.0202	128.225	229.267	146.23	133.524	85.4429	88.6478	129.222	389.938	251.699	344.962	77.8685	126.869	160.532	87.6751	199.543	129.503	199.532	173.335
ENSMUSG00000018796	Acsl1	119.443	107.027	38.2782	81.9131	117.975	160.231	149.439	127.608	100.834	87.7856	169.886	161.9	149.372	111.137	110.24	163.652	142.05	151.042	123.998	180.978	227	225.511	127.946	297.064	50.9535	79.0141	113.489	180.607	38.7037	22.937	116.413	205.377	145.161	134.79	114.016	123.547	128.219	226.899	192.049	261.772	155.994	95.4358	230.189	61.4772	146.92	107.529	157.326	132.415
ENSMUSG00000025980	Hspd1	177.997	119.2	85.0841	149.977	131.763	147.908	134.76	117.015	153.986	114.703	127.08	114.67	134.467	142.139	107.014	153.509	100.562	99.6308	82.9896	88.9357	192.37	140.795	136.092	209.713	94.5407	124.366	114.764	150.173	94.202	88.9857	104.069	163.791	145.758	176.669	125.283	130.852	135.087	240.615	197.994	256.039	95.0597	148.812	179.394	128.045	153.538	124.312	161.214	151.868
ENSMUSG00000016256	Ctsz	136.615	103.1	176.807	146.771	132.032	124.906	126.067	124.062	122.805	145.05	100.77	106.112	155.871	144.815	124.257	117.772	122.489	116.443	153.037	115.247	155.114	120.613	149.457	110.61	162.881	142.524	129.697	146.932	179.485	203.975	179.2	130.834	133.426	125.71	126.408	135.71	161.599	153.153	156.838	108.787	126.661	128.755	92.068	215.749	133.828	142.889	138.263	156.198
ENSMUSG00000001289	Pfdn5	142.699	88.0799	197.026	183.573	111.917	100.339	101.803	98.5107	135.678	179.678	93.8232	92.6546	120.499	123.715	93.8863	88.1407	122.875	97.7089	111.837	88.4598	164.632	88.3084	187.161	78.6279	125.609	136.686	127.329	111.166	380.532	410.135	239.105	154.307	124.357	141.697	113.179	98.2679	149.759	142.985	174.509	111.467	121.944	145.269	79.4133	238.684	98.1696	110.33	108.141	107.21
ENSMUSG00000044894	Uqcrq	244.32	79.5157	86.9781	176.965	132.084	112.74	98.0021	102.871	157.751	83.7896	88.6254	60.8029	150.763	163.483	86.6052	175.29	85.5177	76.8979	61.9826	54.8309	271.421	144.321	231.884	181.039	68.5514	105.606	85.5986	124.48	156.896	150.961	191.508	246.743	107.451	123.847	90.5896	87.1031	125.908	329.884	250.585	211.595	62.3081	140.807	144.694	195.466	137.698	107.702	124.778	153.413
ENSMUSG00000021024	Psma6	149.516	71.717	135.177	187.695	119.247	115.466	102.22	91.8711	155.117	153.984	110.039	93.7088	143.457	134.895	91.9852	132.301	107.88	97.943	96.3977	85.6706	198.642	131.511	203.296	147.818	92.3511	111.511	109.139	127.061	185.531	162.571	190.296	239.494	125.275	139.457	105.572	104.834	148.265	258.38	246.144	175.329	101.561	144.146	136.744	182.583	115.341	109.041	122.643	129.913
ENSMUSG00000053398	Phgdh	162.365	77.6822	80.598	227.965	114.776	122.73	134.191	98.3733	211.56	86.717	150.213	87.7037	83.1047	102.998	128.797	122.23	91.8826	114.818	70.9625	90.162	188.964	180.677	233.632	182.386	88.7675	106.833	94.1453	167.297	69.9032	77.3937	137.525	249.045	134.362	149.302	121.905	137.757	152.791	221.526	291.827	190.419	87.1021	184.897	177.57	113.516	146.685	111.731	117.186	115.501
ENSMUSG00000045826	Ptprcap	45.0009	119.673	312.441	11.8798	200.315	127.729	108.121	145.873	3.99056	231.498	2.33333	134.946	128.665	140.075	94.5551	55.5745	122.901	92.4202	177.874	118.807	6.98513	2.0524	44.7431	6.03199	231.8	173.74	209.71	73.5508	570.13	744.443	166.8	5.74483	137.869	130.056	149.398	98.5477	215.7	1.99893	67.6271	2.44974	153.998	148.789	1.64188	400.453	94.6836	137.478	102.057	98.5654
ENSMUSG00000009863	Sdhb	174.641	90.1318	98.2816	180.503	113.817	118.077	92.8101	98.2862	172.673	123.97	116.099	96.3542	123.41	145.812	93.1149	174.549	89.3605	91.8002	71.3627	81.513	208.058	139.105	213.134	185.995	65.4796	98.4822	87.6682	133.417	108.708	90.671	186.253	227.944	148.834	138.147	95.8615	101.54	144.147	263.206	274.083	214.13	85.9628	157.178	141.711	157.698	143.317	105.22	131.592	121.123
ENSMUSG00000008475	Arpc5	109.264	110.425	207.89	115.66	138.192	112.511	109.992	125.023	107.82	232.995	84.4969	125.965	134.889	140.584	102.2	104.639	147.064	120.584	153.141	118.54	110.298	80.1363	125.547	82.0759	152.559	144.512	171.675	113.223	263.516	277.304	197.399	116.63	141.121	142.52	115.155	114.153	163.803	130.02	118.659	86.7146	143.937	133.823	73.8945	206.833	115.929	128.876	131.492	129.715
ENSMUSG00000025784	Clec3b	96.3047	51.6543	208.417	384.918	47.1262	80.1586	120.727	63.2193	344.55	189.272	290.096	75.63	136.359	94.5551	124.908	146.046	128.087	138.928	67.1024	80.913	193.25	154.108	273.662	126.745	55.5562	117.967	54.4094	160.234	38.1729	32.9833	95.509	165.037	134.251	134.165	120.741	153.772	66.2255	323.466	154.784	122.508	70.4812	142.991	130.058	63.9109	104.699	126.354	117.52	199.32
ENSMUSG00000032231	Anxa2	199.996	96.4857	95.8544	266.214	136.168	157.167	139.873	105.83	369.699	116.965	174.321	86.0007	71.1532	123.508	153.444	178.477	97.1433	112.477	57.4082	73.2438	256.473	191.296	207.358	160.361	93.0031	112.401	82.6241	103.035	70.834	54.7622	111.391	152.639	91.0363	150.121	92.0069	89.1904	87.929	202.385	167.539	136.174	92.875	179.994	295.526	115.712	118.528	89.8111	81.5101	103.767
ENSMUSG00000018340	Anxa6	143.649	140.256	105.257	133.573	122.671	137.024	139.512	122.489	159.638	98.063	175.665	144.101	102.624	116.706	146.958	126.326	105.082	172.499	111.025	151.59	158.778	180.553	162.443	182.411	134.582	130.666	131.526	150.037	101.413	111.469	111.527	127.435	111.455	136.592	139.573	148.353	136.7	114.363	138.028	145.687	123.724	167.443	180.444	113.269	132.096	118.818	120.359	120.893
ENSMUSG00000021748	Pdhb	149.027	75.4174	55.9134	110.104	105.847	126.33	106.963	119.137	121.925	76.7785	113.6	66.0608	160.921	181.137	90.0478	215.932	77.8395	62.1648	48.9729	53.7021	250.869	144.394	180.393	251.895	48.8673	84.3695	63.7292	115.719	70.498	57.39	173.895	228.053	139.836	143.657	89.4775	89.5858	169.14	362.922	334.061	317.182	59.0325	138.694	141.599	133.995	150.796	108.593	160.511	154.141
ENSMUSG00000024359	Hspa9	157.47	110.339	83.3682	110.396	116.06	141.418	124.7	117.342	138.889	113.923	142.745	122.407	140	146.924	104.759	166.022	106.622	105.138	88.4024	94.4156	189.319	154.956	135.078	241.797	81.653	112.413	105.123	153.622	78.3459	63.9897	100.179	158.268	144.72	157.45	112.07	120.261	128.369	245.842	189.952	252.772	95.1291	136.111	175.041	108.574	156.977	122.265	160.25	150.667
ENSMUSG00000060803	Gstp1	185.985	89.721	122.137	202.641	112.381	122.166	100.354	130.774	201.947	122.917	143.311	94.9611	102.632	125.834	97.3322	131.903	104.98	99.8493	73.0773	75.4223	221.247	117.514	237.015	119.118	90.5376	123.228	98.0518	126.161	122.341	145.855	171.592	228.962	110.188	118.842	125.818	120.202	169.342	207.412	198.934	189.81	71.691	143.55	137.927	171.21	132.748	90.4635	99.2762	128.207
ENSMUSG00000021242	Npc2	151.553	73.1354	138.329	232.355	113.727	108.981	107.664	100.417	224.138	134.598	100.792	76.5465	122.395	141.702	106.293	139.643	101.874	88.5794	86.4576	76.1709	209.363	139.493	186.375	113.637	89.4577	108.17	93.0444	127.182	171.168	178.05	158.364	194.054	120.31	136.637	93.3004	96.3753	129.214	263.969	233.289	177.948	87.9788	136.941	132.527	159.198	121.405	106.165	113.564	146.651
ENSMUSG00000025510	Cd151	194.585	94.8951	95.0493	234.675	97.6726	127.032	112.628	83.1725	268.664	123.197	169.645	83.098	94.6457	116.653	107.343	150.744	104.67	104.689	65.4009	73.9018	212.112	167.057	198.311	162.428	74.3173	103.041	72.3636	153.854	43.543	33.8908	165.605	213.978	127.918	160.581	116.061	122.194	118.171	273.004	202.983	177.65	87.381	175.576	182.021	113.96	126.185	97.9003	101.961	115.176
ENSMUSG00000046229	Scand1	191.856	97.6251	202.705	193.643	152.407	102.876	101.74	127.522	131.991	126.971	114.119	82.8322	120.013	138.946	85.0986	110.63	117.348	94.3448	116.396	71.2167	71.3671	119.982	195.318	95.2721	119.243	111.363	123.74	122.656	274.472	367.894	109.787	201.885	128.673	129.597	123.064	90.5972	75.0039	168.211	198.111	113.423	75.9384	165.41	102.738	267.556	107.233	85.5048	60.6969	111.637
ENSMUSG00000028822	Tmem50a	153.438	90.4247	167.622	174.204	111.116	108.441	105.6	101.517	184.963	187.359	121.87	105.694	110.214	123.743	96.7586	106.301	130.364	116.236	108.756	103.283	162.518	104.866	152.514	97.59	123.729	125.196	121.282	120.647	226.16	227.792	170.504	149.877	135.941	152.244	106.246	105.626	142.852	183.744	151.262	132.104	111.977	140.516	105.303	162.111	108.498	118.08	102.915	112.61
ENSMUSG00000028792	Ak2	156.94	77.4774	59.9192	133.698	122.588	136.516	117.993	109.398	132.219	75.3542	113.967	85.1446	129.35	117.686	97.9185	139.337	130.001	107.444	88.8197	82.1371	177.882	165.292	171.351	190.693	72.2514	107.668	114.58	173.991	83.2016	70.7606	157.104	264.785	126.817	117.653	121.087	99.3049	140.834	298.703	264.978	244.166	107.756	117.146	163.891	100.807	129.576	96.2165	122.751	136.595
ENSMUSG00000058600	Rpl30	79.8734	69.4841	250.173	82.1172	173.518	127.104	56.8345	69.9095	65.6898	156.056	38.5807	70.7698	89.0027	76.6918	56.4786	107.719	113.825	82.9734	84.3376	98.3998	96.485	70.5932	190.785	32.2492	98.7084	142.462	89.9863	63.2615	645.807	668.978	296.078	68.9543	88.2458	86.3378	85.5973	84.5376	250.255	98.5201	73.745	37.0737	157.338	175.74	35.43	311.948	104.855	98.4481	125.928	75.1963
ENSMUSG00000060591	Ifitm2	157.943	85.9614	143.52	270.733	84.6514	88.7037	100.332	74.953	273.848	183.232	159.978	88.1187	93.3733	101.689	105.739	130.657	138.379	121.11	96.3672	97.7801	146.671	154.656	214.142	119.599	94.7959	126.488	84.1064	128.247	65.4624	42.3029	117.382	189.683	111.913	159.56	105.923	126.185	86.6592	255.649	178.59	175.138	115.287	153.802	155.843	119.716	145.736	111.271	93.4775	116.004
ENSMUSG00000028478	Clta	124.818	93.738	167.666	160.403	128.711	119.578	105.258	100.725	153.395	174.418	104.412	92.5514	134.566	124.031	102.049	111.415	123.283	113.111	121.48	85.0406	125.111	109.327	160.679	90.2084	133.15	136.939	122.159	127.062	170.937	209.006	134.143	151.498	130.213	135.053	121.054	113.904	124.775	171.197	150.448	110.716	114.053	147.834	106.796	195.317	116.999	118.258	104.186	119.709
ENSMUSG00000045954	Cavin2	190.157	152.567	55.8017	105.901	105.534	142.989	165.866	103.663	161.639	89.4066	219.14	114.2	72.6274	104.167	128.22	143.695	135.852	158.899	91.5504	152.261	185.195	213.494	98.3362	199.008	93.7948	116.875	99.8395	168.16	29.4344	16.7199	87.0227	165.783	143.161	129.405	116.017	151.788	93.7023	155.155	154.815	220.142	122.811	130.925	200.313	65.175	136.886	94.2209	105.672	100.408
ENSMUSG00000023010	Tmbim6	138.287	108.915	126.643	144.64	112.483	120.265	119.592	110.356	148.127	138.934	136.21	119.113	118.649	119.97	116.494	138.359	120.386	108.044	112.179	111.643	163.733	135.404	127.805	142.847	98.1983	123.095	112.698	136.543	101.817	111.631	122.684	145.829	125.309	126.109	112.337	111.85	144.819	179.296	152.207	174.91	131.016	131.156	145.409	124.191	129.073	113.968	114.847	118.268
ENSMUSG00000030654	Arl6ip1	114.176	86.3424	152.748	175.886	104.426	106.723	103.846	92.2421	144.139	172.701	92.1633	98.5642	121.148	117.983	85.7515	107.453	126.876	105.481	107.006	100.139	168.824	101.122	152.43	95.0585	106.736	118.769	117.737	135.361	173.52	150.931	210.237	184.347	138.952	137.725	102.693	107.749	160.671	178.955	178.819	129.59	112.12	135.061	95.3362	174.498	106.76	116.571	113.794	102.923
ENSMUSG00000036309	Skp1a	133.033	72.4051	117.576	201.882	100.36	110.79	92.7749	85.9939	185.715	129.259	111.482	88.8	121.508	127.524	80.5516	129.083	89.4261	84.7375	79.1618	81.8575	214.044	106.121	168.027	121.516	80.6435	98.7769	93.8238	118.241	147.702	140.405	199.303	186.382	137.593	142.401	91.9104	102.091	160.556	214.158	229.168	187.678	82.6619	130.929	128.224	148.693	114.256	96.6453	121.779	109.033
ENSMUSG00000022551	Cyc1	155.591	100.094	86.522	181.563	109.123	105.967	106.968	106.188	148.814	82.242	118.515	79.4338	139.014	137.771	93.5379	175.729	73.0588	85.067	66.6231	67.0475	139.092	153.451	203.717	191.948	62.1496	98.6577	78.4396	115.51	90.9856	90.7105	149.507	232.172	117.213	126.801	94.2049	88.0252	103.594	273.219	251.287	226.382	68.8955	149.197	142.051	145.016	136.474	99.3691	115.053	130.525
ENSMUSG00000000346	Dazap2	107.686	107.762	175.034	127.676	117.229	103.036	106.787	101.24	134.769	209.496	104.156	121.54	115.166	124.911	102.165	112.218	144.933	122.188	138.487	123.246	122.205	103.392	131.858	103.652	123.467	144.181	149.545	130.67	169.024	182.351	156.542	131.594	124.455	131.451	96.7798	92.3582	127.11	142.937	114.803	107.755	158.709	121.091	96.1151	154.447	108.45	113.446	111.627	105.566
ENSMUSG00000030220	Arhgdib	42.1632	141.3	262.6	30.2306	179.765	131.675	125.071	151.466	20.3103	234.537	15.4309	166.987	119.193	121.592	103.941	62.8872	141.573	109.257	199.061	142.295	15.3922	12.8025	65.3697	11.7353	192.441	169.579	217.892	75.8223	351.448	390.215	134.43	13.0259	114.339	133.998	131.489	112.317	190.556	20.5889	48.6346	15.1982	187.507	145.244	14.2959	309.812	101.837	151.536	123.226	97.9212
ENSMUSG00000057614	Gnai1	229.126	105.582	86.3694	310.903	96.4946	139.455	123.069	82.6273	435.222	139.161	222.855	113.276	74.5472	98.0576	113.767	140.054	100.52	84.6732	47.8217	78.1027	305.966	163.415	155.96	150.084	61.5952	74.0453	49.7613	107.166	12.8192	7.32056	150.897	202.479	88.7332	134.262	68.7003	97.8331	88.1035	161.539	177.31	128.609	78.8789	142.628	233.426	67.69	103.431	62.9198	67.1278	60.2633
ENSMUSG00000036880	Acaa2	133.597	109.379	91.5629	175.015	113.455	111.669	105.55	89.8611	195.028	114.906	124.371	92.6933	85.5889	122.642	97.2213	146.131	104.874	109.474	68.6902	95.3747	190.401	137.903	167.444	163.365	79.5016	99.0102	98.157	133.204	105.237	81.0236	159.941	178.258	118.66	136.39	94.0763	95.3899	114.018	227.335	179.612	187.641	93.8689	169.824	130.603	115.133	135.597	104.829	122.547	104.589
ENSMUSG00000006304	Arpc2	92.2103	95.6542	185.193	109.067	121.072	111.795	108.405	115.951	113.006	180.163	76.9824	119.897	119.033	116.793	111.232	102.116	134.055	114.777	146.767	121.703	120.879	78.4594	119.427	78.0005	142.447	141.939	153.174	102.45	221.935	251.148	149.155	92.5199	123.987	122.575	110.784	106.106	151.149	115.786	120.217	80.121	151.813	125.984	75.3652	176.483	116.588	141.032	124.378	113.311
ENSMUSG00000037095	Lrg1	88.9288	98.0592	147.176	217.345	72.1962	102.398	98.8494	90.3434	243.637	93.3486	234.12	124.379	94.1297	98.275	99.5851	112.602	77.6872	122.301	101.725	89.4316	95.8688	182.384	198.667	148.829	52.3337	101.775	57.1047	98.5593	38.1319	22.4607	133.908	190.947	106.561	168.653	162.719	182.476	113.652	171.043	198.021	130.3	50.7826	189.625	185.425	142.805	109.227	92.1485	85.5684	131.644
ENSMUSG00000003420	Fcgrt	147.373	88.5362	97.3062	206.473	83.1685	106.273	106.607	95.1397	167.761	94.35	158.561	108.762	111.374	95.5418	104.35	112.764	119.401	120.72	90.2559	120.963	153.107	156.954	175.912	160.901	79.2005	102.032	97.4644	153.827	60.0417	56.3337	135.244	193.148	113.013	119.177	111.042	121.157	114.874	196.819	174.001	185.461	105.676	114.348	148.92	93.8972	130.55	110.155	107.634	131.433
ENSMUSG00000003123	Lipe	162.898	115.667	67.6637	143.621	83.137	93.7487	88.8464	99.3951	102.34	38.6089	148.251	114.368	132.833	119.181	148.665	154.704	117.309	160.255	114.397	148.441	162.022	282.187	182.774	239.453	71.102	71.9235	83.7029	156.775	66.6288	45.5441	140.25	212.937	91.3913	66.1047	123.229	123.911	97.0706	76.4372	134.62	143.886	107.908	114.692	184.819	68.3744	144.088	122.102	134.575	128.424
ENSMUSG00000027602	Map1lc3a	145.269	83.4714	115.906	394.449	95.0486	108.674	111.581	79.8583	299.171	99.206	179.69	76.2388	87.4864	109.521	99.1083	119.909	72.2802	113.086	47.3442	62.2315	114.507	151.085	260.266	133.031	80.5098	122.108	81.8133	124.113	59.8855	39.3645	95.1059	208.821	90.1812	152.749	109.204	101.101	52.8828	195.499	207.233	147.07	56.3088	184.177	153.234	128.605	91.5203	82.5145	77.0134	127.099
ENSMUSG00000005054	Cstb	161.314	63.2511	126.971	164.834	92.4923	105.699	89.0574	93.5577	180.618	160.88	95.1768	82.1677	103.134	113.155	77.0213	109.101	123.88	93.8553	83.0064	71.8689	175.943	114.61	180.392	114.518	102.718	114.457	82.9634	129.804	205.101	189.67	141.175	182.55	118.78	117.129	94.6428	100.875	110.809	196.363	171.202	133.408	93.5312	134.272	104.413	197.277	103.598	100.92	90.1564	121.337
ENSMUSG00000024164	C3	104.532	122.847	99.1641	55.2749	91.5328	117.563	136.24	156.543	63.1125	76.3534	101.461	135.141	160.674	105.21	188.21	143.005	122.1	135.467	181.632	154.385	85.1785	138.946	81.9045	142.512	117.63	131.461	119.78	132.313	135.999	143.066	76.1754	74.4583	104.863	74.9338	148.004	166.317	112.145	53.7802	94.1039	124.103	175.556	82.9321	121.02	81.9427	182.896	160.978	195.8	191.348
ENSMUSG00000104213	Ighd	25.5133	195.629	198.173	0.854549	190.087	146.506	137.663	191.385	0.815012	188.558	1.31551	231.795	104.185	161.47	154.167	70.1413	155.342	149.357	259.122	211.359	6.06232	2.40867	32.4866	1.82865	267.279	178.426	298.798	68.9071	128.881	124.402	85.2704	2.39833	136.829	102.059	183.842	137.123	169.953	1.07279	34.1306	2.68018	265.33	171.44	2.59012	178.284	130.568	184.469	142.44	84.375
ENSMUSG00000040747	Cd53	38.3966	110.593	271.653	35.3371	155.558	105.206	92.9076	129.078	22.6184	290.552	10.4853	130.106	115.923	111.907	81.8111	62.0633	139.083	108.041	174.967	136.318	23.9111	12.6339	70.8408	7.07426	168.695	143.34	184.402	69.2217	406.906	362.286	206.214	13.3315	133.199	139.738	117.081	104.133	244.096	17.0905	63.3368	8.92783	161.426	138.567	4.60161	330.443	95.0954	134.976	121.147	90.0649
ENSMUSG00000001525	Tubb5	80.1655	119.624	183.807	77.1708	143.129	125.155	124.576	128.519	74.4189	151.76	74.8956	103.013	131.238	108.475	97.1861	93.4291	114.354	97.4096	139.875	100.931	66.2665	60.6017	104.506	57.5514	133.815	128.41	137.973	86.1672	281.107	295.39	139.213	64.0437	109.727	150.451	123.587	112.991	168.961	127.284	126.934	80.5225	147.389	144.651	97.1224	210.742	108.579	133.253	117.291	111.002
ENSMUSG00000075010	AW112010	87.3677	83.7416	189.92	145.22	118.532	97.2806	86.3829	115.423	82.6773	157.858	45.6322	79.6626	109.919	114.681	67.4371	78.9469	121.794	85.5548	124.042	72.9735	75.846	45.945	127.077	51.1152	115.707	134.263	134.342	103.323	482.403	571.11	137.995	92.0494	116.37	124.211	105.05	78.6452	144.249	89.602	93.068	58.6271	112.216	128.171	49.68	231.967	86.7322	115.125	93.6243	121.667
ENSMUSG00000016559	H3f3b	93.6008	94.0829	215.138	114.026	111.422	107.549	92.3485	118.009	121.875	234.611	89.7859	116.569	121.755	127.392	103.454	91.0521	124.183	125.131	159.34	110.354	113.582	73.7967	131.009	87.7253	125.005	125.124	153.079	105.106	212.007	221.7	167.427	95.9118	115.185	112.309	93.3913	88.2571	130.049	90.3879	92.6187	58.7567	149.099	143.006	87.1483	213.291	105.937	118.288	95.2867	103.834
ENSMUSG00000039956	Mrap	169.553	69.7869	43.9902	144.357	122.025	131.41	95.6691	118.082	162.781	65.7257	141.221	75.3055	112.623	123.799	74.1677	162.927	72.3812	85.433	61.7401	66.295	171.663	145.872	142.09	171.105	39.0805	97.5713	66.6502	100.355	55.876	30.2308	135.406	222.037	129.114	153.79	117.879	91.2366	143.189	395.565	281.841	255.849	73.1003	96.3676	159.519	107.537	102.96	73.2598	103.72	115.585
ENSMUSG00000003072	Atp5d	163.578	98.695	110.841	181.096	119.207	110.576	111.65	107.83	153.831	94.4679	116.726	85.9685	124.679	125.974	91.2928	136.928	83.544	84.304	78.6431	70.1934	118.452	126.045	150.197	146.842	83.0447	106.871	90.3047	107.276	143.75	163.919	142.928	184.353	97.9046	111.044	98.509	95.5604	98.9907	215.928	187.024	180.676	83.572	132.175	129.23	140.824	120.933	101.434	103.159	137.479
ENSMUSG00000031246	Sh3bgrl	135.409	79.8684	107.404	224.109	86.7642	110.456	100.651	79.5719	270.673	156.531	144.929	100.123	84.924	102.935	98.2767	131.274	104.996	104.556	74.743	95.9455	230.753	132.123	166.792	131.539	83.2758	94.3314	89.8033	118.175	51.1092	46.0044	167.915	206.688	119.084	127.583	78.6248	102.965	100.217	193.204	191.446	143.724	98.7628	123.372	151.264	101.427	112.028	89.4823	107.258	91.3325
ENSMUSG00000020777	Acox1	148.387	92.4185	52.7762	125.406	89.1872	123.068	111.867	91.4456	137.432	83.1298	154.301	129.983	105.251	103.604	104.934	132.356	104.946	119.331	83.0391	123.204	165.798	161.305	118.561	183.085	69.0596	101.055	103.328	173.088	28.9439	21.2373	91.3146	155.771	138.845	142.155	110.914	129.886	110.743	211.784	178.679	244.226	107.656	118.289	162.276	63.8495	146.968	112.223	140.689	136.452
ENSMUSG00000025630	Hprt	105.629	66.6387	116.27	167.857	104.46	98.8934	91.9379	89.8303	176.129	136.11	99.042	84.2147	112.135	101.171	77.8246	108.643	93.872	90.3837	90.3185	84.1498	167.947	98.3342	150.093	101.542	86.1027	102.297	106.979	117.483	165.218	177.032	219.258	189.834	139.436	130.339	90.5966	99.4164	170.501	201.114	214.804	155.409	103.451	110.839	104.853	151.841	105.26	91.1261	103.16	93.3553
ENSMUSG00000037706	Cd81	135.572	77.5343	112.203	225.069	85.627	103.556	109.82	84.9261	231.194	148.442	155.353	94.4653	93.9997	116.436	101.854	130.958	111.33	109.162	81.357	90.0023	161.115	136.492	165.615	116.986	80.5185	108.925	81.9199	132.734	67.2306	51.4564	144.322	178.855	126.931	142.223	104.028	121.223	93.6716	245.051	159.289	147.335	89.0575	138.511	122.086	97.0922	111.192	103.856	96.3876	107.384
ENSMUSG00000028936	Rpl22	87.9064	75.3096	194.205	133.305	109.186	92.3152	82.0077	88.6156	107.618	192.108	72.5706	92.0166	113.868	97.7064	74.3171	79.6944	106.982	94.0522	107.275	89.4482	130.619	62.7615	135.573	58.484	101.265	112.265	122.347	98.4667	404.403	383.677	194.372	105.465	111.195	116.896	98.9513	95.2	147.171	113.688	122.933	69.6191	102.622	114.713	62.4984	269.494	80.9913	108.183	109.61	106.256
ENSMUSG00000025647	Shisa5	49.4781	150.824	216.417	48.1113	155.774	118.384	113.74	142.946	39.7268	199.441	40.4273	144.2	117.198	130.005	105.023	69.3492	140.758	112.775	198.943	135.968	43.3207	36.3862	79.5121	37.3281	149.111	172.49	191.204	91.6489	324.184	322.805	119.042	47.4582	110.103	114.37	139.34	105.266	155.765	47.1166	66.4125	45.3342	190.226	130.973	31.9916	194.957	103.965	150.595	104.685	92.4431
ENSMUSG00000084106	Gm6136	76.2255	79.6166	196.152	103.236	105.241	96.3179	95.0405	93.2232	105.967	190.74	61.3376	99.2007	125.616	111.818	75.9056	87.68	110.167	124.219	116.974	105.688	134.935	58.6927	144.358	60.6245	102.647	113.72	105.986	80.6236	315.199	334.801	191.404	77.8235	128.828	115.559	105.897	115.434	169.571	93.1008	123.193	55.6856	109.425	139.706	60.0156	242.319	88.4212	148.375	127.904	93.9693
ENSMUSG00000034634	Ly6d	53.6468	99.968	332.422	3.13115	194.131	118.792	126.601	141.018	0.925044	315.754	0.710664	116.961	113.941	147.098	87.6701	66.4808	133.443	119.799	179.845	118.541	2.09213	1.24406	48.3153	1.24045	233.964	168.547	191.053	76.6845	233.362	273.319	134.031	4.27997	132.872	160.91	159.991	132.424	180.511	1.32832	57.8533	1.4799	160.862	173.055	1.02287	366.129	108.851	149.417	86.4101	75.3618
ENSMUSG00000062908	Acadm	170.507	105.758	63.9239	168.554	93.6878	111.034	106.531	100.867	184.799	98.9059	132.174	102.799	101.393	118.952	85.2623	134.841	91.3485	96.7404	59.5551	82.7534	225.1	140.951	140.236	188.558	69.8463	98.1831	93.8904	132.126	48.2386	31.6498	122.396	186.059	123.229	133.161	83.2323	89.029	106.055	231.882	158.846	227.18	78.1786	136.18	155.172	88.754	124.466	96.5817	131.235	119.322
ENSMUSG00000028551	Cdkn2c	184.429	89.9027	62.3384	223.633	97.7297	131.846	112.454	110.028	208.203	109.747	145.023	82.1323	83.3556	110.358	79.0543	132.309	69.2447	66.3846	50.0808	55.5066	218.704	158.436	218.394	150.434	56.0309	103.28	86.5283	142.426	45.2396	33.1895	148.537	233.771	119.621	160.339	95.9762	110.293	113.521	203.743	199.909	141.961	55.1761	152.775	192.454	134.175	69.6718	58.651	65.8485	97.0716
ENSMUSG00000035042	Ccl5	31.7187	115.511	293.801	22.0604	128.254	56.0387	48.4055	115.177	5.33201	92.9754	1.30181	58.0263	101.046	103.255	69.0128	38.7574	91.7843	64.4288	88.7673	56.7206	6.6153	2.41036	79.3486	2.54475	147.116	79.0226	111.731	38.3227	1011.74	1155.09	152.875	5.08984	90.7351	79.8778	92.1065	61.3891	171.407	1.22247	48.6811	3.36909	60.5546	104.242	2.37817	340.277	59.595	94.5258	64.3447	90.8296
ENSMUSG00000031924	Cyb5b	124.16	75.4194	61.3767	116.122	120.401	155.721	136.445	135.662	172.324	105.946	142.782	97.7158	136.342	165.468	110.702	223.204	63.1286	61.8144	45.3929	58.8098	185.789	141.578	139.231	183.107	53.2246	80.0003	59.1289	89.398	30.2166	32.1168	79.1707	111.987	108.161	173.072	90.0302	97.6656	120.29	294.882	197.371	205.03	54.0108	133.017	193.681	110.273	124.325	89.0586	128.184	126.302
ENSMUSG00000022365	Derl1	153.319	85.9884	87.3898	188.574	108.833	123.947	107.684	95.7901	188.034	123.141	141.398	91.033	124.386	129.232	89.7062	145.994	96.7817	87.3335	70.5354	77.9248	161.978	127.255	139.585	138.509	71.8327	92.6469	79.5955	115.874	76.6541	55.978	135.626	180.591	119.132	142.128	95.2248	91.5092	113.397	259.818	195.744	183.225	86.3266	111.928	127.628	112.026	109.222	85.9843	98.2945	107.221
ENSMUSG00000030884	Uqcrc2	121.21	82.9365	83.5034	138.586	94.5753	98.7566	94.816	94.0784	149.776	109.9	102.405	96.87	113.032	131.268	85.1319	150.408	87.6591	87.927	70.1668	77.9279	179.246	126.82	155.362	175.266	61.693	96.0622	80.1774	111.716	95.4575	71.5144	154.239	189.273	134.293	132.881	79.792	91.7362	132.72	232.303	210.028	195.633	83.0643	135.998	135.046	118.908	130.335	103.667	127.719	114.129
ENSMUSG00000064357	mt-Atp6	195.681	118.357	19.3025	163.37	148.311	84.2637	92.9893	104.896	42.3197	37.6621	59.4305	96.4569	52.5034	61.5822	70.7965	686.827	51.6726	39.0838	66.6376	71.2928	57.5075	90.9872	118.668	183.75	40.7719	206.56	83.0373	385.358	52.9727	37.967	26.7122	51.9187	82.3873	50.3751	39.2879	61.7762	43.0177	171.605	81.2998	209.377	86.3812	30.4099	256.577	31.9267	342.377	48.551	194.971	383.756
ENSMUSG00000026864	Hspa5	118.447	106.468	86.629	75.7512	132.666	167.796	144.328	131.072	129.613	151.901	146.973	115.428	94.3045	102.11	91.4795	109.743	99.373	85.581	98.7301	83.7612	91.324	88.3118	70.1304	106.368	101.333	119.48	99.4347	108.448	79.2913	81.7008	70.4706	90.8752	150.973	203.775	144.101	157.119	168.276	263.382	165.413	167.962	91.7619	141.537	125.714	117.963	125.4	100.233	100.132	103.676
ENSMUSG00000048040	Arxes2	173.379	86.3622	43.974	162.567	84.4843	91.3675	75.2734	74.9493	130.167	94.2193	101.216	81.0507	81.8022	79.3782	44.4924	94.91	100.193	80.0662	84.2379	85.8324	195.685	108.85	104.335	117.435	45.8323	78.2917	88.638	158.424	59.1435	32.9019	184.882	257.092	172.374	158.954	90.8833	114.139	154.062	365.843	265.724	289.995	87.6559	102.328	90.3414	95.0106	118.046	89.8683	110.551	105.332
ENSMUSG00000036887	C1qa	70.1948	75.1784	241.851	191.348	81.9574	62.8618	87.1189	87.3725	116.346	226.992	72.1463	107.009	146.135	94.6116	86.6621	84.3044	131.943	117.989	153.369	90.3375	68.428	69.4184	197.65	39.4631	136.349	163.376	106.065	114.629	160.757	250.879	132.187	63.4536	99.1794	123.867	117.764	101.497	90.4582	127.335	72.1276	49.7588	127.362	130.824	32.1479	225.381	121.646	143.308	111.099	183.013
ENSMUSG00000055782	Abcd2	162.77	98.0296	47.5892	97.4129	74.0883	110.639	115.322	90.6153	228.188	108.99	180.327	116.227	82.4976	114.895	118.205	152.858	98.9843	121.553	65.8115	103.901	218.209	191.164	110.177	233.312	67.8573	100.53	80.4121	141.617	17.3938	9.85117	62.4702	152.221	138.364	147.434	95.3313	136.637	90.2068	165.771	148.236	176.726	100.632	136.304	231.231	50.5104	113.776	83.4088	93.4895	98.8895
ENSMUSG00000059734	Ndufs8	141.922	76.7032	119.274	152.402	95.0021	102.63	89.8862	85.1352	165.269	131.928	98.08	88.482	105.011	121.04	79.6336	146.175	88.9341	81.2441	77.0594	71.3566	205.923	105.832	163.575	133.098	72.3584	89.3131	81.666	89.3423	135.986	140.41	160.811	180.155	108.853	128.313	74.3243	91.9138	111.801	214.612	209.449	158.14	82.6304	133.006	122.753	139.444	114.852	100.078	109.266	104.646
ENSMUSG00000031231	Cox7b	154.895	80.5136	88.3407	166.656	109.794	99.4321	84.0141	93.828	118.804	89.5957	88.0563	63.3913	123.307	128.342	72.4637	139.296	82.9362	83.7961	60.1484	56.5735	225.198	109.958	182.399	144.395	66.98	87.4453	87.7886	110.376	127.506	141.627	147.463	177.232	96.6411	118.367	83.9037	85.1672	98.9885	238.978	209.271	174.192	69.7065	126.234	129.719	158.947	121.647	107.844	126.819	138.349
ENSMUSG00000075705	Msrb1	172.506	54.5065	81.232	162.286	101.071	103.937	85.3309	81.2178	195.207	103.226	93.3059	56.6628	105.888	91.1409	67.3986	98.054	86.995	61.5148	70.7301	53.0982	175.996	98.591	124.579	108.015	71.9742	117.906	89.0836	149.194	94.7062	84.4543	154.243	199.924	161.998	153.845	110.466	119.859	137.509	277.214	239.056	209.783	72.4248	117.323	125.666	114.075	115.213	98.0504	112.492	113.684
ENSMUSG00000060143	Gm10076	28.3322	37.7456	32.01	37.3188	124.857	128.088	63.9178	81.5882	387.691	229.776	455.257	33.8557	43.9887	21.6088	45.7813	66.3453	125.107	143.929	79.507	60.7182	851.234	79.9436	78.9769	70.4046	94.7532	59.4539	22.6814	72.4498	44.7743	47.5931	130.274	189.296	50.5163	431.164	93.5433	45.6778	64.8188	285.35	74.8257	243.004	60.864	36.6493	56.2833	71.9353	39.5583	49.5821	31.8894	45.31
ENSMUSG00000079018	Ly6c1	137.121	60.3347	112.187	262.925	65.964	77.8765	88.6984	60.797	245.211	112.164	182.292	69.4825	119.187	93.4101	96.0346	101.775	119.274	107.428	68.6899	75.4749	197.106	125.962	172.252	108.414	87.1731	103.288	65.8026	130.389	49.2809	49.2916	131.411	209.327	134.18	126.013	94.0975	127.582	79.6623	264.599	153.288	170.459	60.8548	144.522	104.191	45.3239	109.072	107.46	94.1906	123.782
ENSMUSG00000025809	Itgb1	102.787	91.3526	100.301	129.285	88.7654	116.168	122.421	90.7127	185.634	154.664	157.721	113.115	94.2771	112.119	109.749	135.977	121.9	123.453	93.112	110.77	164.327	125.434	120.78	133.824	98.1388	111.898	91.739	122.841	66.5425	73.1792	101.594	118.238	128.047	143.502	94.1609	119.218	112.248	166.351	117.41	124.107	108.23	128.271	140.815	88.2445	125.256	113.036	117.133	114.903
ENSMUSG00000032412	Atp1b3	89.9489	98.1236	142.69	102.861	110.107	99.5755	93.0613	104.441	109.058	172.986	86.5764	109.797	115.793	119.079	96.2263	107.485	110.366	92.9549	107.177	96.0051	133.958	76.6042	110.61	100.032	96.4906	118.524	132.019	98.1338	250.081	248.024	128.971	105.322	114.458	126.88	98.4717	96.6364	134.626	140.779	121.009	117.352	117.666	119.234	91.6571	147.442	100.945	113.675	117.356	98.3834
ENSMUSG00000026341	Actr3	62.152	103.335	184.781	66.8432	139.086	111.698	101.586	113.033	66.7928	194.779	44.3301	120.436	117.292	117.011	88.9463	80.3001	128.122	100.262	148.622	118.973	63.8481	41.6387	83.0243	41.6391	164.517	138.016	169.868	88.5613	266.241	278.639	159.262	65.5002	130.771	128.101	117.854	101.505	181.135	71.5433	87.1329	48.413	141.867	118.49	42.5834	208.433	102.17	127.285	119.908	98.7591
ENSMUSG00000028494	Plin2	90.8819	68.6788	36.763	96.4425	156.299	185.028	142.401	147.975	101.461	65.7142	120.427	75.1354	123.674	121.471	79.487	168.097	70.9367	76.2177	54.6739	61.0592	133.122	139.036	104.843	180.517	44.1017	70.4034	61.1808	98.7484	44.8113	30.6113	82.9558	133.643	123.48	147.617	95.0162	100.902	166.651	376.739	262.371	316.135	58.7374	100.523	140.877	102.694	100.851	75.519	102.087	124.069
ENSMUSG00000033096	Apmap	168.285	83.4602	64.1342	188.723	92.8455	108.421	108.806	87.3984	204.036	106.072	137.509	102.348	144.935	125.964	93.6317	153.142	85.7331	85.0444	71.1245	82.6831	237.071	140.095	133.374	159.487	55.026	87.9775	74.2174	151.523	39.2077	33.7851	119.914	183.021	112.804	124.301	66.2629	78.4816	78.4172	219.618	166.776	161.722	75.8043	121.006	165.367	73.3444	109.005	87.5651	105.282	105.046
ENSMUSG00000040592	Cd79b	36.0345	125.896	304.459	2.76256	167.789	116.005	118.631	156.905	2.28449	254.168	1.07487	159.226	128.561	146.806	105.697	58.2553	129.62	120.6	189.111	167.083	7.48358	1.32954	39.3316	2.50384	228.145	158.906	208.857	59.8913	212.951	211.992	154.962	6.13855	130.995	110.748	130.836	113.562	178.612	2.20133	41.2295	1.58694	190.142	142.228	1.16997	292.322	99.3686	142.529	106.415	86.692
ENSMUSG00000022884	Eif4a2	132.431	108.778	110.53	155.628	111.428	120.784	90.1155	94.089	148.504	148.653	106.228	119.293	101.127	107.931	89.6368	85.1758	129.531	106.155	118.997	113.301	160.646	88.8549	103.033	93.5038	111.961	114.697	143.222	118.534	135.645	133.958	134.956	131.145	113.017	126.476	98.8546	91.9299	124.932	124.749	119.186	110.313	129.682	100.769	102.514	110.858	105.695	103.705	104.286	96.4369
ENSMUSG00000057113	Npm1	77.638	101.489	172.885	73.295	129.035	108.565	95.4327	112.349	71.4865	153.04	59.3574	99.1662	137.308	117.897	85.5306	73.6944	116.668	96.5674	130.431	96.3057	57.776	49.4336	85.4823	64.7992	135.185	130.53	157.87	99.672	330.908	338.95	122.848	70.8674	104.354	114.779	108.809	82.5845	135.777	79.9144	114.997	74.2122	131.53	110.847	58.1968	207.587	94.4035	125.255	120.358	111.554
ENSMUSG00000027248	Pdia3	104.983	93.9185	127.542	93.8693	109.342	128.864	111.5	106.154	134.265	149.543	106.301	110.042	107.253	111.025	100.449	106.319	110.44	103.545	113.347	95.9382	107.743	90.4413	105.323	98.4584	109.462	117.59	106.708	101.619	124.13	123.258	101.461	93.9047	128.171	146.425	112.232	127.027	141.379	145.277	122.56	114.7	115.596	131.139	113.17	142.702	125.491	118.538	119.99	117.586
ENSMUSG00000019818	Cd164	135.524	72.707	97.9279	164.226	103.893	117.085	99.7639	92.4777	195.581	103.183	119.632	76.2921	101.978	118.988	98.4843	131.326	90.2079	85.5113	69.9232	77.9592	181.859	140.001	134.017	128.453	85.9749	93.3901	86.986	102.479	74.4221	73.8747	126.018	181.265	112.005	124.649	89.6525	102.1	123.997	182.496	197.17	197.166	75.9832	122.886	141.301	105	106.35	92.7111	99.3537	91.372
ENSMUSG00000025132	Arhgdia	80.4845	112.807	173.764	143.125	124.608	102.652	120.604	117.843	105.269	109.153	105.564	105.116	128.543	119.681	115.015	117.827	90.6964	118.902	121.743	116.214	72.2434	114.297	143.119	108.6	113.524	108.082	109.485	87.8099	140.283	170.436	112.578	126.629	86.5699	93.9836	128.618	108.553	112.091	101.978	128.256	95.025	86.3578	129.032	103.356	140.586	106.105	133.802	101.772	129.791
ENSMUSG00000040048	Ndufb10	210.373	79.5899	92.0175	174.424	105.101	105.123	92.6042	89.3504	138.763	88.4646	111.576	67.1376	123.298	128.809	77.4877	124.146	75.5377	78.4527	64.6206	55.6903	132.3	125.827	169.27	143.415	72.3306	105.675	94.7288	103.962	122.122	114.704	100.623	190.644	93.9506	109.553	89.8389	74.6942	85.2917	211.54	204.416	189.765	61.8855	133.388	117.477	160.898	108.422	87.181	103.948	130.901
ENSMUSG00000030168	Adipor2	137.194	79.0973	53.0184	131.434	106.873	102.976	107.599	100.919	135.137	75.9242	128.604	104.841	143.244	105.615	84.4581	121.115	103.957	131.576	73.0316	102.371	153.608	132.625	143.016	150.052	52.1605	80.515	65.7815	129.564	44.6868	43.6383	140.461	178.846	109.991	139.336	107.406	121.727	106.806	216.086	211.183	165.599	118.131	116.081	129.004	53.2421	123.536	105.873	121.63	98.554
ENSMUSG00000065987	Cd209b	55.0622	85.0706	286.897	16.6219	96.4849	76.1869	100.19	73.3023	11.8163	609.274	5.79528	173.311	127.722	85.1728	83.8733	64.8599	169.696	125.038	254.986	121.743	8.71369	4.93544	67.6256	2.28446	210.607	183.8	189.166	83.0274	24.0137	30.8409	153.16	10.1756	139.922	147.955	116.095	137.894	71.5148	10.6595	55.3349	3.67666	156.72	134.134	2.97449	282.088	145.089	181.954	150.279	158.11
ENSMUSG00000036299	BC031181	154.638	65.6686	94.5241	181.169	91.0145	102.569	85.7206	77.1223	187.423	107.264	94.9398	71.6187	104.204	104.903	76.4542	115.505	77.4035	77.4852	61.5351	65.2167	200.938	108.637	140.1	108.68	77.5178	88.2733	79.7036	107.676	107.344	92.2237	171.753	188.774	118.362	131.689	84.2547	99.8283	140.654	231.611	206.313	154.457	73.3998	134.288	119.252	148.895	98.8552	85.4492	95.7833	92.0714
ENSMUSG00000061518	Cox5b	169.236	73.4164	83.6855	165.518	99.8132	88.2333	84.1834	89.0406	125.466	85.0478	89.0461	67.5136	119.312	127.429	80.1505	123.931	76.0683	76.605	57.9385	51.7861	227.469	119.302	167.098	151.165	69.7424	96.6595	86.5394	109.421	124.955	111.524	156.625	186.638	78.3697	95.0122	86.8177	77.6799	102.77	236.948	198.192	174.532	62.8395	110.905	107.191	137.226	107.725	96.4934	101.99	149.148
ENSMUSG00000018217	Pmp22	139.418	74.5389	65.9489	125.292	72.2099	117.619	84.236	90.1687	169.518	87.3989	185.386	82.5336	77.9433	94.9361	101.834	138.828	123.952	104.276	77.6163	81.991	206.146	171.804	119.17	195.358	56.5452	86.1481	80.3416	129.404	29.462	19.606	207.219	208.575	105.067	122.706	88.4314	94.5678	97.2283	239.405	169.269	152.423	93.5218	78.212	231.968	53.0326	84.2328	63.0311	66.3047	97.4323
ENSMUSG00000019362	D8Ertd738e	149.027	69.6841	116.904	179.004	108.719	90.1609	93.8341	97.0014	116.405	97.7274	89.7349	58.8714	117.469	121.962	77.5779	116.745	88.1931	82.9562	67.5622	56.8342	142.11	99.1691	162.901	119.592	80.118	101.241	91.0333	106.505	171.92	238.988	134.427	162.833	78.1817	107.953	90.1896	81.5439	90.0545	171.263	184.366	134.95	69.934	125.438	95.7856	155.937	96.4502	91.3955	94.1053	157.798
ENSMUSG00000039105	Atp6v1g1	140.096	60.8636	114.451	143.612	100.481	97.5503	79.8772	96.0428	121.161	117.904	87.24	71.0306	111.718	101.512	69.2175	103.921	87.4726	69.6416	75.8832	55.216	135.824	100.078	161.223	102.74	86.3938	101.628	93.4076	110.705	148.742	153.377	157.644	172.202	109.317	129.997	95.9113	92.0486	137.949	228.456	226.889	159.64	69.2359	110.849	102.184	162.355	87.4686	82.161	82.4404	107.75
ENSMUSG00000003814	Calr	106.623	109.752	116.224	102.507	120.704	129.28	125.186	123.214	98.2016	101.126	107.85	110.127	112.48	110.711	104.999	116.468	94.5515	96.9721	110.822	93.4155	100.397	104.449	111.714	118.114	93.0448	104.483	92.8262	97.0035	83.9084	86.9981	90.9453	86.6798	100.787	116.949	125.157	127.287	136.953	136.938	133.286	128.073	119.252	134.736	130.57	155.829	131.174	117.167	122.689	131.617
ENSMUSG00000026895	Ndufa8	136.603	64.8011	74.2438	141.76	97.1652	95.9845	85.9175	83.7794	147.079	90.6025	99.0364	73.8141	106.68	110.7	86.1096	116.485	83.3696	73.8722	63.1465	58.8273	223.375	116.041	158.297	145.714	72.204	89.1095	83.6169	91.969	151.605	117.82	148.17	181.411	106.757	96.2572	83.5426	79.7073	120.027	198.716	212.036	191.101	65.6194	107.745	122.269	137.438	109.301	85.362	98.4103	118.035
ENSMUSG00000059796	Eif4a1	100.486	83.1471	105.171	131.967	116.746	116.314	107.273	97.217	138.601	142.49	104.196	88.3464	109.739	103.737	76.8903	103.336	91.5396	80.131	84.5518	81.4813	113.289	84.2384	111.456	97.5905	91.3803	109.695	95.6595	98.9033	152.623	164.602	128.389	150.669	115.081	143.214	100.121	97.9115	131.352	233.172	191.711	128.85	82.6951	121.256	85.9345	144.372	86.7938	85.9717	89.8223	92.9379
ENSMUSG00000076432	Ywhaq	104.104	72.0896	105.717	177.809	91.4042	93.6665	99.3839	81.301	193.516	151.781	112.072	83.852	83.0827	102.956	88.4712	109.713	89.8223	89.041	76.5844	85.1832	198.969	112.854	129.585	124.715	85.4622	104.45	80.8756	99.5831	100.346	81.6337	149.128	159.593	113.497	128.14	82.7065	92.1553	126.75	186.309	179.352	141.722	90.2491	125.78	124.739	104.521	96.0505	91.8291	96.8832	92.8185
ENSMUSG00000030934	Oat	126.106	82.7351	108.426	173.402	76.8864	98.9103	85.349	73.676	228.597	177.819	149.149	103.506	72.771	87.0688	84.8036	92.8009	114.648	107.322	79.8856	87.8116	173.409	111.928	129.223	99.9036	92.6179	123.387	93.4087	130.007	73.68	89.1983	124.132	153.585	129.317	150.333	95.4712	110.281	114.641	163.839	142.732	106.489	96.1166	127.04	122.515	80.6682	86.6466	82.1073	80.9702	93.7753
ENSMUSG00000037493	Cib2	196.228	63.3138	58.1917	174.636	100.753	105.51	96.8467	99.4735	186.767	77.1816	96.3347	73.6456	120.565	135.842	94.466	144.816	59.6086	72.1796	42.8596	67.71	217.329	138.654	181.538	132.14	49.2116	75.1502	60.2702	98.5785	38.7179	29.239	129.258	203.937	105.769	104.044	73.4407	82.0317	96.8803	207.024	222.106	207.118	54.8724	112.225	157.23	104.062	111.148	82.8976	119.084	125.663
ENSMUSG00000006373	Pgrmc1	129.654	68.5708	72.4198	135.066	87.4377	99.7393	101.843	80.9645	156.099	121.894	117.643	83.0565	115.693	113.612	88.9736	129.312	94.8377	87.5783	69.2606	74.4953	166.098	122.115	140.833	137.605	65.9896	91.4719	84.8391	137.651	51.6043	47.3483	133.138	178.689	117.9	126.03	87.2767	95.7418	103.671	245.87	208.669	183.915	83.3808	109.721	105.485	90.9304	115.441	87.8657	118.032	113.814
ENSMUSG00000036781	Rps27l	121.021	57.8993	98.1647	179.684	88.2675	91.2944	79.0009	82.9901	150.129	123.898	85.2359	61.2621	103.613	96.9477	70.4412	106.261	85.5599	74.5798	63.2804	58.5663	180.91	102.212	199.929	107.445	82.075	92.3226	79.8154	106.964	160.742	182.167	188.561	153.065	97.1011	114.448	87.4591	91.0102	95.7864	191.962	197.424	113.343	70.8159	119.417	111.105	176.358	82.4487	94.1464	95.9104	103.346
ENSMUSG00000060703	Cd302	115.915	55.411	92.462	251.925	76.842	91.1944	80.8791	64.8839	230.195	116.895	121.267	73.4538	91.9605	95.2793	78.6864	107.476	75.0654	80.8331	56.5029	76.0725	211.386	107.817	191.043	113.507	62.4769	89.8567	68.1596	98.1966	46.4691	41.8923	149.675	194.021	102.16	133.406	78.3829	99.9721	100.139	228.501	231.794	146.525	68.9355	128.772	100.906	91.5419	110.33	99.4902	107.981	109.969
ENSMUSG00000041737	Tmem45b	133.508	67.4419	70.0868	230.578	67.1554	94.7811	88.4954	96.1079	265.654	81.5383	157.448	57.9545	37.2083	63.8043	91.1638	71.9609	111.889	87.2102	49.071	67.535	231.689	157.289	171.003	175.103	77.6599	93.6982	68.4714	97.9371	35.6812	18.6126	134.657	226.336	90.9551	151.786	61.6911	98.4378	71.2404	219.636	138.921	170.567	84.0963	157.054	230.055	94.379	84.0046	70.3692	66.0279	76.3023
ENSMUSG00000086922	Gm13835	108.547	61.0372	109.096	152.316	93.0063	95.1407	84.3822	87.0733	148.51	129.182	82.4502	78.0898	116.56	113.933	74.7208	115.166	84.3073	71.9728	83.8223	70.1365	175.151	91.5819	149.096	114.044	75.6668	85.7329	76.8527	102.93	179.086	140.961	157.055	157.892	113.384	123.592	83.27	75.963	111.618	186.653	199.037	130.498	84.9371	134.323	127.169	138.278	99.8565	83.1606	87.4373	90.9557
ENSMUSG00000020484	Xbp1	220.064	78.8523	85.9232	150.467	122.727	90.8607	106.268	83.8961	207.67	121.386	129.919	80.2883	79.4304	77.7469	69.2962	88.0191	104.626	105.32	73.6138	80.1785	173.079	112.578	177.969	109.612	67.4607	81.4749	84.6999	126.833	72.5342	53.4802	171.798	188.826	105.435	119.924	105.872	101.732	107.683	181.212	156.787	102.46	96.0907	140.655	116.636	92.9066	96.5257	78.6002	73.2145	77.8756
ENSMUSG00000054619	Mettl7a1	105.83	67.6343	57.3523	178.618	69.7352	93.0924	93.7057	58.4781	173.799	82.9104	120.12	85.85	93.3577	81.0204	73.2527	86.1523	86.5093	97.8218	59.1922	84.0589	165.911	114.394	138.488	122.111	53.8952	76.4321	69.4742	156.669	30.5467	19.0509	134.341	215.544	158.087	137.045	112.818	141.197	129.384	246.639	213.55	228.112	71.1359	120.547	92.7684	61.3791	128.591	102.541	121.664	116.346
ENSMUSG00000026664	Phyh	143.614	91.7587	72.1109	175.979	89.5366	111.267	88.144	78.7991	179.216	84.6463	131.326	95.1486	93.5874	117.819	84.6842	121.529	75.5421	93.4433	57.8816	76.1578	179.418	127.751	154.764	155.178	65.5808	88.0383	83.8829	110.949	71.2677	57.1255	113.138	191.967	98.9463	119.22	73.865	89.8717	103.499	182.103	190.152	189.36	75.1249	117.892	129.985	71.8551	116.189	99.9297	100.789	101.343
ENSMUSG00000051391	Ywhag	136.641	102.541	52.0974	113.642	90.1379	121.325	111.4	102.172	114.896	62.0631	146.988	92.164	78.4829	89.6039	89.0353	130.747	77.1537	89.7594	56.6551	81.2498	141.787	171.98	141.418	187.599	65.3367	90.9036	76.5888	124.956	42.1539	32.5396	141.006	215.025	106.758	108.279	127.66	111.267	134.678	185.615	188.938	218.082	82.8276	112.068	139.731	80.5365	94.1821	72.3055	81.3916	96.897
ENSMUSG00000030647	Ndufc2	151.976	74.6131	82.2653	160.379	91.3441	81.6096	81.4185	80.1045	132.98	130.921	104.23	61.4952	109.815	112.95	64.7867	112.165	85.2264	74.3684	56.9298	54.451	186.537	105.093	188.805	114.768	65.4545	108.23	87.5734	125.782	129.962	85.6721	146.39	195.869	115.772	110.104	93.6672	77.5033	86.5234	219.297	202.964	150.408	69.6777	123.212	107.121	130.647	95.4868	80.9129	88.6039	112.711
ENSMUSG00000079477	Rab7	116.025	86.5578	102.35	120.495	92.9526	104.022	97.3346	93.2871	148.293	134.914	124.918	106.453	89.1303	95.742	90.3959	103.836	97.8818	93.9027	98.9212	88.2366	152.982	105.186	122.108	119.371	94.823	110.248	100.308	110.745	82.0203	74.7332	126.054	125.811	109.541	126.602	91.0769	107.717	117.702	159.647	145.247	153.767	101.917	108.115	132.395	124.886	111.356	98.9901	101.895	98.5302
ENSMUSG00000026032	Ndufb3	180.81	72.9415	71.9768	175.511	97.2486	91.3238	85.1602	98.491	165.8	82.8079	91.3456	71.2147	98.4781	127.049	75.7978	111.423	76.792	90.6226	61.7077	59.8349	236.97	111.94	162.496	122.308	71.7805	94.0309	82.1544	114.176	119.374	77.4316	137.399	170.03	96.5122	107.39	80.7054	70.9159	116.055	198.496	160.903	155.759	68.5314	106.582	129.196	135.996	89.2361	70.0308	89.5649	130.823
ENSMUSG00000016427	Ndufa1	167.47	61.3131	85.5198	173.366	100.805	95.5008	80.3247	104.194	108.101	83.6837	76.8608	43.5155	128.856	135.014	71.0823	124.108	77.9559	59.5669	58.3114	46.2279	187.677	101.983	173.605	99.3767	61.8973	93.2115	91.0318	105.048	136.193	175.375	96.4408	182.525	89.0319	99.0111	81.6942	72.5325	99.2716	217.142	180.79	173.599	69.6067	109.905	93.2347	154.502	94.7107	91.858	80.017	157.34
ENSMUSG00000024953	Prdx5	145.095	54.8177	86.8924	239.337	85.1098	86.6618	85.062	72.1779	215.837	96.7812	108.965	66.9884	92.753	99.0528	78.4508	109.343	75.9063	78.822	54.4831	58.3099	182.797	109.934	190.801	111.723	66.8647	86.5952	67.777	108.128	90.021	91.6813	163.401	204.797	90.7757	113.671	77.3929	85.2907	95.9086	214.09	201.68	133.899	64.4479	130.359	113.755	111.602	98.1202	72.9079	78.4172	96.9521
ENSMUSG00000071655	Ubxn1	123.086	75.4259	122.4	156.125	105.869	100.264	93.3664	87.1988	135.407	125.5	98.7888	88.187	131.564	122.999	85.4831	93.9837	83.5012	95.6061	89.0602	81.6299	121.783	93.1645	140.686	115.997	89.4924	94.6939	89.5054	100.971	202.863	172.974	113.33	116.897	94.3088	100.186	80.9316	83.8062	111.742	124.112	139.463	98.9704	87.7203	112.215	117.715	139.876	94.0079	96.0372	94.4547	115.169
ENSMUSG00000028076	Cd1d1	147.038	72.3052	53.6315	218.152	76.759	99.3009	91.6923	72.4943	247.208	87.3806	125.778	75.3151	76.4832	109.362	99.2214	116.181	90.7357	91.7155	60.8466	82.9607	205.633	149.281	138.551	122.264	63.7837	66.4113	89.332	114.036	38.2932	26.1672	122.966	192.498	98.3123	112.448	72.2274	69.6362	94.2952	170.688	191.698	151.742	82.2706	134.075	182.702	69.3266	100.044	81.99	78.4848	83.8039
ENSMUSG00000025260	Hsd17b10	99.8377	62.3828	73.1539	160.439	83.5494	103.773	92.6605	78.0928	143.658	90.5591	91.1342	74.9173	137.903	102.586	78.3205	101.244	70.0455	81.3651	47.3782	62.5353	215.901	110.924	149.052	121.667	53.7716	79.7213	65.1173	104.193	69.7651	69.7508	132.884	205.099	98.4054	104.922	77.1942	97.268	136.057	218.849	213.84	186.618	65.1955	119.643	99.8268	107.059	98.1938	100.155	114.085	125.754
ENSMUSG00000027808	Serp1	79.5523	71.5026	148.296	99.1917	103.897	98.0483	90.2072	94.9842	93.7719	183.714	61.9311	93.479	104.323	99.0611	74.6876	91.4015	97.4574	83.0308	104.3	88.2385	103.229	59.1604	102.381	72.431	101.259	104.132	115.957	97.2574	96.9365	84.7406	166.107	117.066	143.821	142.732	101.569	108.967	148.496	183.613	169.923	118.438	106.002	126.914	68.1958	179.557	99.4845	98.5447	104.077	89.9394
ENSMUSG00000006519	Cyba	45.0448	81.9129	263.524	65.2936	124.886	73.9683	86.0517	113.673	55.6415	201.008	27.4336	83.6368	112.941	102.149	79.9366	52.9592	104.305	90.7992	125.123	79.6223	33.9173	23.6071	99.0272	16.4065	145.731	126.312	124.585	69.4589	326.391	445.499	148.683	32.2858	101.501	101.041	102.632	88.9228	128.379	37.6902	61.2663	11.9218	115.427	131.121	16.7486	319.936	78.5512	107.634	87.016	102.799
ENSMUSG00000022235	Cmbl	169.982	55.3297	63.0418	224.371	67.0332	93.5837	81.3823	56.969	226.914	87.1836	103.593	70.804	61.702	73.3112	73.6757	93.2194	80.4796	84.7418	47.5797	87.486	228.497	112.122	181.276	111.969	48.853	71.1212	83.4895	130.373	42.6663	22.6519	165.504	194.006	102.535	105.657	79.8831	82.4235	95.5083	200.135	224.467	169.574	76.6393	130.511	131.289	82.1924	103.266	88.705	105.516	78.3604
ENSMUSG00000040564	Apoc1	150.125	57.1335	56.4442	185.687	81.0278	83.1886	68.0463	96.2308	155.176	70.7211	108.538	60.1037	134.296	108.817	62.4245	113.456	80.8653	54.298	65.8916	46.521	188.459	100.699	229.767	124.191	32.0906	92.7654	63.4921	141.537	61.8139	60.901	105.378	189.868	86.9433	104.96	98.5542	99.151	75.0081	219.422	183.482	120.519	56.9706	98.2901	143.952	173.842	111.388	94.6583	91.9186	150.859
ENSMUSG00000022665	Ccdc80	234.097	125.495	55.5054	78.8808	91.2956	121.709	95.7219	85.5559	125.236	48.7574	136.206	87.9338	40.6725	61.8255	124.26	78.0399	113.736	114.742	91.5209	90.8868	162.884	153.988	73.1365	123.46	100.515	98.9801	86.3292	147.059	50.7133	28.9365	85.9943	113	126.998	96.57	162.978	175.594	120.933	68.4571	112.577	178.747	121.213	98.5743	194.653	61.7501	123.038	89.821	89.1619	84.9818
ENSMUSG00000001794	Capns1	104.79	99.7014	102.884	143.552	94.9371	98.9957	99.894	97.7745	128.019	87.0837	122.098	87.7949	96.3038	102.535	108.873	127.329	89.1124	94.4133	82.1871	82.8161	109.517	132.652	146.814	137.046	78.2964	85.8314	80.9595	104.337	76.0764	87.1441	104.747	124.099	76.7774	93.6316	93.1651	96.8075	99.7647	149.143	147.086	146.604	94.0154	124.384	139.893	118.965	117.136	104.967	97.4188	103.719
ENSMUSG00000064358	mt-Co3	167.674	74.4838	40.3043	182.606	126.192	78.2254	101.402	97.6381	283.984	56.7878	43.959	40.5062	109.099	79.6654	62.8039	212.353	165.505	30.8079	139.758	105.612	100.46	113.402	60.0717	107.606	55.3122	207.322	57.79	206.876	77.2942	50.5428	69.246	223.248	63.8552	48.4259	37.1531	149.478	95.6679	435.755	78.4412	146.584	37.8953	42.718	69.0477	45.1786	57.6679	38.3208	193.478	45.4757
ENSMUSG00000052681	Rap1b	64.6441	84.0365	177.145	121.776	106.608	88.5604	90.3974	89.6319	117.932	190.878	73.5	99.8979	105.24	104.064	81.4397	82.2995	114.153	94.0295	122.366	96.5373	78.5827	60.7816	116.244	57.375	108.931	106.86	130.142	72.7525	209.773	204.739	161.549	94.574	120.592	109.057	84.1416	88.2896	141.359	85.2828	93.7421	56.5985	101.66	112.204	60.3744	186.757	88.1698	102.682	93.6181	79.9105
ENSMUSG00000014313	Cox6c	159.181	57.357	78.6377	150.745	88.679	83.683	66.6544	73.3447	141.428	96.4125	77.5643	68.9781	87.2746	109.429	63.7336	120.515	75.4284	63.3984	51.4995	57.8746	243.129	102.943	168.655	127.905	53.2372	78.3213	78.4963	93.2445	144.884	108.976	161.6	166.413	92.5027	99.5952	62.6418	71.2956	116.459	220.279	195.714	166.762	71.9357	109.411	103.46	125.317	103.769	73.1636	101.703	96.1318
ENSMUSG00000076937	Iglc2	34.923	105.361	258.52	30.2213	145.58	68.0627	99.4722	114.348	150.34	379.542	1.02102	113.843	111.062	111.674	97.216	54.0116	120.224	119.173	158.201	124.113	15.1585	4.45313	33.5219	1.33059	186.647	135.532	161.383	57.8751	174.508	192.454	165.726	8.25319	104.659	104.671	139.925	115.674	147.881	5.14723	37.8565	6.52172	130.426	147.943	4.72525	252.615	71.1582	123.772	79.4715	99.4222
ENSMUSG00000021361	Tmem14c	146.572	73.8519	93.482	131.686	103.247	94.735	86.4806	95.0589	134.879	129.025	85.7207	67.0678	107.602	113.972	73.7246	111.671	81.851	63.2152	74.1719	62.7441	115.055	106.049	151.85	89.3909	81.078	97.4527	84.7767	94.8135	136.236	143.699	123.821	147.766	107.791	128.774	73.9601	75.2827	99.155	202.465	189.676	129.274	70.9701	116.115	101.801	135.269	95.2928	80.0761	84.3842	111.796
ENSMUSG00000024972	Lgals12	171.771	111.206	48.6114	144.623	70.0812	95.4681	79.0038	66.6632	161.293	75.4681	158.31	108.803	63.0961	81.1372	88.1182	98.0665	101.985	119.791	73.8426	96.1322	140.195	145.177	112.631	152.449	61.4801	77.6878	74.6075	120.198	28.2055	15.1857	114.203	191.928	122.097	101.982	91.1787	101.108	105.224	188.642	184.013	180.066	110.658	99.5271	144.171	48.6987	119.089	80.8605	91.4716	84.0522
ENSMUSG00000067288	Rps28	91.9032	86.5657	181.39	123.586	122.272	79.4428	61.2654	100.676	70.927	140.269	53.681	58.3122	122.328	111.749	65.3566	48.5165	81.0025	97.016	89.0703	56.4337	28.6642	50.9293	113.172	46.2782	119.786	118.021	122.824	82.3946	431.937	502.818	106.426	79.9149	70.5063	94.4039	107.079	66.558	74.2225	68.2641	88.8231	45.9239	90.1038	97.1636	45.9866	235.367	58.6947	105.754	77.3037	115.858
ENSMUSG00000047187	Rab2a	111.791	68.6713	105.714	163.857	87.3116	89.4277	86.3959	77.4536	176.071	139.298	111.209	83.8766	92.3628	103.406	82.9334	110.312	94.9853	92.0326	71.4375	77.705	183.574	108.869	131.601	120.385	70.8256	87.6466	81.2032	105.493	93.8595	84.4767	149.424	158.733	104.026	113.594	85.3285	91.2806	95.2627	167.868	157.895	119.144	83.9668	108.657	116.001	101.828	84.0898	80.2396	80.4203	92.1797
ENSMUSG00000031490	Eif4ebp1	191.868	58.8951	63.2691	200.303	75.0785	81.0993	71.8588	61.3815	193.507	86.5282	98.9351	67.5407	82.327	88.6437	68.1674	99.4927	94.4071	91.8509	55.4491	68.2711	227.3	133.587	178.273	137.846	55.1253	80.2282	72.602	139.3	69.2157	41.3813	141.772	243.632	81.5566	90.3114	76.7347	78.8471	92.227	192.079	178.008	146.562	75.7855	105.438	116.046	64.0101	96.7194	73.5792	79.8894	96.3133
ENSMUSG00000047676	Rpsa-ps10	85.9804	77.2693	201.16	90.774	108.719	77.3451	69.8815	87.4684	59.7343	131.376	39.2137	73.3586	107.533	88.3121	61.4719	55.3879	87.3234	75.0797	89.6231	65.4138	62.4024	35.1522	113.487	36.6827	109.549	103.621	106.559	71.8333	476.987	480.292	145.222	67.9912	89.3619	78.2688	93.0748	76.1192	127.289	65.745	87.1983	46.0324	85.7727	107.238	46.2054	268.529	64.2391	96.9268	82.5743	83.9241
ENSMUSG00000076607	Igkj4	159.246	171.154	97.2904	13.004	178.814	137.526	164.848	127.495	18.1114	109.875	0	130.281	153.282	137.214	165.691	59.4058	191.999	93.4729	193.826	141.96	0	4.05955	9.3892	4.28589	316.158	215.38	343.238	103.809	45.8008	86.4363	3.73993	2.88956	109.95	72.8642	118.648	214.774	28.4312	0	28.3924	0	213.703	77.3517	0	69.1751	119.451	158.932	84.461	113.806
ENSMUSG00000024659	Anxa1	107.968	57.7138	90.0584	275.524	63.8849	81.8037	83.1068	55.7097	350.763	116.182	173.357	68.7235	67.0365	76.36	98.3996	109.217	95.5467	97.7155	42.5748	63.719	236.155	146.159	218.274	141.965	59.4031	69.2609	55.9834	87.3936	30.3136	31.7763	149.111	186.24	81.3029	96.1802	54.6608	77.6293	71.571	131.018	148.842	89.7133	70.9332	111.374	183.97	54.6668	62.8464	53.1832	47.7111	65.5958
ENSMUSG00000039016	Timm8b	108.619	71.3881	84.1815	141.323	99.1693	90.5026	81.1339	87.2941	121.985	78.5468	79.1523	51.3608	100.337	107.586	67.1254	118.443	74.1082	76.7994	60.0098	51.022	180.054	104.43	166.599	104.279	61.4799	78.9081	65.0197	95.3116	107.721	92.2681	154.464	168.414	91.6766	109.623	75.5292	83.8269	89.6042	229.539	201.816	144.007	62.8994	106.611	106.366	146.82	89.7972	81.3173	94.5602	113.581
ENSMUSG00000038387	Rras	153.848	55.9462	72.8938	200.759	83.4547	89.262	73.153	64.54	220.56	81.0283	130.179	65.1316	74.7824	79.0727	80.3371	95.977	83.9591	92.4378	63.6901	61.8805	158.348	119.447	143.424	96.2266	70.0191	92.3516	77.0448	123.533	65.5373	54.9571	134.849	184.981	103.694	118.224	93.3782	99.835	90.8537	187.229	161.54	155.003	73.9435	119.861	117.445	70.9835	92.4498	74.284	69.7271	83.1675
ENSMUSG00000023020	Cox14	167.752	57.9576	106.465	173.212	109.621	83.4789	80.1047	86.294	137.611	93.1052	90.4824	64.0763	93.0814	112.908	70.7446	115.86	84.9994	70.2206	66.6005	52.4291	107.559	86.1284	150.883	80.1178	72.7449	90.8258	90.8536	104.986	144.872	142.813	106.015	173.817	94.3187	108.593	89.6012	73.9662	76.8419	181.114	147.185	141.914	68.3506	113.403	92.3461	168.724	81.4302	72.8434	68.4998	103.285
ENSMUSG00000027984	Hadh	122.182	66.2911	53.3754	139.896	79.2947	95.7588	87.2464	74.1763	157.962	77.1794	95.5636	79.4395	75.315	102.354	73.0758	118.196	67.6023	79.7796	50.1489	71.129	219.523	113.019	139.092	137.569	51.5195	74.087	64.2666	103.379	39.4731	29.6725	131.324	163.9	121.245	122.034	79.1343	98.154	109.064	219.268	190.172	168.119	64.2113	125.142	119.409	86.6004	114.707	85.3334	109.221	96.6725
ENSMUSG00000022425	Enpp2	98.6085	79.4472	90.7058	65.0962	73.398	104.386	95.1426	91.5665	118.043	166.842	103.977	131.892	74.6784	88.8482	87.2097	87.5976	135.291	107.733	104.325	108.432	114.288	86.3542	73.2919	100.675	102.955	129.441	123.725	117.895	52.7403	37.7234	83.4244	81.3217	131.111	151.995	98.3684	134.305	105.713	122.369	97.0224	109.778	132.158	114.503	94.2872	75.7309	110.687	116.737	115.262	99.9634
ENSMUSG00000055839	Elob	156.888	70.0829	107.092	183.704	87.7217	81.5808	70.3494	71.0051	173.812	112.728	98.5058	69.8176	86.8547	93.6842	63.6853	87.9462	73.5459	70.2941	63.1938	57.7513	194.401	90.1891	147.354	100.033	76.1974	91.6847	72.6127	88.2151	177.423	148.319	122.43	150.724	84.2684	95.7388	69.5931	84.0854	106.885	150.043	148.948	115.48	72.0433	112.741	105.714	126.936	85.512	74.2827	69.0151	85.2492
ENSMUSG00000075700	Selenot	94.0912	70.9144	105.307	126.497	86.8233	93.673	85.3551	82.9248	134.064	139.692	89.4046	91.3461	92.5841	97.2183	69.9107	98.4548	93.0373	82.7966	83.0008	84.3686	149.62	80.4089	121.426	98.8748	76.468	86.2942	85.4848	89.1136	86.2172	79.134	148.377	135.72	126.787	135.653	79.8006	96.5067	133.935	153.267	141.764	116.001	88.5994	106.57	105.78	140.87	87.3334	88.2866	97.6622	77.8442
ENSMUSG00000058135	Gstm1	121.978	81.9998	99.7511	296.51	67.3497	81.1487	86.9872	69.217	214.08	55.4176	155.784	87.9586	98.493	98.9626	91.6606	111.738	67.0579	95.7481	42.0989	67.0019	157.958	156.916	150.63	128.809	65.7669	69.4702	57.1189	83.8363	43.4669	36.6497	130.7	191.466	64.9344	81.1469	78.8971	87.7018	99.6093	104.245	185.697	154.169	53.8866	100.379	127.025	68.3879	80.9444	88.5687	75.524	94.6324
ENSMUSG00000074364	Ehd2	149.717	122.044	57.5305	140.469	74.281	106.054	111.414	84.6958	138.757	52.0342	169.384	98.6305	56.0003	74.4774	119.778	112.641	86.0208	108.985	70.3171	106.061	121.981	177.296	125.467	165.43	73.2096	77.9784	69.3315	120.701	26.7977	21.0591	91.5707	147.545	76.3359	81.5192	106.52	108.732	92.6445	95.2626	126.57	142.524	99.6424	124.037	208.824	70.1941	96.0559	73.5878	69.1126	78.401
ENSMUSG00000030122	Ptms	68.0344	66.456	115.992	194.338	99.5863	93.5781	117.659	131.968	97.9318	33.4467	120.538	68.8641	140.062	120.27	106.816	127.407	50.6111	89.5708	56.402	78.4024	48.7248	165.983	170.875	107.771	80.6374	45.0538	56.7381	73.66	83.4919	79.4602	101.855	168.944	62.9497	63.4519	127.643	102.854	89.061	83.3604	224.964	129.895	26.1499	128.326	108.049	143.925	105.734	107.737	103.695	130.39
ENSMUSG00000024747	Aldh1a7	104.23	52.7746	39.1541	115.525	89.801	107.976	96.4747	88.2251	134.207	48.9972	66.5628	45.6459	68.4444	130.233	83.2431	162.2	62.5338	43.2563	26.8528	29.9836	221.02	142.018	130.105	187.616	36.3859	70.0096	47.9096	92.8149	27.0849	14.3084	96.1436	167.336	107.814	121.799	58.8788	81.8878	104.346	286.292	195.311	234.325	45.5619	115.435	163.671	104.763	138.219	92.1069	100.38	97.7978
ENSMUSG00000062456	Rpl9-ps6	78.2576	74.8944	212.41	126.373	93.8507	67.3993	64.9417	86.473	89.2038	147.913	52.3099	54.1708	112.889	99.9616	68.0315	55.0121	87.1489	96.0214	92.55	57.4244	38.6545	48.5188	126.438	42.4247	111.825	100.85	94.5643	80.1025	345.14	350.409	119.631	83.4251	87.7814	93.791	85.2083	70.0831	95.4342	84.7394	90.7241	63.2384	85.5611	135.606	36.5639	237.533	61.4619	100.511	79.2465	106.758
ENSMUSG00000032527	Pccb	114.418	73.364	64.4401	158.739	78.6849	96.7019	96.8171	71.7817	179.742	95.9254	109.559	80.1503	79.877	103.796	81.6205	120.788	75.5057	86.9598	52.1887	68.1629	194.447	119.58	137.031	142.018	55.5234	75.8093	67.7867	111.818	42.9193	28.8281	113.567	163.694	95.839	109.44	72.4689	84.421	84.831	204.916	159.186	150.396	66.9214	118.902	130.067	83.9458	102.875	81.0112	91.894	89.7567
ENSMUSG00000083411	Rpl30-ps10	54.7291	92.7782	120.657	146.272	26.0048	9.00679	95.1862	138.69	115.284	246.296	77.7101	119.009	164.889	173.369	106.219	8.01575	91.2199	122.562	159.993	73.2439	81.9988	2.96375	7.06896	60.3894	158.384	79.7245	178.419	135.819	283.916	31.5522	20.6145	106.322	173.514	145.792	154.037	122.408	29.8178	72.625	151.862	71.1952	45.0928	8.47079	63.0157	151.251	42.0926	149.267	74.5638	120.136
ENSMUSG00000061904	Slc25a3	125.586	88.1577	94.6819	130.833	89.2671	92.0759	81.8199	84.0352	121.038	94.7968	92.2015	80.2814	93.5184	103.495	79.3104	101.954	88.5124	78.506	72.5907	68.8475	135.484	100.174	131.892	118.876	78.389	90.8435	96.3385	90.9477	122.044	117.688	113.984	125.799	104.627	104.488	78.7725	78.5634	98.5898	144.301	148.234	137.271	79.3602	110.272	118.718	109.497	92.5643	83.1907	86.6548	96.0332
ENSMUSG00000071014	Ndufb6	133.246	66.7586	71.2526	165.396	87.7671	89.487	86.0695	76.9487	122.647	87.4717	86.5055	56.1905	103.277	127.531	66.7726	133.29	63.1915	58.4988	52.7583	42.7423	123.012	106.9	168.582	139.715	57.3541	77.9306	58.3348	95.2709	81.2313	115.595	128.962	201.611	98.7236	101.692	65.4453	59.8016	75.0355	219.23	171.302	149.222	59.1343	111.306	110.63	133.458	94.5214	74.4811	84.8928	109.195
ENSMUSG00000051748	Wfdc21	137.504	30.6139	77.2491	200.068	41.9595	58.2005	50.518	52.8391	354.622	113.776	87.4947	54.2533	68.0342	46.3773	51.1024	55.9154	104.746	72.5671	60.8581	58.2277	353.055	87.3209	196.275	68.0475	30.2305	79.6235	47.7488	81.4205	32.9323	5.53058	136.769	169.259	84.4935	125.65	99.9895	83.7398	127.819	96.7775	232.503	81.6588	77.2412	162.238	191.715	153.371	69.0698	67.6917	54.3832	75.6611
ENSMUSG00000004980	Hnrnpa2b1	117.684	124.459	86.5649	83.8133	109.619	108.556	92.8253	103.035	101.036	103.256	96.1699	108.076	93.1021	104.409	89.8921	84.4978	115.374	88.9503	107.165	88.125	107.435	85.4101	69.655	95.614	119.059	117.01	131.015	100.056	111.945	125.428	72.8647	92.5506	115.505	110.695	106.813	91.6059	103.883	94.1419	92.0855	107.205	107.584	93.6375	108.743	94.7438	95.256	97.007	93.4897	101.206
ENSMUSG00000036199	Ndufa13	135.648	63.3154	93.6086	150.046	88.4265	75.481	68.9198	74.4001	141.8	103.531	83.6076	60.6477	101.466	93.2643	64.6372	106.304	66.845	71.7776	52.8934	56.463	184.396	94.1691	165.81	113.089	62.438	84.6677	64.4085	92.1417	126.981	120.709	142.004	161.238	90.2342	105.038	72.7441	84.09	99.2163	170.291	172.125	122.448	60.6389	107.37	94.8985	140.213	87.1537	74.788	92.4392	107.929
ENSMUSG00000028788	Ptp4a2	76.1866	78.382	125.412	88.3342	94.6106	87.5695	83.6715	92.2648	122.97	171.138	91.7078	107.792	94.1151	100.604	83.1334	95.3485	100.937	97.7597	103.109	101.558	124.082	78.5002	103.361	85.2086	98.3248	95.8667	104.865	80.2294	107.36	102.461	122.16	95.3033	111.879	106.586	84.0388	92.6023	122.941	102.394	108.575	101.706	111.873	101.17	101.376	131.981	92.2353	99.2058	105.422	77.9167
ENSMUSG00000005779	Psmb4	109.911	67.172	114.766	147.591	89.8004	80.3326	76.6793	73.2835	122.099	129.429	80.2672	63.7472	95.1686	97.7062	65.3418	91.3456	90.6711	73.0178	83.1555	60.5514	102.727	86.712	144.243	98.642	76.4748	98.8647	82.3129	96.3703	167.331	151.993	132.891	149.678	108.567	110.601	77.0967	78.094	97.27	165.988	155.86	114.387	80.2518	114.319	85.5799	140.374	81.0384	73.6374	68.4852	85.1851
ENSMUSG00000020029	Nudt4	106.351	70.8853	83.1308	116.05	80.1337	105.424	98.3721	77.9968	159.047	110.294	141.924	91.6334	107.003	120.184	105.401	145.183	70.075	76.5573	54.7228	76.8418	174.527	119.165	125.265	124.203	64.6948	79.3083	63.2611	91.9209	30.7241	35.9444	80.548	114.832	95.7595	114.166	79.1078	96.0249	99.1712	158.727	152.151	142.476	64.9731	114.78	153.657	83.222	107.945	74.5241	100.077	94.7136
ENSMUSG00000033916	Chmp2a	115.622	64.8466	97.08	147.504	81.0246	81.7032	75.2277	78.4308	147.923	112.708	97.0848	75.511	85.8708	97.2231	69.7096	92.7294	81.2864	84.4484	67.9859	64.9627	171.514	94.7881	142.585	105.072	77.1983	86.8688	76.3202	86.8706	142.018	103.282	152.513	135.175	91.2705	103.633	80.8428	89.5217	115.362	142.032	149.683	106.48	71.9737	106.012	103.521	120.509	83.5797	81.7935	90.5532	101.178
ENSMUSG00000024601	Isoc1	90.8752	60.6122	71.7533	172.31	70.3089	93.2951	85.2326	64.9631	188.992	107.035	100.166	77.4523	65.0667	91.5696	76.8171	125.699	73.8598	70.6791	56.3931	68.3975	159.407	113.435	133.883	118.658	48.8241	71.7468	65.6377	100.982	37.6364	26.5673	134.281	182.656	100.691	122.112	75.6999	79.5025	96.8387	187.614	204.496	157.473	68.1214	120.627	136.763	84.622	103.316	84.2308	92.2427	83.8758
ENSMUSG00000085442	Gm3362	101.261	87.7282	202.272	99.3758	113.035	75.8635	77.2337	93.5696	64.891	129.093	70.7591	62.1016	82.6883	107.079	57.9924	84.6014	75.513	58.6405	93.2186	52.6754	13.6281	51.3107	87.0919	51.3755	108.281	115.137	119.783	79.3936	343.265	517.971	56.5217	90.246	84.3751	98.0886	74.6004	35.0275	51.5403	86.4205	115.032	41.939	93.2951	137.048	56.7222	198.865	79.4682	60.9565	64.9533	98.6301
ENSMUSG00000025792	Slc25a10	137.156	50.5571	55.3958	91.3931	84.0802	97.147	82.9078	119.676	81.6965	33.1464	79.8283	47.4606	112.63	116.189	90.3504	164.593	68.2247	50.2793	55.3008	38.4052	105.205	162.225	154.747	174.774	35.8215	49.4693	48.1079	82.3619	27.599	28.4105	102.464	198.107	80.8279	90.9657	89.2005	65.6066	119.392	205.198	242.079	213.437	48.7426	111.372	196.358	114.614	107.093	77.3722	90.108	117.369
ENSMUSG00000008683	Rps15a	62.5384	70.5065	194.011	67.587	102.225	70.4466	64.5043	79.3305	58.0456	163.066	32.4201	75.0874	94.8419	86.2721	57.6055	49.8392	78.8227	69.7478	101.624	75.3483	53.5927	26.588	88.9627	28.5986	103.816	100.19	108.405	64.5502	475.899	463.566	160.568	52.5287	90.9822	92.7362	81.1517	68.6285	148.843	47.9161	76.6368	36.6796	98.3617	103.292	29.5909	241.683	60.6538	85.8249	71.8923	71.7882
ENSMUSG00000040006	Ginm1	119.577	53.5268	48.0412	144.132	74.2816	90.2262	77.096	65.5464	171.168	79.9616	100.096	66.5406	81.8493	96.5812	71.6773	114.852	79.4263	71.3556	45.9563	69.1948	209.458	118.907	155.098	144.109	49.6732	75.5477	72.8922	120.454	34.6438	28.3357	148.284	220.01	104.642	105.591	63.9573	75.417	89.4033	203.793	198.273	163.035	68.8703	96.3407	124.329	69.2988	85.6388	64.1306	87.9593	77.326
ENSMUSG00000020612	Prkar1a	88.2435	80.3547	112.142	125.176	88.754	95.6765	86.8909	79.7816	125.191	142.1	101.106	92.1611	90.5131	96.6398	78.4723	92.4048	100.4	89.239	87.5554	84.0473	132.492	85.9436	111.801	92.2304	87.2772	97.6409	92.7004	94.3576	106.457	105.046	144.277	112.052	103.781	110.965	84.771	89.0231	115.851	122.161	109.969	86.2064	102.746	104.522	89.0227	118.4	81.1473	84.0746	81.5564	80.1368
ENSMUSG00000009549	Srp14	124.335	58.1575	108.625	161.921	77.5589	88.2363	69.6238	76.2198	142.47	114.194	84.9916	60.0205	83.012	89.7058	63.1965	84.6027	76.1769	74.4279	66.6055	61.1389	147.552	72.6349	142.604	83.6806	80.6837	83.1082	76.4745	91.9424	143.701	146.557	153.891	144.995	93.7448	109.607	84.9399	73.4657	103.622	159.612	161.801	105.152	66.5054	117.247	94.1237	133.101	76.7963	77.0507	80.2844	86.7701
ENSMUSG00000031725	Ces1f	97.4756	54.927	42.9587	113.981	72.38	96.5751	93.2138	75.1837	110.633	91.2656	92.5339	105.347	86.6785	96.8229	71.3476	109.411	79.375	83.5317	57.6805	90.4179	168.836	106.411	109.644	116.938	40.7055	76.8128	73.258	187.33	26.9722	17.5875	85.631	127.285	158.018	137.545	93.8889	99.172	91.3286	211.793	155.35	160.213	76.8749	96.5418	86.8737	61.1407	118.723	99.7299	113.365	113.033
ENSMUSG00000024664	Fads3	107.937	51.0747	34.4887	133.045	79.735	98.9286	99.0878	56.1697	159.308	48.769	118.13	52.525	50.3702	75.3608	106.052	107.529	62.5953	89.6631	41.1736	76.4517	126.371	140.547	129.731	148.615	59.117	70.8052	70.1779	117.178	34.3159	17.7895	126.003	193.776	91.6804	104.655	99.4115	97.1884	128.575	219.821	238.968	187.458	70.6621	101.605	106.885	61.6171	107.756	74.7604	66.4304	76.4062
ENSMUSG00000020153	Ndufs7	123.694	61.8963	68.6414	131.037	89.8608	88.3348	69.0796	77.8957	132.073	83.473	87.9078	67.4729	86.664	89.4839	62.7354	97.5631	69.9086	67.8417	62.1411	59.175	158.843	95.7784	146.205	101.276	63.6031	76.3902	69.0771	97.2588	122.426	86.4996	121.63	168.348	100.079	92.4111	80.0078	88.9216	113.582	184.222	183.542	169.154	71.969	107.192	96.4482	98.5207	94.2788	72.244	87.4879	75.6635
ENSMUSG00000020009	Ifngr1	130.041	80.7066	99.7791	138.285	72.8994	79.6695	91.7323	79.6221	191.156	136.104	111.008	91.3848	73.0391	85.1922	77.6153	74.6895	93.341	99.4768	80.0878	74.2532	131.478	88.0316	106.946	99.8043	105.457	108.989	96.0722	115.892	57.9829	73.8072	80.5848	108.241	94.5647	94.1226	79.3069	96.4374	82.0265	97.8897	90.2532	135.117	94.5631	95.3445	108.115	77.5734	127.801	107.882	93.3952	88.3321
ENSMUSG00000016194	Hsd11b1	108.96	33.4842	39.8792	80.5237	74.8322	74.545	65.8829	73.8266	125.563	43.9374	57.7456	37.2007	130.264	137.007	66.1515	148.367	43.1451	34.2357	35.8448	34.595	215.345	124.446	145.567	171.854	35.2148	66.9915	33.589	117.831	44.2914	41.0006	113.89	177.917	81.4975	74.2636	37.1629	84.4642	119.518	405.516	218.67	238.515	33.9196	69.5539	58.9214	71.5308	124.983	78.7528	124.692	127.65
ENSMUSG00000022193	Psmb5	111.566	56.5844	99.0487	145.034	95.114	83.0366	69.8068	86.226	128.709	98.0993	76.9388	60.128	98.0837	104.025	65.2755	99.0962	68.0467	64.5334	59.7726	46.8365	118.637	94.0335	142.428	94.7472	64.7822	87.0998	65.5264	96.2569	160.04	143.708	109.131	150.537	102.701	104.508	84.4326	63.7991	90.8718	163.452	161.069	123.852	62.4051	119.885	97.6874	154.326	77.0863	61.3153	72.6652	100.181
ENSMUSG00000003379	Cd79a	35.8333	123.745	227.111	1.93804	169.011	108.625	111.003	151.703	1.50566	164.54	0.659804	149.313	102.988	123.369	100.8	49.6349	108.201	87.7307	189.297	123.126	0.213664	0.847017	34.6199	2.2356	208.394	148.777	216.821	59.6206	114.53	157.486	83.1375	6.55654	92.3776	83.423	143.749	99.9608	100.447	1.2294	37.4148	0.802925	180.462	119.761	1.88033	265.608	91.3029	130.29	87.8758	82.6945
ENSMUSG00000016252	Atp5e	162.004	70.4249	106.006	168.081	88.6283	79.5082	73.2601	79.3982	123.63	90.9591	78.3137	56.363	100.379	108.205	73.0007	92.8578	68.6515	66.8321	47.2885	46.0186	118.531	90.1332	149.289	85.9146	67.1353	86.2394	74.5702	84.8205	164.889	195.37	102.838	139.005	80.5995	94.1529	75.4555	59.342	63.7024	154.276	156.675	114.078	56.4815	117.655	82.1109	161.95	73.2739	71.6133	75.4999	105.183
ENSMUSG00000005683	Cs	126.602	103.403	60.4523	93.7415	77.1606	96.0164	86.8848	94.51	85.2922	61.0057	97.8884	85.9941	91.6346	112.365	86.3833	128.348	75.7111	78.4109	59.2783	66.1131	148.441	131.876	122.922	177.18	53.8799	73.3795	69.981	98.991	58.937	49.7028	90.179	120.852	76.3775	80.6872	74.6399	78.3684	96.9264	144.568	139.058	193.407	80.0627	104.562	156.619	81.5978	113.277	85.1195	104.171	104.801
ENSMUSG00000001663	Gstt1	124.371	59.7119	76.763	218.34	81.1835	80.1391	73.7188	55.4872	189.821	90.6181	124.665	66.7751	38.7943	62.5607	62.9433	81.44	72.0636	85.3899	47.2957	62.1734	147.831	104.491	135.256	84.132	68.6164	94.6596	77.9754	112.885	50.6348	37.2872	114.649	170.705	122.02	148.159	90.2088	109.127	85.2821	179.439	153.482	122.949	67.3075	152.524	102.963	79.6014	78.0014	69.0682	69.1216	80.1355
ENSMUSG00000015932	Dstn	99.7815	59.3646	107.296	160.211	68.6961	80.0569	78.6121	62.1695	178.001	117.491	125.411	75.3598	82.413	82.8523	68.4679	86.5496	93.0095	83.1209	68.9405	69.6811	163.881	95.0925	124.134	87.6106	65.7016	81.9745	70.2955	95.8669	78.5723	73.6429	145.985	131.609	92.6656	108.495	62.2575	88.1758	98.9798	186.399	142.957	114.296	72.3703	102.775	115.778	96.5442	83.0874	74.5359	78.1612	82.7842
ENSMUSG00000021091	Serpina3n	115.965	68.1761	73.9903	106.163	62.4976	101.527	98.5271	80.1211	174.622	74.2069	120.353	63.6698	71.463	66.9588	102.107	91.5788	80.4048	65.8308	72.3676	66.1471	163.769	140.735	116.164	147.608	64.3237	90.507	55.8344	96.0633	30.7396	36.8667	72.4588	106.851	58.017	118.779	86.0398	103.158	101.85	124.88	139.871	142.832	84.9026	96.6885	239.832	63.7002	123.286	88.8981	99.6396	109.831
ENSMUSG00000022555	Dgat1	142.424	53.2512	44.8336	110.556	75.4736	78.8481	70.0292	77.7173	102.526	54.6079	84.0381	60.0054	113.627	87.9336	60.0264	103.772	86.0576	66.4832	69.3497	68.7367	194.833	136.814	139.488	147.569	35.7934	61.1591	71.8682	130.631	52.9474	37.9762	143.931	207.983	107.836	84.0154	66.9238	63.7703	100.538	232.858	197.966	177.353	79.6704	75.0959	115.563	56.5957	88.634	67.0082	85.3114	86.6516
ENSMUSG00000031357	Syap1	122.701	63.7857	57.7941	152.837	69.0419	94.1676	85.0217	61.9828	198.606	91.5334	130.379	79.0608	64.3019	81.941	80.2234	107.353	81.451	80.2958	54.1346	70.2841	171.557	124.211	125.999	144.067	60.7217	74.8574	62.2858	100.744	41.4564	38.0083	91.6418	150.483	92.2692	113.621	70.7168	88.2251	85.5987	184.906	163.326	141.29	74.4117	104.435	135.133	63.3338	92.1779	69.9909	79.1379	75.3331
ENSMUSG00000031799	Tpm4	93.7444	92.7645	117.258	109.142	104.722	95.8425	98.592	89.3117	147.222	137.58	95.3697	91.9544	86.2958	92.0777	90.5743	92.1318	117.494	94.9772	98.6465	90.8649	91.5413	80.5043	91.3029	59.6847	112.722	96.1808	109.842	79.7862	106.247	132.084	103.733	78.9258	90.1875	104.808	86.0641	83.734	108.684	96.1129	79.545	60.0377	104.315	100.757	79.0146	104.356	93.0256	98.3438	85.5976	83.7267
ENSMUSG00000025791	Pgm2	90.4044	62.4238	50.7892	102.446	65.023	94.6653	83.93	73.5874	116.468	67.8667	127.366	82.7725	96.5596	99.9248	84.0894	116.393	75.0675	84.1318	55.0804	76.3879	133.753	133.578	136.514	149.538	49.9432	70.8513	66.6558	123.803	30.2611	24.969	97.9723	147.263	96.0131	104.977	85.7465	91.2002	90.7599	174.854	167.866	159.894	74.9444	105.416	168.772	69.8426	100.808	77.1139	96.4892	95.1497
ENSMUSG00000000563	Atp5f1	128.768	60.0817	78.4461	116.922	81.4929	86.9566	79.2827	79.2193	104.87	84.5966	76.6374	62.0067	96.9458	106.956	63.0153	109.954	73.3084	62.6116	55.6505	50.7394	123.735	92.9712	121.986	112.914	61.6366	84.0418	81.8064	101.993	114.461	101.074	115.39	164.504	97.9274	104.788	69.3172	65.2469	86.5178	185.662	180.937	154.143	66.018	101.212	109.032	121.038	91.7123	74.3597	85.7997	94.8763
ENSMUSG00000023307	2023-03-05	115.802	63.8868	58.0274	145.458	83.6492	82.2845	73.8703	73.2655	145.057	75.2157	100.808	72.0996	82.5798	85.55	62.5806	93.3413	83.0835	82.4049	64.0754	79.9191	181.302	119.99	139.604	133.862	53.0708	77.2868	76.1398	105.507	96.2137	60.5287	148.088	185.648	92.3579	96.0722	64.4986	69.2733	91.3443	155.062	149.285	149.837	73.0761	91.9156	111.484	78.1731	81.1807	62.7166	83.6486	68.6294
ENSMUSG00000000440	Pparg	165.05	106.489	37.12	138.174	82.9475	120.706	104.484	68.8889	166.363	85.4253	163.603	83.9064	68.8849	97.361	75.1527	117.575	75.4134	80.1409	42.5758	69.8714	148.412	123.651	102.896	146.539	52.2951	86.0484	70.6846	117.399	22.0034	15.6718	94.8251	198.003	108.654	123.625	88.8653	89.7691	84.5981	160.054	122.8	155.039	65.9158	111.121	112.361	43.7689	47.164	38.4078	55.2797	80.8871
ENSMUSG00000000326	Comt	117.159	48.511	38.8618	89.6076	104.468	131.872	109.442	99.4988	134.259	45.1284	107.846	49.3263	102.281	148.513	101.269	191.748	45.2175	60.0225	32.5298	46.4855	136.4	127.293	100.558	151.028	53.5039	57.9943	42.3117	59.8581	31.2443	23.5663	69.3561	102.756	68.9659	88.4098	72.3859	84.0553	95.9401	230.943	226.489	237.538	39.4841	80.6289	137.175	97.4651	110.225	74.1445	105.794	106.908
ENSMUSG00000051223	Bzw1	84.0738	73.6409	98.6741	102.1	86.6274	95.1786	82.435	80.7004	124.5	125.415	85.8598	92.3053	83.1896	91.8773	73.332	92.4166	96.6461	81.3791	78.5594	86.0903	124.477	75.1616	103.43	90.7132	82.1142	95.3567	94.9159	87.6802	111.954	118.781	130.9	119.373	107.806	115.095	78.9465	80.1637	123.609	125.586	117.92	92.8573	90.4017	96.8679	85.8821	108.02	77.9381	78.7584	89.5107	79.5129
ENSMUSG00000023224	Serping1	52.747	62.6208	143.791	191.922	42.9498	65.7576	82.421	66.6815	225.137	146.559	180.462	97.4643	95.3345	65.1332	102.39	92.5334	114.708	103.132	96.9787	98.6323	108.322	91.9607	128.118	95.43	80.4131	108.323	69.7548	89.3336	106.501	92.3885	74.3493	90.2748	84.9577	85.6437	69.6322	100.499	76.0469	123.321	72.1716	46.4393	105.614	82.2141	87.7429	50.264	81.0696	89.4851	70.4236	105.136
ENSMUSG00000043483	Gm6863	88.7704	60.8458	123.364	104.114	88.5478	70.7306	72.6172	78.885	85.0146	112.674	62.8041	66.323	101.306	90.7989	62.7914	68.7063	76.4189	82.4325	66.4961	68.9937	109.154	68.723	108.832	60.5191	83.8952	91.6608	95.3888	85.3974	274.316	243.92	148.3	113.515	80.5915	95.0395	81.0573	71.5354	120.609	97.1176	136.694	69.8974	75.6762	105.668	57.0361	168.617	68.1903	82.4859	79.1122	76.7735
ENSMUSG00000020190	Mknk2	78.9485	65.8525	87.4482	118.877	109.138	103.511	106.799	130.789	69.4621	31.3513	101.234	91.1508	134.842	95.6524	93.9929	118.872	51.0038	88.781	77.0203	90.4185	66.8689	146.375	117.994	101.35	66.7738	45.7963	51.8671	69.3054	64.2044	65.7617	98.5912	143.207	78.2414	63.2921	133.54	115.021	134.781	87.6035	180.742	116.449	32.061	109.097	101.481	104.779	90.1611	106.926	100.569	108.053
ENSMUSG00000019370	Calm3	78.7765	65.3031	141.796	157.298	77.8038	73.4592	85.6682	83.913	137.831	110.072	92.7412	72.9407	86.8003	92.8805	82.2045	95.0796	69.0939	86.0408	68.0681	71.4978	107.872	92.1037	152.626	87.4925	79.6478	85.8874	65.5878	71.1195	94.3362	91.1196	137.562	134.75	79.7818	96.3381	88.0677	90.0139	89.1088	117.772	119.803	77.5913	64.21	124.362	100.296	145.153	76.0471	86.1615	71.5287	89.8636
ENSMUSG00000019877	Serinc1	73.0889	58.4805	71.9404	158.732	57.0405	76.1666	76.343	56.894	186.867	129.981	107.623	86.8685	83.0772	86.3745	72.1389	100.989	85.5466	84.7507	57.2837	80.6766	203.118	101.264	118.425	108.755	54.299	72.1931	64.3738	99.3822	32.8219	28.3977	140.324	156.272	105.408	112.694	65.7228	91.4159	92.224	165.739	151.764	112.51	76.7554	101.844	108.453	61.899	89.9189	74.4169	85.993	70.557
ENSMUSG00000024099	Ndufv2	117.718	50.6754	71.3212	119.518	79.3998	76.8888	71.4033	66.3177	113.657	78.9582	72.9396	54.0659	88.1919	95.8373	58.2234	108.485	63.4422	60.6609	49.5953	49.071	148.825	95.2498	148.607	109.739	55.9038	74.4351	73.4796	84.923	97.6199	94.8309	158.644	163.119	88.3351	87.1922	67.9724	71.8469	98.435	187.976	188.048	138.913	57.8654	110.188	103.69	130.008	90.177	70.2762	97.3285	92.8902
ENSMUSG00000025868	Higd2a	143.257	71.6198	103.037	170.818	86.9081	76.9321	69.7784	79.1687	137.208	97.175	80.7788	54.7219	77.0959	81.9361	61.574	77.5117	82.9718	69.1392	61.3537	46.2615	130.384	100.144	129.254	82.2696	77.3387	90.9975	85.0149	89.8394	88.0633	133.283	145.115	133.272	71.5576	90.7448	71.6373	75.3599	90.9939	170.621	142.488	107.577	60.9787	102.405	89.5678	116.54	75.5969	71.5593	67.5889	96.5372
ENSMUSG00000038521	C1s1	84.6417	72.4679	94.3009	133.764	55.9404	80.48	85.1029	69.6591	179.908	145.637	140.006	93.5295	66.9577	70.5082	90.3017	81.4724	106.901	98.3366	74.7429	91.4083	134.89	111.552	107.998	104.741	75.6576	110.042	82.2718	100.325	43.0822	43.9268	66.1761	96.942	103.651	119.401	89.9717	108.368	81.327	112.834	88.2169	93.2274	99.0647	113.695	105.944	59.2907	82.7025	89.9316	82.106	92.2156
ENSMUSG00000029430	Ran	102.963	61.5025	103.609	95.8317	93.4137	94.8416	79.1154	80.1164	90.8735	106.479	70.2653	61.5151	107.577	99.3765	65.2636	91.972	75.6153	60.7656	68.5421	50.2295	103.087	76.6262	111.109	87.8537	82.4197	83.2616	86.3121	81.9328	147.577	165.941	121.511	111.712	89.0596	108.473	78.7398	66.392	106.113	149.001	149.173	115.915	72.3847	103.833	84.2119	158.985	77.7398	72.2267	75.708	87.0412
ENSMUSG00000041203	Trir	87.9285	83.7445	123.171	99.0026	118.12	94.6889	85.5477	85.3424	85.5522	108.212	77.1625	67.3353	98.5026	83.9749	71.3328	70.6114	78.0868	77.8126	81.261	62.9366	81.3129	68.2383	97.2569	62.8945	103.425	97.3695	91.0893	69.927	190.906	227.03	111.078	83.1437	81.0605	102.756	102.041	87.132	103.515	112.988	113.821	98.2641	69.3341	101.02	65.2458	151.739	69.8544	78.0206	69.3033	83.4573
ENSMUSG00000037266	Rsrp1	115.143	145.708	65.8956	82.1866	105.489	96.6572	92.1636	106.313	57.1044	61.0889	88.6988	121.397	95.6181	95.1902	95.1641	71.4261	109.615	87.7616	139.489	111.9	51.1999	95.6409	41.7755	86.8866	148.208	102.727	147.636	97.5783	108.63	112.788	46.3964	55.3279	91.7293	76.1605	118.984	103.605	91.2335	50.5901	62.0241	124.028	97.9241	59.8288	95.9239	68.4865	101.25	113.749	104.608	112.69
ENSMUSG00000024399	Ltb	16.3064	93.1266	231.007	4.56341	164.19	86.3836	81.4396	122.292	2.809	130.23	1.20484	77.3395	94.9309	102.184	63.9548	41.1886	78.8534	67.1657	117.882	72.2898	0.903533	0.508783	40.7449	1.28916	144.256	95.5667	132.535	47.8506	391.83	508.237	102.182	6.62731	91.7107	92.1563	118.785	74.3282	152.371	0.692636	47.4205	0.862462	96.0281	115.129	0.602385	288.363	57.0668	99.1895	72.3721	66.9046
ENSMUSG00000024835	Coro1b	81.8001	67.2555	104.813	104.015	84.106	80.4603	87.6542	73.8253	89.9098	93.3814	76.2137	75.3575	96.3167	76.1809	73.056	75.7107	88.3013	90.8458	94.7734	85.0778	104.469	88.621	126.539	85.1167	91.3454	89.1667	81.2875	103.861	112.618	129.259	131.852	137.115	90.1313	76.0328	89.8362	89.0218	116.163	126.346	122.499	90.6611	85.5892	85.3165	59.5678	122.447	88.3303	91.7038	87.0971	90.3329
ENSMUSG00000045799	Gm9800	76.8299	98.7191	172.005	79.6274	103.704	95.3039	93.5568	103.017	61.0653	113.612	72.1	82.0562	100.679	118.807	70.7446	74.6235	109.239	82.1745	94.2829	61.9573	31.6867	52.3392	94.3741	53.3185	115.213	126.493	129.863	79.5867	144.879	180.597	46.5265	82.189	76.4962	90.2275	100.727	63.4759	49.8392	111.952	83.1491	65.7433	94.7593	113.991	42.4295	209.905	71.1582	90.1769	76.4171	123.77
ENSMUSG00000078193	Gm2000	81.5914	82.2638	155.366	111.363	121.912	66.6635	71.5364	82.0173	72.8831	135.377	43.206	56.6206	109.95	92.4776	63.2727	47.0145	71.0049	81.7352	68.0743	51.1746	73.5947	41.0213	97.7163	43.3083	105.763	105.082	107.214	82.2072	328.294	303.476	92.8287	68.3494	65.136	83.5239	106.383	74.5769	83.0131	70.5113	107.572	45.6192	76.222	95.3767	37.6231	197.737	60.091	81.5454	71.0144	78.876
ENSMUSG00000073676	Hspe1	105.256	52.3813	95.203	103.16	88.7306	74.8022	60.3475	74.9038	92.5951	95.1808	51.2298	51.6089	94.5961	84.3654	51.9546	72.4998	67.8882	52.8538	58.2967	47.9945	140.912	57.4911	98.9099	69.7935	68.9308	68.6438	77.31	78.5397	190.209	176.982	120.906	100.156	89.161	97.8387	90.0524	82.2278	145.549	162.882	151.131	138.658	52.1704	105.176	69.4584	184.168	81.7432	78.8209	99.4914	94.807
ENSMUSG00000056612	Ppp1r14b	118.945	63.6433	130.795	121.752	102.981	86.0799	84.0272	92.3159	109.292	73.2945	101.311	59.6078	104.92	94.684	67.9733	83.6049	69.375	62.0467	70.4505	42.4291	63.5489	79.4536	145.832	78.2124	77.3583	104.735	80.5339	82.8211	153.056	209.863	70.9814	140.51	82.3213	93.5525	94.6665	72.9596	64.7037	134.825	120.119	80.1973	52.1567	113.738	85.3483	151.501	61.1289	61.596	58.0276	87.0571
ENSMUSG00000037710	Cisd1	138.433	47.656	49.8173	124.189	76.9758	83.8955	72.7606	66.8423	119.282	57.4217	80.3033	53.1338	110.856	120.873	63.5331	112.045	58.1939	57.3645	44.6035	54.1733	161.8	102.937	122.482	118.292	46.4079	61.3291	62.0219	94.2323	48.7994	60.64	130.536	164.198	97.3217	85.9363	54.0154	66.7209	79.6182	214.873	195.184	187.782	50.2017	97.946	107.412	86.0244	90.2986	70.0677	99.7565	88.001
ENSMUSG00000025203	Scd2	58.0838	51.048	36.443	22.6551	115.677	167.114	132.338	147.397	60.9603	58.1758	83.2815	41.1278	141.59	145.723	106.954	212.822	46.3866	32.7687	28.6915	25.7409	85.8738	92.0731	50.2829	141.579	48.0085	71.1132	43.4083	46.7625	26.2396	27.6229	36.409	49.9984	76.4216	104.556	68.8703	71.94	119.623	327.513	160.42	265.999	32.4541	79.9326	183.91	76.6797	111.502	79.6021	106.143	129.999
ENSMUSG00000029063	Nadk	87.1235	73.1742	67.751	106.54	71.6234	85.9119	91.0068	72.2636	100.964	79.501	94.1066	75.5792	85.7726	77.2237	71.2449	97.1145	72.9733	72.5245	71.0813	75.9843	110.848	98.8074	116.74	121.63	58.151	78.4804	72.0346	107.072	45.2522	38.8621	106.073	143.445	110.699	108.137	86.1518	91.5051	96.4807	168.14	154.912	163.067	75.5236	99.2696	96.8242	83.566	100.367	82.3248	92.8771	88.011
ENSMUSG00000073409	H2-Q6	36.0322	120.541	143.05	37.819	114.481	83.6476	75.4112	131.751	21.827	128.835	28.7709	106.598	99.7755	100.811	95.6325	55.6815	102.367	93.6062	160.845	101.026	31.4444	41.2601	53.2832	39.0821	137.797	115.765	134.62	73.0694	246.956	258.84	88.4513	33.4939	95.9	74.637	93.0261	81.3579	119.139	41.563	40.5528	26.47	127.46	87.9396	31.0732	120.284	93.6992	120.356	84.0004	89.5264
ENSMUSG00000034024	Cct2	66.491	68.2579	105.04	84.3695	81.0396	82.6338	71.9807	80.505	98.1579	129.779	69.1581	77.5239	84.8624	88.2981	73.6496	78.6988	87.773	76.9015	90.4098	75.9773	124.718	63.8087	94.7614	79.8714	89.1665	90.9327	92.84	84.2649	161.335	144.594	102.063	87.4948	89.5188	104.706	80.9468	77.2908	112.244	117.35	106.308	97.4772	87.627	96.3869	81.4089	125.419	82.0626	89.3525	88.5777	82.4207
ENSMUSG00000038612	Mcl1	65.5251	94.2441	137.201	58.3044	112.79	84.7077	83.672	101.505	59.941	108.643	53.6074	95.8898	94.6185	94.0887	77.1609	67.5901	99.1264	85.5466	113.606	108.773	53.0627	50.7892	69.1685	46.7912	130.632	98.2031	125.312	68.894	172.756	201.556	108.882	60.3468	87.9567	83.0259	99.7207	93.0968	132.574	48.0328	60.2902	48.2392	90.3843	91.3389	43.6095	158.205	88.0563	102.213	95.0562	94.5111
ENSMUSG00000037060	Cavin3	166.906	55.4845	63.6534	260.583	69.8627	89.6465	93.9875	48.4547	281.38	73.1607	137.693	45.8921	34.9925	59.0347	91.155	77.8571	64.4974	74.2309	31.0929	55.9407	180.379	126.108	154.942	77.4795	65.815	64.0756	51.3205	98.687	22.8795	22.1192	140.322	160.378	60.2436	92.8989	79.3127	77.2944	86.4318	102.016	154.706	82.3963	52.3469	122.996	194.664	54.7134	61.1125	45.3612	34.9681	51.436
ENSMUSG00000054364	Rhob	126.724	84.4278	55.0856	158.106	80.5557	112.569	71.7603	70.3773	87.8603	47.5378	143.075	57.0415	70.4413	63.7039	50.2049	96.6848	54.4743	58.6299	44.6561	60.9884	114.239	100.697	93.2605	92.4212	65.6281	70.4181	49.8272	90.1532	38.4831	39.8333	139.153	336.515	120.139	96.2164	112.991	109.838	93.7558	137.312	161.676	258.417	36.447	80.028	71.8141	83.9859	53.1307	46.1483	46.3292	58.785
ENSMUSG00000042312	S100a13	173.591	57.1117	81.405	209.311	81.4252	73.521	71.523	70.9972	159.425	71.4444	89.478	45.9351	80.2112	91.7446	63.7691	83.3847	56.2014	70.6751	46.0786	42.4835	117.644	95.0749	177.833	67.5752	65.5042	88.8297	73.2681	101.457	115.291	102.419	104.882	148.426	62.8696	91.5617	78.4901	59.2801	57.8259	141.243	123.259	103.56	47.5081	125.074	86.7804	132.539	57.0732	61.8473	70.8546	104.37
ENSMUSG00000020088	Sar1a	78.1121	59.2625	90.8839	168.669	68.3854	73.62	72.357	65.0727	167.216	107.684	106.518	70.7487	77.6549	82.69	66.848	87.0461	74.8205	77.8141	57.4712	59.5053	138.873	93.7402	136.014	89.067	62.3287	80.2909	69.3359	100.744	50.5123	67.0495	129.16	164.602	102.647	114.4	72.9335	78.8243	91.8171	152.386	141.066	93.8576	68.3699	106.636	96.7884	84.7588	72.6162	63.6895	70.1051	71.0327
ENSMUSG00000029048	Rer1	88.7923	55.3683	91.6777	145.272	81.8988	79.395	69.505	69.233	132.814	111.326	80.0228	69.9373	77.4834	87.6535	64.2707	91.0666	70.8188	69.9168	60.3587	62.4101	145.254	81.0717	119.708	81.5216	66.4395	77.2815	76.0648	80.2543	99.4042	105.321	136.581	128.447	80.3257	99.2659	74.7435	79.2443	103.792	155.609	138.612	107.965	64.5298	103.557	89.8337	112.145	77.6451	70.1982	74.1475	78.6173
ENSMUSG00000001025	S100a6	79.1163	50.5681	150.943	214.052	57.7793	59.2561	57.4475	59.187	182.662	107.181	152.85	56.3551	107.31	61.603	74.6001	74.0167	99.2723	97.768	72.9406	50.6388	105.94	97.1996	195.882	74.6211	77.4511	92.2934	61.3597	88.3931	108.76	100.516	107.567	89.6017	72.0709	85.3107	67.2439	67.0918	71.6163	124.031	91.595	65.5936	63.5347	84.8364	84.5818	109.51	67.5938	66.682	62.5252	112.712
ENSMUSG00000036905	C1qb	45.3237	54.1845	171.353	156.174	56.8077	43.3711	80.5013	65.2112	93.1455	190.075	56.0189	78.2423	119.056	59.4157	77.1493	69.2476	108.996	90.5839	124.693	81.527	60.6021	55.4383	154.21	34.4289	94.9635	119.876	72.7172	78.3527	145.569	147.617	97.9234	48.1398	79.6147	79.4523	76.9629	94.16	79.8602	84.9861	61.5864	42.1874	99.4881	87.2297	26.2997	179.524	98.9715	117.416	82.0987	140.413
ENSMUSG00000026626	Ppp2r5a	109.179	62.0075	44.607	65.4495	87.6813	95.8363	88.9929	102.855	81.2293	51.3143	87.7279	69.187	99.587	102.433	73.0863	127.034	65.7562	69.3658	55.9297	64.5442	99.9803	118.493	102.442	140.17	49.462	61.3835	69.723	88.7393	54.0743	49.4213	85.2773	121.016	107.207	98.6706	93.3578	90.0218	101.887	147.727	164.313	181.06	56.5881	98.5008	128.211	90.9156	86.8012	75.1607	96.1023	94.1343
ENSMUSG00000021546	Hnrnpk	83.263	82.1136	91.7903	89.4042	86.6675	93.9843	84.7256	79.3484	109.958	135.773	94.3567	92.5626	87.5183	94.1748	80.6353	86.1769	93.1678	83.1833	81.7146	78.4508	83.2627	79.0878	95.2258	85.3863	86.3421	97.9822	102.511	91.2862	99.1022	95.1741	96.5253	96.15	92.984	105.479	78.7285	78.2567	91.975	116.121	95.5312	82.8956	94.017	87.3015	86.7566	98.6157	76.8309	80.2788	81.267	84.6452
ENSMUSG00000062070	Pgk1	100.208	67.5311	88.3465	80.5656	79.6255	89.6847	75.2196	85.8088	82.1187	84.8862	77.0267	59.4774	111.994	106.111	71.3751	112.76	65.4017	57.2578	54.5984	47.0628	112.593	85.1975	97.3659	120.019	73.8998	75.59	74.72	74.9791	119.112	116.14	99.8115	112.446	86.2622	98.1043	69.5417	62.8939	86.5137	152.215	132.068	135.975	61.6088	104.631	117.611	113.826	92.8681	81.2199	89.1386	104.539
ENSMUSG00000000787	Ddx3x	87.6039	84.2495	92.8856	87.0743	92.2164	103.461	98.6358	80.6706	112.056	133.659	101.462	106.058	86.826	86.3994	78.8621	101.729	101.781	85.3496	85.9738	95.4548	102.236	73.7259	65.5585	87.2392	75.0072	93.0036	93.3546	81.7722	69.9606	61.5092	87.9133	93.6147	107.841	112.748	76.7377	79.62	84.5712	140.447	87.2055	93.6578	96.2461	78.3702	78.7597	81.6349	84.2545	82.0534	89.8278	84.2488
ENSMUSG00000024870	Rab1b	71.8839	62.8359	101.856	156.421	76.6069	74.9404	96.1127	82.5512	96.812	73.5072	89.5062	62.3812	98.6209	94.35	91.1198	115.441	58.5391	77.04	56.7978	66.2535	91.5094	111.697	147.285	110.824	56.8249	63.4338	57.3544	79.4264	51.7631	95.3729	108.04	148.04	68.8759	82.8107	82.908	80.254	74.9997	133.733	158.378	95.2165	49.3546	105.697	112.611	114.819	95.2966	89.4491	74.5636	99.4764
ENSMUSG00000024782	Ak3	97.4928	63.9069	50.9831	108.333	69.4477	89.7276	84.1985	69.5667	127.058	59.3731	101.603	60.142	57.7589	81.9428	71.7536	104.447	58.4254	67.9732	42.2768	58.3103	126.24	98.0625	96.1874	123.696	58.9086	83.9124	68.5376	107.868	37.3577	25.8059	85.2856	129.512	110.048	122.588	86.3334	99.9944	98.4759	164.969	158.906	172.568	62.8479	112.367	131.47	76.4692	107.702	79.8071	94.8295	85.6478
ENSMUSG00000024480	Ap3s1	118.381	53.6174	61.0916	167.514	77.9306	84.6364	72.211	60.2023	151.866	71.6713	91.4725	63.2663	77.9362	88.4902	63.2515	103.313	72.5328	68.6255	46.5891	62.1294	230.161	105.246	127.853	107.307	44.6638	61.7854	51.5667	92.0909	54.4188	40.4558	140.869	143.984	72.6239	86.858	54.8694	63.0731	85.3381	160.545	150.673	130.376	60.6214	86.2813	107.7	85.8059	84.0511	61.26	93.2299	73.9916
ENSMUSG00000031839	Hsbp1	118.928	56.2415	83.9459	165.236	72.7617	76.0684	65.3628	60.1083	145.385	89.7189	79.629	55.9946	74.0338	88.6634	57.1355	81.5319	73.3428	65.199	51.5359	56.6706	186.45	91.7897	129.554	89.4977	60.2528	70.0832	62.2706	82.333	85.5861	67.634	138.579	148.302	89.1015	91.0093	59.6745	65.9036	109.856	155.529	158.149	117.293	66.0398	91.0819	94.8438	96.5764	79.8378	66.3352	69.9665	67.904
ENSMUSG00000054312	Mrps21	147.307	59.1545	80.1295	154.178	85.6953	68.8454	71.512	69.2014	103.491	76.0423	70.9618	48.5281	80.0921	98.552	62.3204	85.7497	70.5523	59.6	44.7429	40.6628	120.564	94.8401	130.718	87.9332	57.8546	79.0149	68.6243	87.4859	98.558	121.6	111.155	131.274	70.8228	90.3027	83.3665	77.7341	74.6722	170.841	157.291	119.472	52.3977	89.6743	96.2509	114.73	92.0125	72.0974	81.7831	96.6258
ENSMUSG00000034484	Snx2	55.9015	74.6574	106.113	73.3636	90.1131	88.6756	87.8685	85.1194	97.0338	141.74	66.9066	100.134	85.8939	97.0086	77.0002	78.6396	89.1052	90.3432	100.187	97.8226	85.3353	60.7192	95.3345	70.8467	107.428	101.93	108.615	80.6542	70.6086	73.4049	90.4148	76.2568	105.075	107.684	86.1272	93.0709	103.15	101.717	90.1278	83.31	100.755	96.8151	70.9725	115.755	91.804	89.5231	81.9274	79.7635
ENSMUSG00000020664	Dld	109.141	57.8336	49.324	110.116	68.9124	81.4925	72.2862	72.9201	115.694	68.343	80.7202	66.2482	86.4845	100.882	65.2414	112.308	62.3402	62.1217	50.4258	56.8579	184.368	95.917	107.446	144.851	47.47	69.6037	59.9012	86.8915	48.4443	37.7081	114.437	149.411	102.655	98.0638	60.8622	73.935	89.278	168.043	149.925	170.721	58.2421	99.0115	113.811	76.151	89.6888	68.3717	96.8238	88.6939
ENSMUSG00000021134	Srsf5	138.68	127.37	80.5177	68.8407	105.911	96.1498	77.1392	88.6436	89.1247	94.7704	98.2426	116.065	78.9714	97.8064	98.5954	66.6528	117.185	103.555	121.189	111.828	78.5608	87.7303	55.4688	91.4917	115.806	112.911	158.763	102.226	108.417	100.228	50.3897	62.9689	77.415	72.3947	86.6652	64.9451	65.2578	52.5514	34.928	80.4629	119.259	55.8261	85.032	56.6526	85.3312	91.2874	78.8822	90.9137
ENSMUSG00000005610	Eif4g2	102.555	93.625	65.2455	61.5312	97.4097	115.474	101.246	93.9005	99.6917	89.1316	107.07	99.1271	79.3594	84.9209	80.9395	98.0456	81.2198	75.6841	78.4458	88.4246	97.3918	80.7278	66.2356	96.3896	82.6384	90.2726	89.0845	86.3555	89.2217	81.7844	62.7688	72.0699	102.739	107.163	82.1116	88.2076	99.8038	111.838	97.2033	116.626	91.5563	82.9823	112.767	74.285	83.9734	77.6231	87.7385	84.0066
ENSMUSG00000031029	Eif3f	42.9769	72.6167	174.104	100.139	86.4562	67.7703	72.8441	76.5296	69.35	119.487	57.9095	77.0601	96.6937	89.5196	74.7823	63.8201	83.7087	80.5326	82.7726	81.3258	73.5036	55.7965	101.709	44.4669	92.7963	86.1886	99.834	57.5814	237.778	278.718	119.046	69.7142	82.1187	67.5778	79.6081	71.9642	106.161	57.6647	87.3868	48.7968	72.6562	109.545	47.7509	150.967	67.8871	91.3159	77.217	81.0912
ENSMUSG00000114003	Gm9616	66.0248	58.1147	151.681	84.4226	78.1635	65.3398	57.458	69.4087	59.262	144.506	45.8511	70.8617	85.7099	76.5256	57.2026	49.4985	74.8066	73.7379	81.9863	74.6344	115.355	36.7387	101.703	42.3321	89.9529	91.3122	92.5116	65.6082	324.748	287.976	163.044	66.6412	69.1636	74.9309	73.908	71.1867	120.35	47.9266	82.087	45.3776	93.8975	98.0245	36.6378	176.617	55.8178	82.8341	85.6672	69.0873
ENSMUSG00000032047	Acat1	103.023	72.0947	55.9996	124.75	71.3993	87.8009	77.5415	65.2193	137.582	84.6194	97.2334	82.8766	64.3587	87.5306	68.9186	101.604	66.0542	76.8113	51.8536	65.0296	159.647	100.571	108.293	119.511	47.9536	73.0416	66.8231	96.1957	42.1024	41.3817	94.2029	132.287	111.347	97.93	68.6771	83.7981	80.5744	139.542	130.614	139.81	63.6151	106.208	121.233	73.3034	92.3715	73.3947	90.0694	82.9228
ENSMUSG00000031827	Cotl1	23.0318	73.177	206.876	38.2158	115.088	70.6573	73.8249	111.778	19.1086	118.924	16.8655	84.9879	111.705	92.3545	77.3049	49.4543	79.2613	78.0721	115.769	82.3224	15.8385	13.3708	62.9021	9.49018	128.04	81.24	109.52	40.8991	326.62	371.629	91.0347	13.519	77.063	77.1866	99.5794	76.9875	154.809	15.5191	43.1223	6.03644	87.3675	105.117	15.4491	238.958	63.3581	107.302	79.7894	86.1735
ENSMUSG00000019179	Mdh2	105.474	77.8354	60.3496	104.364	73.6951	85.6991	71.896	73.0245	100.436	60.8926	88.7925	68.7247	88.655	93.8738	68.0634	103.2	56.375	61.9717	51.9498	53.6564	130.991	107.967	127.536	143.081	52.9586	73.1774	62.6226	81.5432	64.9556	71.6414	106.555	137.809	74.8392	84.3861	66.7602	69.2437	87.7028	135.533	144.831	155.984	61.9999	98.3364	120.127	92.0463	93.4925	72.7634	83.4782	81.5705
ENSMUSG00000029810	Tmem176b	64.3762	67.2839	177.464	85.6288	71.4858	70.7268	70.6861	72.9482	102.593	186.913	63.8389	93.6891	69.9956	66.1396	64.3146	51.2262	112.08	74.5649	121.335	75.8449	59.4519	45.9341	86.9778	29.7427	101.148	124.712	101.173	80.6302	146.143	150.786	103.456	53.5355	73.4445	119.214	84.6448	87.1956	103.98	81.6437	68.0411	40.6333	105.194	105.789	42.3677	145.875	77.6202	82.2444	77.4916	85.5778
ENSMUSG00000033917	Gde1	73.4695	41.1295	52.9071	102.343	62.7447	61.7429	67.2803	67.1938	102.935	66.0722	72.1285	45.7207	102.904	87.4128	54.7309	99.2529	68.86	60.683	55.3962	51.8034	142.922	89.6221	127.048	111.656	40.1007	62.3737	57.7388	98.5569	49.3116	46.6147	105.16	164.316	113.346	94.7187	62.3918	75.8174	99.9046	237.503	191.162	171.957	54.7842	87.3081	100.599	74.9141	103.935	69.3612	98.7836	98.5813
ENSMUSG00000020708	Psmc5	91.0226	55.3207	61.1117	94.3437	79.5895	78.1762	73.2067	67.463	107.166	88.9376	90.8923	65.9756	82.122	90.7354	70.3386	86.2322	75.6089	65.6715	62.3241	58.9559	147.079	91.4807	134.116	104.993	68.8648	75.7419	69.8356	87.9619	95.606	85.4888	95.2547	117.365	82.5834	100.356	74.9847	81.1891	92.7943	129.56	137.114	122.92	60.386	98.4006	108.711	96.1064	76.9882	70.5306	82.4606	83.6902
ENSMUSG00000032294	Pkm	82.0633	75.4946	61.9335	54.8399	97.9906	90.8324	91.5079	108.696	38.1463	45.0835	73.0372	56.7726	115.468	125.507	93.5127	151.314	61.1617	52.7386	58.4995	51.1469	101.205	111.654	86.1297	159.021	71.4289	61.8162	58.0814	66.7315	84.916	88.607	76.4723	89.6474	58.1832	62.5351	72.2302	60.9324	104.029	123.83	128.069	163.927	64.0913	68.803	139.491	90.8798	119.818	86.6432	112.35	109.3
ENSMUSG00000025351	Cd63	97.9805	45.5603	93.1652	140.4	67.6467	75.2946	61.5412	60.0742	123.658	115.004	81.1468	64.0799	74.6312	69.2376	56.5746	73.0679	77.9959	67.4251	65.6467	51.4456	106.853	79.8129	129.121	71.5975	64.9058	83.0896	71.302	105.038	100.568	92.6146	125.598	130.097	95.5507	110.365	66.0425	85.7115	86.0972	155.39	154.392	102.868	65.7351	86.8219	65.0644	116.333	70.0495	67.6119	68.2993	83.3916
ENSMUSG00000020483	Dynll2	77.2468	57.0683	60.818	153.571	69.6382	92.0214	89.2512	67.2302	141.825	68.3914	118.498	64.1402	92.5424	81.8451	75.7221	108.189	51.2819	71.2471	32.753	51.8192	104.27	92.7495	130.357	98.2381	53.7942	72.8606	54.9325	79.9206	47.208	41.6175	96.5976	148.732	96.0697	117.821	93.2465	97.9437	85.1113	158.029	175.584	116.403	39.9064	105.935	101.172	75.2328	63.2407	65.885	69.5179	92.1363
ENSMUSG00000020077	Srgn	54.3504	63.3376	150.395	60.885	86.5148	60.0779	62.938	67.3628	63.562	178.101	36.1595	79.3076	77.0426	85.8098	56.4411	52.6467	97.1161	77.6171	113.711	88.3518	61.4111	29.7848	66.4513	29.2205	102.956	95.0925	92.335	58.5413	279.36	250.685	173.893	41.0762	82.0662	85.9946	64.4431	76.1367	116.637	51.9786	57.6381	29.8012	116.012	89.7206	30.1725	166.203	79.6718	84.58	90.3675	76.5285
ENSMUSG00000076490	Trbc1	25.0113	102.216	144.071	3.5815	119.823	79.1446	54.1344	91.8512	2.52689	118.428	0.128349	76.5761	83.1504	82.7144	65.5025	29.87	65.4143	57.2236	104.205	67.2372	3.99007	1.85363	35.548	2.39186	101.587	97.3221	126.251	47.5109	584.65	586.56	72.9878	3.4451	63.4523	69.6736	85.0652	50.6292	153.897	1.48438	34.5712	0.735011	111.925	84.077	2.30302	197.249	58.0226	98.1947	70.0115	56.5972
ENSMUSG00000029781	Fkbp9	90.115	54.2922	60.3081	146.597	56.0162	77.7497	80.1631	54.9035	157.871	82.9334	107.331	68.7909	74.8741	76.8752	81.9519	97.1285	67.0122	74.4978	44.0199	66.2586	130.986	107.947	130.149	94.3732	45.6087	70.6236	52.9771	107.731	16.8852	13.0244	90.5709	119.942	94.2065	101.024	69.2231	86.1812	73.7025	171.34	156.886	133.768	58.3321	106.69	106.781	52.9829	95.3763	78.1004	90.2616	91.8627
ENSMUSG00000032216	Nedd4	97.4766	85.9477	44.7327	65.3886	62.8654	96.3774	90.1467	71.5659	120.18	77.8086	144.034	110.368	70.1094	76.8514	95.9401	100.412	93.9712	99.5618	66.6031	101.471	131.718	120.42	70.4199	148.798	59.1959	77.5009	73.1097	115.144	22.5755	18.5663	47.7481	80.8339	89.404	92.8282	74.5347	96.6452	64.6834	105.341	82.6854	133.347	96.4202	82.9796	137.638	32.7381	101.458	73.976	90.4926	69.3137
ENSMUSG00000100862	Gm10925	230.824	100.655	25.8195	85.0658	225.937	96.5764	123.135	88.7662	50.1836	48.637	66.8538	63.758	54.9826	79.6337	82.5875	142.278	63.5729	51.8301	60.0407	54.5739	79.8014	86.4601	48.2824	139.803	43.765	65.793	94.0993	190.714	90.1564	57.2646	43.5994	69.6392	85.8881	62.8495	55.474	59.6554	52.4012	132.188	80.2357	174.88	67.2636	35.5367	139.482	40.4793	130.716	55.4844	95.6956	83.2912
ENSMUSG00000028837	Psmb2	88.0093	59.189	76.4245	110.639	69.5747	74.5977	71.5629	63.3994	118.397	112.102	76.6911	64.4861	72.6787	77.2073	56.4664	78.9816	81.2477	72.1015	66.1734	60.1706	136.986	76.32	103.459	91.8927	61.3275	77.1203	67.5999	82.7021	103.29	100.064	122.012	120.702	76.9635	95.3011	64.5468	70.7444	99.0169	149.492	134.51	103.68	74.028	92.9186	94.7685	102.836	77.0061	76.7298	75.1321	71.5451
ENSMUSG00000037499	Nenf	132.83	48.0213	94.2421	224.909	66.0079	69.7409	54.0312	53.9039	201.16	84.0606	108.636	52.2375	66.0006	68.6092	63.5939	68.2898	59.3753	71.55	46.3765	48.159	121.922	93.1399	176.892	75.725	60.5505	72.5675	58.4013	87.8597	95.5296	65.0378	104.002	137.18	70.3353	82.6641	70.1573	65.023	71.7382	136.187	124.819	93.3923	55.7895	94.7737	95.4515	107.12	69.9569	56.2859	46.183	77.7336
ENSMUSG00000026678	Rgs5	65.1692	75.1718	57.3445	74.7704	73.7548	85.5764	88.2525	66.407	138.014	102.5	138.416	99.4904	57.914	102.019	95.3792	110.7	92.7522	98.1467	63.9278	82.4201	109.732	107.446	77.3365	144.676	65.1629	78.7001	71.6432	107.49	35.9414	31.9021	58.1266	87.8716	103.141	114.495	67.3364	84.6269	57.915	117.338	84.7399	103.617	85.3305	87.1319	116.278	45.2493	105.168	80.8028	78.7689	70.5291
ENSMUSG00000052974	Cyp2f2	81.5432	48.3143	71.3894	70.9418	39.4073	72.8175	46.4861	62.5242	67.9948	85.777	150.205	79.8231	47.9695	42.9702	38.9183	41.9235	97.8617	59.4275	74.4458	51.9916	86.6436	69.1454	72.283	132.382	32.4893	102.39	78.3303	213.974	15.7309	9.85686	64.333	122.031	152.312	147.903	136.079	145.493	97.5116	200.613	143.294	145.107	78.3461	80.9563	83.5549	48.9758	96.5643	73.4739	68.6648	105.34
ENSMUSG00000015837	Sqstm1	71.2435	63.4134	80.2016	98.212	69.9417	80.1507	86.5414	73.7375	97.2057	77.2618	97.4511	82.5018	87.7285	71.7867	81.3162	76.2379	82.7127	90.6832	76.8377	92.3132	92.8174	95.9011	110.5	107.379	63.8237	81.3916	75.2623	111.072	70.75	80.5561	94.632	104.568	79.2885	77.2462	75.7458	89.0931	81.1873	121.159	128.087	96.7229	85.2079	81.2819	93.9853	70.4279	87.2325	76.147	73.492	87.5065
ENSMUSG00000041881	Ndufa7	109.678	50.9351	73.4514	166.253	77.3368	73.3139	62.2708	59.338	135.846	83.4807	83.05	45.4078	75.7821	86.7855	58.3092	86.689	59.0924	65.9582	43.7892	46.6765	135.577	81.6509	129.706	79.2457	49.2161	66.4332	62.8059	81.7776	106.225	104.025	118.139	143.08	77.5256	85.1959	60.4574	61.897	69.1089	176.077	153.262	105.752	53.068	95.9314	77.876	108.516	76.9113	65.4437	64.559	90.0482
ENSMUSG00000036478	Btg1	78.7742	87.8668	153.435	114.667	102.537	82.6408	79.3338	88.6749	62.7363	105.389	47.8936	81.956	81.5008	81.3256	64.2749	59.2594	70.0685	61.2731	92.122	71.2152	41.6809	35.0181	62.7391	30.0559	112.51	90.2634	116.256	63.45	183.132	199.855	92.6169	49.4489	88.9832	88.7799	84.4713	75.644	114.909	48.0812	85.5969	60.2461	88.4746	117.797	52.369	154.4	70.6329	88.8013	76.4617	80.6715
ENSMUSG00000053907	Mat2a	109.236	96.7541	54.3219	90.594	73.9052	100.084	68.9058	54.6954	130.261	82.4927	138.768	99.1612	59.987	73.2009	69.3884	92.906	105.89	84.5526	73.1863	94.3209	122.372	107.656	92.3291	119.286	77.6396	98.7973	85.3313	87.8695	56.5495	54.82	101.187	138.625	94.633	98.2213	90.7248	72.1692	61.4962	89.7037	55.5316	92.301	94.8275	49.1423	75.3662	46.9867	71.9613	60.4229	73.9557	73.3556
ENSMUSG00000032679	Cd59a	117.2	57.8456	53.2692	184.727	69.8479	82.2991	74.5885	58.2604	197.283	76.7398	113.545	65.3415	43.4942	83.2788	74.1627	98.4739	55.937	71.3924	34.198	52.6177	157.459	113.774	135.027	107.706	59.8314	56.0552	54.774	74.3112	22.9192	15.8349	114.887	139.998	80.7884	86.8882	56.605	73.3751	62.3184	131.446	143.012	125.053	53.1257	109.212	114.411	67.925	77.3767	57.6534	58.8382	65.0584
ENSMUSG00000022186	Oxct1	87.4236	62.7741	65.8866	123.295	60.264	78.9642	75.1505	65.4675	163.597	87.2004	103.783	74.9308	61.5001	73.957	69.0625	81.1341	75.9426	73.861	54.9526	62.2943	143.247	91.5741	82.3769	100.464	59.6776	80.3093	67.064	101.66	59.894	45.7624	77.0555	100.027	108.274	106.92	70.2878	86.1365	69.6447	127.055	108.353	103.009	65.8659	100.443	136.808	74.1555	82.5616	70.8327	77.3812	76.7813
ENSMUSG00000021876	Rnase4	41.41	31.6423	116.434	237.826	29.2884	46.5406	62.7224	34.068	234.754	117.871	155.006	57.1656	83.6442	61.135	70.5717	90.2998	75.6648	86.2136	47.0735	67.61	142.475	103.753	183.735	90.1703	36.9747	77.6264	39.3403	85.3299	31.0256	22.0454	91.6774	118.859	90.6517	96.3244	54.0873	89.052	48.1784	173.528	103.406	85.7985	61.6158	82.6783	75.528	39.3007	66.9051	75.0683	78.3339	80.0218
ENSMUSG00000002010	Idh3g	80.5835	63.1397	53.9668	88.1304	68.8097	79.5561	66.5619	66.4273	132.993	81.9911	83.267	69.8144	71.8116	86.9949	65.9515	98.6211	69.3589	70.9079	54.8314	62.6778	182.52	86.9455	103.018	117.741	51.1164	65.6711	60.1715	81.0946	61.039	50.8719	103.216	104.62	96.1958	96.1176	62.1792	75.741	88.6449	149.215	113.654	128.663	67.9775	94.9746	103.873	68.3395	95.5579	72.8972	94.6594	75.8669
ENSMUSG00000046718	Bst2	84.6943	60.7067	105.189	137.903	88.3116	76.0871	78.3897	78.9289	74.6919	143.619	58.4998	58.8364	84.4011	99.6524	58.2096	60.7121	94.5326	70.7509	112.438	53.3246	83.5671	54.7238	106.533	46.3521	75.4345	103.675	62.5753	79.8281	169.902	162.984	80.423	85.9092	74.8979	75.5133	90.5297	71.9553	88.6746	71.4799	82.6932	51.6687	80.6083	90.0581	70.8481	125.865	70.1254	84.1689	57.7434	85.5924
ENSMUSG00000062683	Atp5g2	102.387	62.0986	104.058	112.148	79.7056	68.0895	60.3815	62.5408	98.2016	96.7566	65.8872	62.9333	84.4751	88.869	56.7857	70.0089	69.3914	62.9388	67.5189	61.1048	87.6495	68.7046	107.516	72.1786	65.0765	82.7518	76.4601	84.7327	168.863	178.019	100.345	110.754	80.0875	79.2337	68.3907	59.7351	83.0817	117.154	111.976	110.392	75.0582	85.8279	65.8788	106.21	76.1465	68.5374	69.7766	66.8282
ENSMUSG00000015759	Cnih1	128.673	51.0358	74.2946	136.271	69.7664	73.6804	56.8774	56.6507	138.24	77.255	79.0154	55.7243	69.4306	75.1694	49.8438	72.8977	62.5893	56.4639	50.8221	54.9427	148.269	82.977	118.463	83.8904	54.6128	65.2614	63.7887	79.3372	82.3763	79.1606	143.372	149.313	87.2504	94.2926	54.2614	64.5383	112.447	143.78	152.511	123.3	59.6761	85.3947	97.6548	89.6285	67.6484	56.8894	72.0122	61.7811
ENSMUSG00000031532	Saraf	66.3763	69.8982	103.901	86.8617	84.2396	75.305	70.8102	73.2577	81.7262	110.955	63.1316	65.4792	76.8072	74.0019	61.6268	70.8506	74.2876	70.6109	71.6267	64.1523	80.5639	65.4481	84.7665	64.5561	70.615	86.9005	83.6269	84.5639	185.266	203.304	99.5323	82.2119	85.9695	93.1059	74.7473	71.1999	96.5131	111.935	103.992	83.4994	76.1597	84.8903	66.0117	113.475	71.2566	74.422	69.8091	76.3479
ENSMUSG00000029030	Tprgl	78.1301	61.2507	113.146	129.851	76.6658	75.0477	72.7466	71.359	126.818	101.475	91.0737	68.0938	71.6648	79.3478	71.6912	80.8379	69.9659	71.9477	68.0351	71.8279	97.9746	78.37	102.326	71.0198	72.7919	77.408	76.8726	69.0083	100.047	103.434	113.36	102.31	84.6087	81.7812	69.8551	74.9165	83.088	110.695	103.413	78.6374	75.5999	98.984	82.3469	93.0416	73.9077	72.0468	79.7479	72.1996
ENSMUSG00000023078	Cxcl13	48.59	59.6657	122.63	31.6748	112.453	81.932	76.2603	101.203	31.5689	155.525	13.7931	108.674	79.6759	83.0754	59.1486	40.1008	78.6209	71.2865	108.948	134.87	11.0447	5.09739	32.4213	5.19276	249.665	123.069	176.282	45.6758	58.1978	62.2862	110.646	11.8397	110.583	127.24	107.608	131.782	155.409	14.2869	66.216	7.18074	115.051	119.666	9.92626	158.882	115.012	114.914	107.513	74.5111
ENSMUSG00000037894	H2afz	75.5768	60.2935	132.372	76.5554	76.9481	60.6112	61.6291	68.7138	69.7049	119.297	35.6441	61.0541	86.4827	75.2915	51.2659	60.2396	78.5594	63.7861	78.5287	57.0794	57.2485	34.8887	85.3553	34.4496	88.2838	96.5331	83.1762	70.9827	263.88	307.479	130.274	72.8003	79.9229	87.4378	63.7164	58.5722	97.6829	81.8341	83.7703	48.318	78.4011	87.1408	39.479	148.863	60.859	70.778	70.2847	94.8247
ENSMUSG00000022037	Clu	22.7948	87.2622	163.693	16.4313	92.4443	73.9834	79.1501	105.032	16.1195	98.7576	24.8655	107.398	94.0824	68.2353	79.2146	48.5563	104.032	90.8059	153.545	116.135	13.7313	14.4374	37.1115	13.3627	148.131	127.893	132.422	58.1836	209.734	209.423	81.1272	14.4562	70.3107	73.323	95.2945	97.62	122.012	12.8134	42.9727	10.952	146.979	77.928	17.6839	126.673	87.9749	119.637	98.1366	96.5783
ENSMUSG00000036752	Tubb4b	92.4329	74.1562	66.4206	97.3361	93.5931	103.992	95.1582	89.6674	107.907	65.437	84.7613	62.1669	64.6547	69.8141	59.2588	92.1093	64.5091	53.1661	54.2777	48.1515	77.678	73.4621	70.871	69.1079	64.7716	76.9969	69.2476	58.6659	77.6202	90.6938	94.8584	95.552	78.0748	119.436	98.9442	87.8923	100.998	157.671	150.365	122.932	65.4291	106.668	89.0279	115.31	58.7388	58.3146	53.492	75.598
ENSMUSG00000027828	Ssr3	75.085	52.1684	82.026	128.124	59.7407	75.1092	67.0895	59.5087	130.137	110.514	86.8127	68.4299	76.0254	76.251	60.6382	84.6707	75.1982	67.1003	59.6165	63.1325	150.177	81.4084	113.763	82.1345	55.7468	70.0038	62.9276	82.4896	59.9207	49.559	148.022	128.424	85.6248	96.8061	57.8237	68.5007	86.6523	142.455	116.496	89.7305	66.1328	86.6378	91.5454	86.2449	75.3737	65.0074	74.48	64.7261
ENSMUSG00000022234	Cct5	68.3095	62.9995	92.1568	82.9457	75.6434	72.9446	76.8155	73.2932	88.6728	102.645	69.476	73.2959	81.0419	81.8898	66.4094	74.7198	69.0884	65.9542	69.0187	66.5322	100.055	60.4745	87.4883	80.0384	80.1125	78.7669	81.5438	73.109	118.923	124.975	87.5003	79.7324	87.2324	107.89	72.1066	78.9331	96.0863	107.589	100.123	89.5894	68.1702	102.355	72.8915	113.639	79.2415	79.6033	89.668	80.5744
ENSMUSG00000033174	Mgll	117.366	70.6495	57.16	128.686	74.1567	77.4535	92.3366	91.8643	87.3423	28.2547	107.864	75.7105	89.3462	89.803	104.361	122.172	51.9554	89.3368	54.8627	89.4312	106.263	165.678	132.101	128.39	50.2644	38.6047	50.8062	89.271	28.4218	18.04	91.7591	119.2	49.869	45.9127	76.4947	75.3584	68.1123	44.9777	127.148	103.406	44.9813	94.2384	140.381	72.4948	90.4594	77.7048	82.7557	77.9006
ENSMUSG00000086583	Gm15500	42.7069	55.802	147.915	58.8161	116.027	80.7497	61.7538	93.5578	42.0014	130.447	31.6985	82.3554	107.155	57.3866	72.6191	71.1674	102.663	74.5019	84.1329	63.4203	30.0616	28.9653	102.984	38.9978	82.1181	89.5246	85.0937	82.3542	215.361	292.001	94.9309	66.3776	63.7725	82.115	54.2589	48.8519	98.1946	52.0078	99.9724	47.5427	78.4295	118.267	25.5912	157.708	61.04	100.505	52.7692	62.4754
ENSMUSG00000032288	Imp3	104.716	50.981	122.393	126.9	79.3037	68.8683	61.2618	53.5984	103.998	123.802	67.2622	51.1395	66.9173	74.4514	58.3413	68.1885	85.5206	71.2444	67.1123	66.4535	74.7275	75.7959	123.081	65.7448	74.4631	92.0987	75.6869	80.2608	184.877	168.531	110.279	125.905	80.4224	85.9358	66.6431	62.8049	54.0552	111.301	95.1329	55.8566	76.6327	91.3852	52.9305	88.3355	53.6969	57.4407	57.6067	72.5994
ENSMUSG00000020402	Vdac1	109.661	57.946	58.8915	73.7187	73.6965	76.1099	63.2944	68.3166	81.2187	52.4425	92.3725	58.0238	94.331	94.0071	68.8275	97.7928	63.5774	64.8393	49.5741	53.5884	127.137	99.6037	111.003	124.614	58.3304	62.5133	63.3582	84.7586	64.9189	55.4663	90.6586	111.941	77.2428	69.8747	66.1054	65.6741	92.1785	132.021	133.834	149.266	61.3098	91.2815	130.631	85.5699	83.6744	65.5201	90.349	82.1086
ENSMUSG00000025232	Hexa	70.7945	53.9039	120.758	130.258	65.8251	68.8186	66.0775	64.2147	110.338	118.336	66.465	62.0277	87.8601	74.8297	74.6434	80.0163	77.5767	72.463	68.5043	55.9031	100.661	78.162	104.525	53.7439	75.1328	87.7396	69.7524	86.6668	70.021	82.7643	92.4665	97.3431	95.0738	92.5658	68.9239	82.975	79.151	117.314	102.161	76.1934	67.7007	94.4044	63.8753	120.402	78.6035	76.362	79.1124	95.7102
ENSMUSG00000020089	Ppa1	124.382	70.2924	52.5808	131.383	72.5855	81.3904	67.407	66.2226	128.421	93.2688	84.0588	80.8734	89.8889	75.6564	49.2555	78.2329	56.7804	57.0535	51.7568	52.1611	127.72	69.6186	98.1725	70.376	37.8768	66.5157	53.3722	105.912	40.782	33.1859	83.4976	109.841	118.713	120.687	66.4787	93.2112	71.0644	174.126	130.906	116.265	50.728	95.5479	88.2517	84.2555	78.935	65.9257	80.7867	78.1846
ENSMUSG00000089665	Fcor	162.254	47.6412	47.5591	156.133	73.9123	73.5855	60.87	58.3631	165.474	49.995	89.3893	31.0085	64.5794	72.9432	60.0968	94.9161	44.2397	56.6624	30.8103	35.004	168.202	86.3138	142.215	87.8024	38.5288	55.6765	49.3623	82.3055	34.8463	11.3869	99.8206	150.139	76.2265	87.9927	72.4902	59.9292	73.5662	185.773	171.079	159.75	43.4533	82.1414	77.7838	88.9933	75.4383	64.3686	65.2484	102.882
ENSMUSG00000038690	Atp5j2	116.095	47.2149	67.5843	117.954	70.1116	64.6564	56.2241	56.339	108.681	76.1107	52.4139	49.1492	80.0834	76.0098	50.6725	90.767	49.9945	48.7778	42.4495	42.0088	184.6	74.6118	125.608	86.1447	43.0888	66.4658	49.0692	75.1342	98.4295	85.8377	124.679	141.256	76.1998	80.2457	52.9895	60.6119	99.7102	160.115	159.928	120.354	52.572	89.9877	72.3108	112.556	80.4225	67.2048	77.4711	83.1564
ENSMUSG00000031765	Mt1	142.289	63.9423	58.6577	197.389	46.6375	55.5941	39.7171	42.5985	161.563	47.8702	100.377	58.3391	52.9683	46.1218	42.072	41.0552	73.8696	57.09	46.4952	57.4741	127.072	96.9406	140.418	109.229	60.301	83.3557	68.2481	105.275	91.6818	64.7196	171.126	253.931	67.7227	64.3303	46.9449	57.7204	84.9407	90.4691	123.824	180.654	52.5765	53.7575	83.3491	54.2437	57.5662	45.554	44.4236	48.4298
ENSMUSG00000064348	mt-Tn	84.3238	41.8759	75.2135	153.118	74.2658	103.192	48.1247	43.2167	119.35	91.8096	128.629	60.0908	57.4268	84.494	70.2464	30.0914	47.4278	111.395	69.1585	62.2108	95.5848	70.9755	104.273	49.7002	54.7922	67.4117	106.355	68.426	112.909	149.461	178.147	92.7915	73.5579	62.132	66.8438	45.0907	75.4982	25.2287	123.967	121.154	64.8597	111.026	93.6082	136.17	49.3729	64.878	61.8954	75.0753
ENSMUSG00000032959	Pebp1	74.8628	47.113	100.944	151.089	80.6168	68.8258	67.2227	65.2492	93.3036	79.0159	74.0847	54.0681	91.7905	98.9085	66.3831	94.7356	57.5514	70.5572	47.9755	47.6926	91.843	93.506	128.549	83.5199	53.197	61.6958	65.8374	80.3226	82.72	108.872	99.9163	125.64	84.2513	82.4982	58.9548	67.9931	78.2414	150.958	109.201	88.4714	51.0849	101.641	81.1805	97.1457	68.2264	59.4319	60.744	96.7328
ENSMUSG00000029064	Gnb1	85.6741	67.9861	88.014	97.1235	72.8784	75.4005	72.3854	65.1577	95.8857	86.3769	85.4569	71.8323	69.3289	76.572	68.7224	83.7012	75.8343	70.185	68.5464	67.2263	110.198	78.2038	94.5267	85.146	70.301	80.4733	70.3384	76.5577	89.7871	89.1927	112.837	90.7652	82.2654	92.0996	71.9031	75.9505	97.029	108.164	91.7896	96.032	78.1498	84.8873	86.1578	85.9753	82.6709	70.4405	75.6161	70.6223
ENSMUSG00000029455	Aldh2	62.505	77.0703	66.1869	115.998	65.452	78.2024	101.875	84.4647	64.9917	40.3936	102.144	78.5438	100.624	92.7727	98.6436	109.216	54.1959	94.3219	56.285	74.9448	69.7073	126.546	120.206	121.158	50.7437	52.3535	55.9369	97.8467	20.022	21.4247	61.0038	98.8786	61.1017	56.6431	101.739	91.7559	62.4028	81.5765	114.81	118.245	52.2696	95.1795	104.556	70.6111	103.561	95.4237	94.5642	122.704
ENSMUSG00000066361	Serpina3c	113.451	52.208	43.3213	94.9642	67.8941	77.6981	73.3911	58.5261	143.427	49.4196	100.065	51.7441	56.8522	55.6354	67.4679	75.8315	63.9593	75.4158	50.4603	49.1454	130.657	109.232	103.97	105.24	50.738	70.7445	63.8821	94.1925	28.5746	18.6479	80.4454	130.965	94.7359	105.331	83.5172	99.3503	96.6447	139.834	147.081	132.593	62.4942	95.4512	148.718	54.6198	74.003	62.0515	65.8214	65.7834
ENSMUSG00000050299	Gm9843	77.6678	61.5947	169.548	90.0853	112.37	58.2452	58.5059	63.3389	45.6896	139.153	34.1967	57.0701	91.8401	86.6096	40.5638	37.2025	61.8469	59.6118	62.7474	42.1487	34.5382	27.6292	96.4087	28.8995	116.981	96.0818	81.2201	64.661	344.78	344.736	76.833	55.5845	90.2914	68.5263	92.3062	50.5868	81.6594	44.7118	73.5942	44.3363	71.8113	76.996	23.6002	171.786	48.7431	50.2903	44.9554	69.6752
ENSMUSG00000028675	Pnrc2	71.9687	66.0629	101.592	93.6564	81.4287	79.8975	71.1009	71.0779	93.3569	123.636	70.1344	79.3531	72.0168	78.1582	64.447	79.3471	80.7226	67.198	72.4696	74.8142	94.6445	60.0415	92.0592	58.1639	76.555	86.1219	80.4197	65.0341	97.5922	102.43	103.222	81.0748	82.5484	103.911	70.7035	74.9202	99.4236	104.108	86.8322	66.763	83.4822	94.2035	62.6784	107.931	66.7733	77.1076	75.795	70.5553
ENSMUSG00000024507	Hsd17b4	86.541	57.5105	45.1236	112.111	56.2279	76.2209	74.6643	61.1059	137.144	64.908	87.0115	64.7255	66.4448	77.1321	67.6584	95.9461	58.5136	66.4621	42.984	59.8589	165.934	107.48	89.7477	113.679	48.4813	61.487	54.488	93.0253	34.5043	26.0033	78.2397	109.029	89.9732	103.413	64.3692	81.8891	75.416	157.23	116.923	140.906	57.0516	96.7909	113.362	62.0529	83.5467	68.6831	82.4501	78.9157
ENSMUSG00000028333	Anp32b	69.3282	75.8566	109.914	75.1595	86.7978	72.6133	72.7775	71.9634	69.6104	87.0214	73.5566	72.8759	84.4672	85.4388	71.1569	60.8425	76.2042	81.0302	74.9285	63.6535	55.9847	64.9954	81.9462	65.7086	92.8153	81.4161	92.1852	63.3015	150.046	172.882	84.9723	83.3123	76.5218	72.5	83.2816	72.2082	91.824	69.4337	84.8131	76.0739	73.1205	94.5738	65.3691	125.871	71.001	82.6778	74.4686	71.7956
ENSMUSG00000076606	Igkj3	15.247	116.14	81.4911	0	125.885	68.7632	125.884	99.1631	4.52785	163.691	0	158.879	66.0292	104.755	119.149	80.6222	128.492	94.7192	206.331	240.094	0	0	14.0838	0	198.728	161.22	187.426	44.8017	0	0	0	0	110.931	83.979	127.234	151.884	76.5455	0	19.4264	0	217.612	24.6119	0	60.9679	95.7974	148.157	115.647	68.8128
ENSMUSG00000018566	Slc2a4	100.396	61.4695	29.2727	89.0026	69.864	90.229	75.8101	77.2491	78.052	37.3738	97.6122	53.2223	91.3373	78.8762	63.5949	112.855	50.2008	51.0634	32.9497	49.9557	93.9474	122.476	98.9173	133.16	38.1396	59.4907	40.8816	79.0236	20.2287	14.19	83.0585	176.307	71.1658	76.6281	81.1738	69.6196	92.3419	205.848	199.285	189.786	42.0848	70.0562	97.5591	49.8825	78.5387	56.5381	81.4908	91.03
ENSMUSG00000035199	Arl6ip5	82.3676	64.1107	126.723	119.646	77.5056	76.3201	69.1902	73.6542	97.0959	114.075	72.8334	66.7103	72.8012	84.9546	60.7364	63.0944	79.0858	65.0291	68.2132	62.1153	81.0438	56.0211	96.2182	50.5608	78.4746	80.8548	79.7695	63.4083	169.522	154.978	118.858	86.6167	77.1181	83.6399	58.6245	57.3171	92.7312	92.6502	93.0923	56.8371	66.3082	82.6785	64.5261	122.043	56.8164	60.3388	62.4577	63.3635
ENSMUSG00000051695	Pcbp1	85.6239	73.365	88.9595	82.5901	92.7676	86.6242	87.6931	89.3366	65.0154	66.002	71.995	64.1792	76.0224	85.2021	66.9174	75.9082	62.9313	69.1502	66.3442	62.9921	65.2216	84.7182	78.6205	66.7771	79.989	70.0934	75.3529	79.1669	126.807	162.94	77.1679	96.4529	70.3279	82.96	93.2811	73.2785	95.3454	96.1942	109.97	84.1202	54.2517	89.3881	69.5863	117.105	69.304	67.2911	70.9089	76.3637
ENSMUSG00000033307	Mif	100.496	74.205	103.83	69.5509	91.3531	68.9786	67.7256	65.4648	67.1489	85.9524	46.7118	54.8905	88.2277	85.7925	56.9755	64.6601	69.8335	61.4721	78.6129	60.5516	62.8467	50.4547	76.2668	52.1018	91.2792	79.4064	82.4116	63.0934	208.908	249.495	84.0623	81.5787	69.952	79.1186	66.809	65.6085	74.015	111.761	98.935	81.2853	78.9606	84.4686	42.9028	122.238	75.8283	72.0663	61.7712	71.6832
ENSMUSG00000019804	Snx3	88.0218	64.0456	93.1856	133.642	69.2093	73.1727	61.9451	61.4508	120.916	82.3445	80.6214	59.8472	73.9782	72.3741	65.087	86.0141	69.389	65.6264	53.7512	61.7503	112.758	77.2589	122.37	71.0776	65.2936	64.4261	68.6233	62.5938	61.5117	82.0147	113.318	117.535	68.3518	80.6071	66.7341	71.5771	85.3709	120.911	136.878	105.39	59.8544	87.1175	79.9971	101.656	76.0802	68.3507	68.9464	65.2333
ENSMUSG00000010376	Nedd8	90.0552	54.6347	96.625	124.896	69.8785	58.3864	56.767	70.0961	126.485	114.198	67.3925	51.7721	66.089	71.8055	54.5592	66.2687	63.7781	57.6503	55.2688	51.1344	126.943	61.0854	105.962	53.3408	69.0506	68.0168	73.935	69.2168	145.381	156.518	98.7646	104.448	79.49	83.5873	61.3233	63.7205	81.8214	119.321	116.902	76.5646	59.8439	88.7891	76.8054	126.7	59.1267	61.572	64.0611	68.9492
ENSMUSG00000076608	Igkj5	53.6468	162.596	35.3603	6.72316	137.193	114.67	145.081	89.719	0	110.569	0	106.374	122.682	120.142	94.3261	62.3862	153.67	85.6983	160.281	136.198	0	0	0	0	205.228	166.378	234.954	70.1945	0	20.0524	36.0933	0	86.1553	64.8073	147.603	79.4455	95.9682	0	29.7444	0	149.728	50.8981	1.20796	84.8638	88.8139	135.265	115.213	128.11
ENSMUSG00000101188	Eif4a-ps4	55.2325	58.5087	76.6356	96.3846	82.7889	82.4477	85.4682	71.068	106.194	128.443	81.374	70.8827	74.0137	71.3485	56.4272	82.8065	65.9836	53.3476	60.0809	56.5066	76.0635	50.4078	85.9386	64.673	59.7772	66.2134	59.8834	62.0125	103.879	109.009	90.8945	110.254	102.97	108.693	69.6739	72.1155	101.597	184.692	155.575	97.0647	66.5912	94.7758	54.5664	91.192	68.0034	52.0639	59.1067	53.3001
ENSMUSG00000058076	Sdhc	99.2978	48.0856	56.7122	119.596	65.683	68.0406	59.5234	58.3698	117.489	66.6072	70.0886	51.928	69.869	83.9957	57.6188	100.703	56.3129	55.316	38.685	42.2202	153.987	80.818	124.767	100.608	42.5404	59.9089	52.0797	83.8136	61.5358	44.818	118.446	153.1	80.0954	86.0903	55.6002	57.8132	85.881	173.574	166.51	128.992	47.8406	87.8247	81.2372	90.094	79.3883	60.2839	70.936	71.097
ENSMUSG00000037072	Selenof	83.8141	43.7816	76.8216	144.268	60.7492	65.913	60.9111	52.3882	144.685	96.8356	69.4609	55.2937	60.6287	69.4299	56.6784	81.1971	60.8199	59.0469	48.0984	50.6081	170.126	75.4039	128.814	83.1718	48.1219	59.904	50.6097	68.4899	69.8431	62.9298	141.792	125.182	78.436	91.6814	51.3974	68.2676	90.0475	142.629	139.361	91.9825	60.2129	91.6126	85.426	98.6317	70.2127	62.088	66.7386	59.2737
ENSMUSG00000019173	Rab5c	83.5072	58.6524	102.573	102.093	75.2212	64.2193	73.1702	74.0243	78.3829	80.6844	68.2223	62.2638	82.7084	87.0379	72.6793	82.5697	69.0409	73.3923	69.5235	58.5644	70.0657	81.7486	110.074	74.8005	78.3132	78.3598	75.3864	77.3124	94.6633	111.993	89.0015	102.947	70.239	79.5918	75.2229	71.6436	69.5269	106.417	97.6781	83.808	70.5734	90.8174	74.7139	106.855	77.0405	82.2543	68.0343	85.2162
ENSMUSG00000031838	Ifi30	48.8236	92.6753	142.951	37.1316	96.6945	71.9175	69.8929	91.5298	26.0455	128.943	17.9331	81.5657	82.3033	83.3848	59.9634	37.7223	86.6158	64.7393	125.174	75.4355	30.7183	20.495	45.417	18.8154	157.263	121.729	118.83	47.1531	207.682	234.545	103.389	22.5539	71.7187	84.6739	87.988	65.5447	90.5615	21.4075	55.8586	30.2339	99.7902	72.7282	14.6359	153.099	78.7516	104.711	74.4936	111.235
ENSMUSG00000034880	Mrpl34	130.555	64.2885	65.0191	126.533	80.5989	70.8179	64.8283	64.7396	85.4622	79.5938	68.893	53.1797	77.8007	85.2538	47.4933	84.9388	53.719	43.2244	35.3584	43.4217	97.1364	81.7484	119.469	77.4519	56.1099	72.8579	53.5779	61.3617	114.951	119.878	90.2184	117.22	76.0837	90.3798	61.9627	64.6275	77.0823	161.591	135.741	110.422	45.1114	86.8706	68.9551	107.237	66.1173	57.2525	79.4753	87.7317
ENSMUSG00000037916	Ndufv1	107.762	58.5999	60.3018	118.561	60.4402	72.4733	66.6836	59.8316	105.224	70.3709	79.8697	61.0048	79.125	87.6687	61.6384	95.445	53.5405	51.0041	43.2901	47.55	118.448	86.3204	115.734	117.491	44.766	66.1453	60.6385	84.9412	60.0415	50.0443	106.489	126.899	75.541	82.913	59.6769	58.4515	69.7389	162.76	130.846	131.08	52.8949	87.9587	90.5005	78.2204	88.0656	60.0332	74.7415	81.3636
ENSMUSG00000021270	Hsp90aa1	78.0343	76.2726	53.7682	50.4442	89.5113	102.51	86.2254	79.1928	91.2705	87.2573	84.9207	81.2054	81.2107	73.3809	65.8045	87.1441	62.4762	62.5518	63.7852	67.6016	79.9534	62.4744	46.1871	81.6874	75.4934	77.0229	66.7746	67.3608	64.0236	70.1119	46.8663	54.8458	91.1684	143.081	96.1467	97.0522	97.3769	119.087	99.5864	142.62	67.5546	94.8723	84.9098	72.6955	86.7057	77.1564	94.4209	77.2651
ENSMUSG00000030157	Clec2d	90.9122	56.5669	105.294	92.2425	77.3491	63.8225	68.7784	60.2663	96.9512	90.653	58.1318	65.1026	66.6357	71.8275	65.6998	55.3654	80.1822	78.2819	80.0137	54.4412	119.955	56.3808	94.1978	51.6026	74.7072	69.3668	90.726	93.1454	155.96	176.182	89.9804	50.1945	77.0998	48.4383	84.4131	68.7698	90.0606	64.9239	71.6714	69.6096	60.5383	116.902	66.0005	125.433	64.7639	83.1647	70.0562	95.1418
ENSMUSG00000032437	Stt3b	85.3164	58.7277	50.9051	67.0978	73.7671	92.7116	79.6808	70.6657	83.6547	68.7364	79.7354	66.0049	80.2593	88.4625	76.0073	102.568	68.701	65.7604	63.6339	69.1156	126.441	102.099	77.184	117.36	53.5184	68.6355	66.3036	85.2801	41.4326	41.3718	74.6894	92.114	78.8686	87.6217	65.3884	76.7642	79.6413	147.21	118.614	124.425	68.3799	67.9274	98.7761	55.8581	101.308	71.0187	91.6654	79.3548
ENSMUSG00000016541	Atxn10	82.0905	60.6063	55.8562	113.816	57.671	72.7399	61.6516	60.1122	137.704	76.9388	90.8726	71.3561	62.0153	66.8625	68.0967	75.898	74.2317	75.4526	52.887	63.9796	164.413	104.09	93.0195	104.792	52.0014	64.7389	62.7512	91.7933	67.7429	47.9363	94.7449	115.67	70.9688	77.6747	62.4784	73.025	82.7418	113.266	124.856	117.025	72.9327	81.3003	97.8015	55.9621	75.8933	65.1857	70.9686	61.9946
ENSMUSG00000047260	Emc6	104.503	46.1278	55.4036	97.7828	83.2488	81.2886	62.9845	61.1357	86.6979	57.5988	62.3678	46.2798	90.2443	81.3058	46.3965	93.0716	50.6098	44.8494	42.6492	40.2217	77.0901	73.3703	103.223	83.4461	47.7891	59.2613	51.9405	74.6249	90.0499	84.3986	96.4524	142.705	90.585	104.472	69.868	65.2301	98.8175	214.372	185.885	137.679	47.4169	75.1916	78.414	96.6322	68.1276	56.7156	63.3703	76.4067
ENSMUSG00000020368	Canx	70.9195	57.731	68.3345	62.6358	72.5565	84.1841	75.7441	75.1093	99.0169	117.791	82.2962	78.7236	72.4927	75.2168	67.6242	81.5842	80.4831	73.4967	71.8567	71.8847	96.0658	70.2889	71.7115	84.5263	63.2843	75.7454	78.4773	83.8787	65.7203	62.5055	66.3598	77.2109	101.269	111.349	73.8989	81.5149	90.4467	131.944	86.9982	88.567	76.7068	80.5498	82.1715	68.5153	88.2943	81.3255	88.1067	78.3171
ENSMUSG00000024194	Cuta	117.444	61.846	87.103	99.5266	77.812	73.4979	51.0686	62.7065	105.316	80.1542	76.803	59.9091	68.8997	64.5322	58.0455	71.9885	62.0897	57.9407	52.7171	46.9154	76.1722	79.3896	79.3706	70.1811	66.8178	82.155	69.6128	74.0897	135.386	103.101	75.6938	92.8844	70.93	87.8571	78.3825	78.3702	95.9759	132.575	137.631	135.404	63.4788	79.8077	85.7557	97.4822	67.4476	59.5409	53.5617	76.3204
ENSMUSG00000064354	mt-Co2	296.564	160.083	32.2915	182.366	170.628	81.2725	103.155	64.2199	47.1022	28.0915	51.6506	47.605	65.0466	138.116	61.8498	81.1526	50.8716	39.1201	48.5722	36.4163	62.8988	71.1174	54.7704	98.0992	48.1206	146.596	74.7696	74.1231	76.7202	61.9337	52.7746	76.7339	82.4078	49.3308	52.9492	42.1242	64.4562	77.9309	80.279	146.887	87.957	41.0199	140.558	46.3122	67.0188	39.8827	69.0126	63.0784
ENSMUSG00000035674	Ndufa3	155.523	52.1835	69.4736	115.698	80.0499	64.0191	60.0123	66.9995	84.3035	69.5762	61.8	47.0233	78.3439	92.1086	57.281	77.5456	56.8368	59.0373	48.0455	40.8453	88.4579	68.4775	121.054	76.9698	64.4493	77.3665	74.6845	88.6132	106.564	120.891	55.9477	106.15	64.7899	87.2925	74.9965	51.091	56.9223	141.483	130.238	100.058	45.8343	87.1543	85.6823	117.007	66.7973	61.3978	63.6299	108.248
ENSMUSG00000073418	C4b	101.645	88.2706	79.2156	92.05	50.0642	77.8921	70.0371	68.1801	95.0927	56.8558	189.498	91.0719	75.654	46.8809	93.3344	60.0879	86.2489	92.1412	92.0125	88.6966	71.4561	126.67	82.7758	81.9705	54.7215	69.1839	55.0793	103.258	52.2773	52.2623	44.6774	79.6869	68.7003	70.0769	126.585	113.546	74.0151	38.3399	73.8351	57.7469	76.2876	83.0189	128.595	62.8443	66.1859	61.6605	62.0965	85.1997
ENSMUSG00000028447	Dctn3	100.271	46.0548	64.956	137.121	57.6983	62.4953	65.692	55.8462	135.236	63.2525	70.3471	49.9835	67.3803	65.3208	61.8167	63.5228	54.938	52.5864	52.5957	43.4664	127.75	79.1054	106.147	76.0656	48.3883	67.7054	53.1162	75.874	87.4113	61.5889	86.9708	128.455	74.6087	100.525	67.5222	81.9162	79.0389	160.938	136.349	135.187	49.9442	84.4984	88.1276	90.3469	82.1636	73.2848	72.5968	70.6034
ENSMUSG00000035376	Hacd2	83.8659	43.8538	37.4564	112.057	63.1898	78.0899	76.7707	60.379	124.695	56.4006	79.9274	46.6911	75.6399	70.3631	54.6577	79.0523	44.0271	48.0418	34.9724	41.3133	127.762	76.6034	86.4375	96.9768	41.9139	74.0595	47.2993	93.6577	19.2167	11.4682	69.9025	128.182	106.57	131.475	78.2335	97.6504	76.423	186.668	165.265	175.205	37.1407	99.4899	87.638	62.653	86.7432	73.3115	93.5124	73.4778
ENSMUSG00000031489	Adrb3	258.802	88.6738	40.6308	127.176	65.1316	63.0426	75.1148	69.8245	89.9534	34.5909	85.0849	69.6497	61.9659	69.0862	56.8723	96.8612	74.4593	88.7291	57.2869	68.0016	118.216	145.475	104.773	141.107	46.9063	29.4319	54.9018	104.116	25.1673	16.6893	72.3637	87.4913	56.9621	48.2222	63.55	75.3159	89.0638	68.7741	77.3053	75.0528	60.8103	135.059	126.49	67.1337	63.8054	68.4189	58.1966	84.9474
ENSMUSG00000028557	Rnf11	92.5701	42.4567	50.1738	130.919	58.2614	76.2942	68.6497	64.1229	148.346	71.8969	89.5148	54.3552	72.1639	77.6351	58.4145	98.4941	56.61	53.7253	37.193	49.776	135.755	95.4479	121.064	97.1146	37.1018	50.6916	44.1427	76.5306	24.5825	22.2256	115.281	137.892	81.7143	92.2627	56.0188	63.7066	73.9439	155.786	157.98	116.323	43.7901	95.9772	122.2	81.2894	69.221	55.1795	64.0641	64.9369
ENSMUSG00000029482	Aacs	99.3706	46.1909	19.169	31.1387	101.935	103.468	94.7452	117.356	48.2491	24.7955	75.6545	45.701	75.5439	67.8205	50.1765	92.9958	34.4543	43.9311	28.0603	29.0182	44.7172	78.0922	51.5882	100.73	39.5647	66.9128	43.684	72.4129	35.7851	19.1101	65.9453	123.735	107.209	115.96	125.228	129.375	121.662	193.923	209.827	243.746	35.2808	74.9506	87.225	53.9289	89.5925	63.625	75.7698	95.9275
ENSMUSG00000042043	Tbca	96.2071	49.4348	77.3016	116.901	70.7143	67.8505	57.72	67.0403	88.8402	79.3252	55.8901	42.0858	76.9041	81.9907	54.9994	57.2606	65.5344	59.4477	56.2	40.7135	86.7518	68.0964	110.589	65.1321	66.6856	68.282	76.181	87.5526	169.797	153.019	96.3805	107.84	71.7569	73.4322	63.8591	53.8197	66.9668	118.431	118.471	98.4289	59.5908	86.2161	65.4353	128.277	59.35	67.4006	63.3806	79.1187
ENSMUSG00000037062	Sh3glb1	84.421	48.4781	44.954	84.1502	63.1027	73.1375	66.1986	57.9767	109.446	55.7276	76.1523	60.7165	71.0696	82.9316	69.2619	93.0497	65.7736	70.1927	54.8454	65.2721	149.505	99.9566	92.578	121.197	48.5799	58.6693	56.6604	83.5697	48.0292	34.3106	84.4229	131.368	75.0634	69.5489	53.2938	65.8274	83.7854	130.606	142.262	143.299	71.1414	67.9579	92.3027	50.1801	97.0523	75.5967	93.3254	71.7153
ENSMUSG00000056429	Tgoln1	73.3912	50.4039	55.8916	78.5636	63.7176	76.296	77.0661	61.1872	100.848	91.8465	77.1292	75.7779	82.5233	81.3087	67.1319	102.832	72.8937	73.0942	55.1998	67.556	103.745	80.1934	68.3171	90.9239	51.3322	66.3083	58.2248	95.2315	34.1607	33.3318	67.8127	91.4151	108.758	102.078	64.7675	77.085	78.4315	180.963	109.605	117.493	64.8565	76.6695	74.0519	51.5569	96.7244	79.1562	97.533	83.1885
ENSMUSG00000004285	Atp6v1f	83.6346	51.3945	101.306	111.435	74.6101	60.2967	58.1262	60.8198	100.758	97.9542	52.4528	46.3077	70.517	74.8955	52.5427	64.5053	70.1668	59.4334	60.5716	54.8689	92.3089	55.5328	88.6101	54.39	71.0409	76.8138	76.0822	70.2345	187.394	170.54	87.4809	82.8947	70.8187	86.7069	66.1046	67.4027	79.0411	110.227	104.381	78.7849	58.5068	86.6417	51.7842	132.613	56.3995	71.8852	64.4273	77.4872
ENSMUSG00000046434	Hnrnpa1	63.3145	87.0775	118.908	55.7715	72.4621	68.4438	66.2312	73.1923	51.5956	102.478	52.8383	80.8947	88.7868	92.3055	79.7195	61.9816	99.6435	82.0419	101.967	83.9607	58.5493	46.9198	60.2571	52.3595	91.7988	94.9656	117.474	68.679	159.258	175.091	86.1359	56.4688	73.6149	64.4778	67.753	56.4599	64.2606	51.9719	52.3003	39.3948	108.864	61.8106	50.5411	93.6287	67.976	96.7628	83.9553	87.7179
ENSMUSG00000062353	Gm15772	61.5836	56.5321	135.34	80.5858	81.9116	50.2996	58.3778	52.4795	71.5927	125.673	43.0186	60.4661	66.6968	65.1545	49.4243	58.0737	57.2761	56.8748	67.5349	61.1676	74.6287	37.3331	121.272	33.3412	67.4845	71.4656	76.4057	47.5909	230.468	255.737	142.442	58.662	97.4343	65.787	56.8859	55.1795	107.393	63.8821	77.0095	39.5924	76.8749	85.4112	39.9619	170.992	57.7679	73.6172	67.5273	56.1415
ENSMUSG00000056116	H2-T22	72.7297	53.8858	88.576	115.836	67.7503	63.0912	60.7675	68.2905	82.1359	85.5334	58.6402	53.5599	72.9828	72.3736	54.8509	60.7618	77.5759	73.3977	72.0991	56.3218	72.5109	68.0643	117.806	71.5729	62.2367	78.8733	73.1542	80.1036	116.171	121.063	108.996	125.241	75.3955	74.9992	66.7611	61.8247	81.8285	109.693	105.536	78.5108	66.3411	84.819	63.4549	106.229	59.8437	67.7173	62.2494	70.8338
ENSMUSG00000020496	Rnf187	62.0971	60.7814	101.897	108.117	79.043	77.2079	74.9757	74.9607	78.9667	70.8471	81.3607	59.8476	83.2431	83.0204	69.2745	73.1556	60.8166	67.9169	71.7005	62.9912	45.3306	68.8604	104.392	68.5771	67.8843	67.0662	75.0668	76.9324	92.6812	102.823	90.2969	103.719	66.2827	80.2063	74.9843	69.8454	81.2517	105.184	106.053	78.3839	63.6677	87.8606	69.5546	103.851	69.6612	73.5554	67.1114	74.7457
ENSMUSG00000068706	Gm10250	93.626	45.8778	83.061	114.677	65.5246	70.9004	45.2509	49.2524	107.983	63.9067	45.4739	50.9381	69.0674	74.3283	44.619	70.9207	51.8147	49.5212	41.1598	48.5983	201.123	71.6907	126.764	74.7867	41.463	57.9908	51.6281	63.5775	104.824	116.72	117.448	114.018	71.3582	79.8385	57.2316	70.6296	95.2621	121.868	120.638	104.508	46.1264	88.1477	75.154	110.182	55.7579	62.9681	73.7585	57.0676
ENSMUSG00000021760	Gpx8	93.1244	43.885	33.5886	81.5055	55.1894	58.4709	50.4269	49.3626	61.895	44.8404	39.2147	49.8126	73.9205	98.4902	35.7436	112.317	57.9437	46.275	30.417	38.5883	105.096	71.2436	83.0694	95.6773	22.8547	43.1126	53.0578	133.842	75.5374	38.333	132.806	140.869	101.59	73.6631	42.9079	49.1781	86.3182	307.007	153.937	154.375	47.1068	62.9366	49.3303	80.0942	100.176	59.7769	98.6131	84.4502
ENSMUSG00000021807	Rtraf	81.5811	45.2989	88.3514	91.2179	73.2598	63.8381	54.7016	54.8929	96.8776	88.1273	55.3503	54.1185	69.2893	74.3378	54.2791	65.7068	63.8991	62.2778	50.675	48.8866	97.8351	72.0481	108.268	73.7268	57.9715	62.3427	69.1775	63.5889	139.884	136.426	117.485	103.678	73.2924	75.2771	52.5203	63.272	74.9554	120.457	124.708	87.0638	58.947	81.5373	75.351	111.858	64.0196	60.876	70.2094	65.9436
ENSMUSG00000079197	Psme2	84.4847	55.1732	85.7676	89.5621	72.4177	63.6376	53.7516	68.8761	80.0548	94.3868	47.6035	54.8753	74.3456	71.7036	47.123	61.8149	67.9584	59.0921	68.4224	44.599	80.439	53.9279	74.4829	54.6572	72.6469	75.2664	63.8463	63.1091	179.628	229.122	109.515	87.5189	79.7265	78.402	70.7078	50.7654	92.4584	87.573	87.7202	61.4813	59.8746	81.3713	55.7674	129.922	60.7379	68.213	62.7572	82.214
ENSMUSG00000019872	Smpdl3a	70.2683	42.8116	83.9619	135.443	54.4911	62.2516	57.8577	51.8241	147.541	115.599	75.673	63.3076	69.8445	66.1662	60.1415	71.252	68.2444	69.0785	58.4298	65.2209	127.327	67.059	113.106	62.5165	55.0947	67.4244	63.9935	71.5049	90.2332	92.4789	112.409	95.8186	62.7942	79.7005	51.4523	64.6555	72.2403	113.364	94.9254	75.5803	69.419	85.7072	66.065	90.1426	59.676	64.863	75.5364	63.217
ENSMUSG00000060636	Rpl35a	36.2961	48.9989	141.217	76.3391	77.4692	52.8483	51.3271	55.3581	61.9112	128.647	38.8787	53.5822	83.2193	65.2568	49.4069	41.3743	66.437	63.6118	72.7625	53.5779	35.8278	29.5459	85.074	29.2071	81.5903	82.2455	78.3382	42.7365	187.777	358.664	125.323	60.7717	70.5778	77.8608	68.7794	62.572	111.343	57.5801	73.3886	20.2192	72.0559	81.8469	33.1657	198.077	53.6857	64.5648	50.9736	77.5258
ENSMUSG00000025651	Uqcrc1	84.5998	59.2975	62.8915	97.6354	67.2559	69.0283	67.6898	63.5432	80.1412	61.1093	67.491	61.9365	80.5849	76.8655	58.3237	90.2539	47.2192	55.984	47.2504	51.8948	114.766	84.313	122.989	109.088	41.5339	52.0756	47.0136	65.5137	57.8932	61.0519	107.622	125.059	73.2375	71.3645	62.7169	66.9	78.2226	122.548	136.654	116.329	47.2532	87.5961	86.6224	93.363	81.1238	67.0744	75.9585	72.7965
ENSMUSG00000032966	Fkbp1a	113.864	51.6593	66.9411	137.947	65.2539	68.3979	63.2079	54.3478	135.244	71.2247	84.9174	48.7022	62.7649	72.0705	60.3356	75.4278	54.8424	60.1419	40.0403	46.3611	120.02	82.6709	118.105	78.5535	50.1837	58.3481	52.2265	74.7466	58.7705	61.6201	90.1023	118.088	70.6916	84.3805	64.1765	66.9287	70.1676	129.203	126.304	107.835	50.2483	95.0413	91.34	78.1563	66.6381	53.6231	58.4154	65.1362
ENSMUSG00000031972	Acta1	45.6417	40.77	196.73	24.6341	20.8095	10.5073	11.827	18.3994	21.7873	4.18833	560.184	4.37608	364.949	61.6873	10.7314	34.1962	10.925	4.68663	4.74361	6.22267	13.9846	5.2894	5.19738	1.73184	146.475	2.02542	5.67035	48.5252	3.7083	1.69975	122.502	33.6701	6.41169	22.1204	115.732	6.01796	11.9033	6.55468	162.554	14.1125	7.41458	5.91492	1363.25	2.03043	29.2006	6.19776	63.9075	3.47028
ENSMUSG00000042079	Hnrnpf	66.0453	77.4217	105.975	58.3372	94.3753	79.4173	78.7212	85.7027	59.4326	109.608	57.5002	78.8874	64.2746	74.669	62.8041	60.6717	86.0907	62.4363	86.1765	68.5357	45.2608	42.173	60.1724	46.787	91.7629	98.1122	103.383	61.7469	150.017	164.681	69.1231	56.8836	77.9633	83.7861	72.9331	61.6057	91.5481	67.5442	63.997	50.0475	86.016	81.5589	42.4922	103.173	68.3201	76.4111	69.7309	68.9352
ENSMUSG00000023150	Ivns1abp	72.5609	77.5436	51.9531	97.3238	53.9794	56.3825	55.5121	48.4829	111.996	87.2314	81.2933	90.1336	53.2307	53.1055	58.6002	52.8309	90.7673	77.4833	78.3524	100.92	113.159	68.4604	59.5662	88.2391	88.5948	76.703	97.4533	116.151	57.5534	52.9649	81.2436	125.289	100.053	66.9015	64.0447	75.2147	74.3907	88.4965	76.2598	104.027	97.466	66.2261	54.5428	39.4136	75.9011	68.3205	81.7563	62.4808
ENSMUSG00000022450	Ndufa6	88.3252	46.0949	68.8642	102.146	67.0665	58.2336	50.7817	56.0432	78.7207	69.7379	56.874	40.5623	82.8442	74.3709	49.2384	72.5868	54.2843	58.0885	47.6021	46.1755	148.204	68.923	102.644	75.2073	48.9187	65.721	54.6493	72.3952	120.21	117.071	127.914	119.131	67.4213	70.2509	58.0393	62.9166	73.5315	139.378	134.316	99.3448	50.8087	76.93	58.8754	101.897	62.5595	62.1794	69.0623	83.3172
ENSMUSG00000019087	Atp6ap1	79.715	55.6981	77.5554	88.9063	62.2996	74.0254	66.9784	62.6906	104.949	113.002	74.451	64.9897	61.6853	66.8495	61.8372	72.6159	71.1273	58.7065	59.673	60.4926	105.8	69.1618	87.473	68.8197	61.457	75.3681	69.5749	76.625	57.4113	59.3938	89.9075	86.0537	93.187	98.0463	67.0678	74.9078	80.9369	130.086	93.9031	89.5555	72.2129	75.5902	82.9084	75.4877	74.2152	71.5797	66.1681	65.3755
ENSMUSG00000023089	Ndufa5	130.499	50.9126	59.7372	111.909	65.3157	64.3421	58.9342	66.9241	82.9864	55.8564	59.3847	43.8376	73.4602	90.9988	46.5461	81.6377	50.2496	52.5453	37.7186	37.8886	133.694	78.8256	122.517	89.3752	48.6724	65.5324	53.1736	76.3678	60.9171	64.7972	106.634	141.882	71.1747	74.8052	60.5311	51.7319	67.524	133.649	140.916	125.561	49.9963	70.6014	81.3124	94.5466	64.9743	57.728	67.0324	77.3785
ENSMUSG00000046275	Tusc5	75.1966	64.4363	26.5841	75.66	86.1981	111.408	93.4755	72.0415	81.4046	41.211	161.697	110.131	58.7411	57.3566	78.7575	89.6195	67.3407	100.098	59.9978	105.928	76.3092	100.086	78.5407	100.766	32.2142	37.8753	38.8767	68.4974	18.0646	16.0941	93.8841	105.464	75.2866	80.2008	96.5136	84.4597	82.9933	104.678	120.809	139.277	85.2668	65.2932	102.774	44.2971	49.0388	41.6179	44.8612	49.6466
ENSMUSG00000042682	Selenok	96.343	42.1814	72.9558	141.933	59.7351	67.7087	57.5499	54.173	106.115	83.3615	73.3583	49.7638	65.8221	66.3543	50.0749	70.4751	62.4148	68.7729	51.7863	48.8408	116.654	64.0111	108.655	67.2929	53.4278	55.8098	60.1256	77.4037	104.811	87.3376	120.874	132.217	77.3508	79.6138	56.3749	53.5556	81.6782	127.551	128.974	88.8668	52.8682	76.8485	62.3513	96.7171	60.3188	57.3525	54.8607	56.1366
ENSMUSG00000018286	Psmb6	84.5282	46.8531	71.8395	110.604	68.8786	62.7305	53.2363	58.2311	109.949	71.6447	69.9175	45.7322	70.4634	77.66	53.0962	70.0706	60.5	52.4447	52.608	41.9293	119.534	68.2317	113.808	66.1779	53.8274	72.9184	58.7877	74.8399	104.128	94.1402	93.758	116.167	79.1921	74.2298	59.72	60.2895	84.5715	125.975	139.05	97.0473	53.5371	81.197	74.15	95.1283	62.2514	56.1575	59.1893	68.6601
ENSMUSG00000017466	Timp2	28.1233	42.0322	139.282	153.797	32.3143	42.5953	63.5545	46.909	122.75	107.003	156.784	67.3993	103.388	51.4467	81.921	79.9186	84.9478	87.3649	66.0963	70.4485	73.7679	88.9837	133.67	74.3254	51.512	85.0981	50.2831	76.4923	43.1019	46.1848	70.0252	70.1067	77.4047	74.4053	61.6612	101.003	52.8801	111.342	69.2611	45.1645	68.7207	71.9478	63.8605	58.7566	60.7801	81.738	66.2968	82.6445
ENSMUSG00000031708	Tecr	60.4684	56.888	53.6065	80.7423	68.03	74.4561	60.2745	74.4451	66.0433	43.285	63.0944	52.8515	94.2736	97.009	67.9355	109.379	52.4855	53.9091	46.7559	43.8719	103.068	103.945	81.5438	107.238	42.0041	57.8891	54.8695	68.2077	45.1819	50.951	85.0369	102.687	54.7392	54.1049	56.5215	48.26	90.2186	147.722	143.323	194.323	57.5395	69.0702	92.6924	59.1538	97.3504	67.2064	89.83	93.8478
ENSMUSG00000074207	Adh1	80.4919	42.0872	39.5513	94.7143	52.0225	60.6656	59.6509	48.9376	78.3046	47.6796	76.2007	44.5214	36.5186	52.3753	45.2252	62.3892	57.656	57.5399	38.8185	45.7219	117.134	77.9951	88.2587	99.1186	57.0984	80.0348	66.5379	122.376	37.837	25.7224	81.8676	128.489	102.123	87.554	70.4554	83.6591	85.2465	183.06	160.182	191.746	58.9408	83.0285	71.9322	38.3084	91.957	71.1224	78.1898	75.5758
ENSMUSG00000092341	Malat1	79.3202	105.087	23.372	12.5456	89.8259	85.7787	106.172	129.787	28.9515	43.0987	69.715	135.706	108.032	90.7351	155.445	93.5877	75.0583	90.1616	117.855	107.966	19.4818	85.9275	12.0965	107.355	91.0589	112.483	81.8526	85.0212	14.6673	15.2086	8.45961	17.2889	70.5006	58.482	172.377	169.566	30.497	53.3195	22.631	53.5209	99.5932	30.0328	69.7114	18.6559	90.3409	112.756	102.912	79.9554
ENSMUSG00000025544	Tm9sf2	73.2443	56.8328	73.7334	94.4272	58.9259	68.1544	65.7821	53.6235	106.56	102.5	75.666	75.3431	70.8207	69.8345	66.7713	72.9154	76.4442	67.5717	65.0634	64.334	112.279	73.8298	87.6759	74.0496	64.8509	71.1542	70.3847	78.1556	60.9221	55.1076	93.6624	92.0799	80.9122	89.4786	62.0638	69.3848	82.6652	107.729	98.5098	88.594	66.2186	78.0058	72.9907	76.9756	69.5176	65.6612	64.0934	65.4838
ENSMUSG00000000399	Ndufa9	77.9194	54.0403	54.0078	112.66	64.3983	62.3555	58.7365	59.8781	105.417	84.7831	72.1115	53.6596	71.5481	82.1111	55.3902	87.2032	51.4749	52.9273	44.0845	43.7006	130.272	73.9865	96.2874	100.178	45.3283	62.5786	55.8925	80.2208	56.7567	52.8931	91.3403	122.398	86.6292	84.2094	54.4814	52.9456	70.1916	141.496	131.11	108.447	50.0586	86.3584	82.1986	74.9202	78.5255	62.6066	71.1868	76.9253
ENSMUSG00000013160	Atp6v0d1	80.5331	47.8811	69.471	105.634	57.5428	66.2374	64.2209	51.0693	105.677	82.5001	66.4302	60.2507	64.6719	62.7891	57.7833	64.7046	60.0668	64.0266	55.3456	59.0824	116.988	77.6907	99.9678	71.8792	54.7526	62.277	55.0846	71.1666	81.6548	71.7491	113.16	115.437	67.7013	83.6512	63.5755	69.7359	87.8111	122.19	125.699	102.628	65.4789	84.5759	67.6551	86.2494	68.0271	66.0821	62.706	66.4687
ENSMUSG00000051234	Rnf7	91.3289	46.491	72.4769	124.389	67.0079	69.4069	60.464	63.9653	98.2079	81.2629	71.1228	48.0993	72.6065	76.4999	49.2495	71.7889	51.9813	55.1697	47.948	49.5905	119.319	65.9025	103.034	70.8032	51.4081	63.5761	53.1786	70.9777	99.0867	82.476	111.76	119.477	86.6877	86.7559	48.6697	57.7894	72.3427	143.813	119.641	83.221	45.937	80.52	73.0069	105.009	58.9525	52.0294	61.6471	64.8269
ENSMUSG00000018102	Hist1h2bc	158.713	48.9075	56.5276	171.414	67.15	61.3406	55.7653	57.6964	159.891	57.4571	72.8485	38.2997	63.6812	69.4037	58.5969	83.6211	42.0436	42.2385	27.0272	35.0458	186.516	96.2142	112.346	90.2607	42.0988	52.5409	38.1169	66.5956	45.2125	25.2077	85.7294	103.772	63.2174	83.1009	51.036	60.498	79.6917	107.878	121.036	92.2102	46.7751	88.802	143.688	81.1675	64.7693	46.9754	49.9325	66.1203
ENSMUSG00000024758	Rtn3	101.069	55.6734	49.2385	104.135	65.026	78.605	65.9483	60.563	124.751	64.6351	85.7938	63.4949	58.452	66.4991	56.223	73.1289	64.6585	61.4922	47.1958	56.5886	132.247	85.6165	75.6937	93.6493	50.4535	65.7702	59.5037	79.1918	41.2381	35.94	87.1164	100.471	81.2761	92.0116	59.1883	68.7566	86.2127	134.696	106.559	129.764	61.2902	68.1938	96.9498	51.8344	73.1491	61.601	67.2629	63.3727
ENSMUSG00000020390	Ube2b	89.7512	54.3881	75.1767	100.677	68.3712	68.5146	55.5012	59.5285	93.3533	84.4073	69.2287	60.8854	71.2547	75.8976	51.4113	69.8144	63.1449	55.1786	57.2935	54.903	112.282	67.8922	85.7781	67.3619	64.9594	61.37	63.4691	67.5392	107.688	92.5985	125.562	109.287	73.2752	83.1751	54.6639	64.2001	91.8433	108.804	104.355	86.8446	62.7458	74.1147	83.2604	93.0049	61.1346	54.6482	57.39	54.0471
ENSMUSG00000021025	Nfkbia	37.2262	69.7129	116.208	50.9499	84.7468	63.6464	57.938	77.3366	42.5336	98.7047	39.0206	83.1739	71.0766	66.5132	54.2668	49.1244	90.5287	68.8038	101.112	83.7878	49.8867	35.4837	59.1418	37.3946	110.913	100.243	97.8548	61.4599	163.233	173.645	99.1585	60.2554	84.2476	63.2819	77.5816	74.7777	97.5082	33.3771	57.6665	54.9241	97.1569	74.3831	30.3145	138.752	65.2357	76.2636	61.4915	66.6215
ENSMUSG00000017188	Coa3	83.1223	49.2875	68.2971	111.308	72.3975	66.0971	60.4827	59.4819	117.926	85.1128	67.2174	43.384	65.8934	68.5323	45.1536	74.48	49.2817	47.1458	42.1911	39.065	94.6574	64.1312	108.779	62.7436	49.6762	68.066	47.0209	63.5038	110.719	107.556	101.161	117.053	67.5773	83.1064	60.2278	61.1218	81.934	147.027	143.821	99.4949	44.7661	87.0108	74.6698	115.708	62.2898	50.7771	50.1017	62.5457
ENSMUSG00000030579	Tyrobp	29.3409	42.4861	183.338	93.9831	69.6812	41.5567	56.9476	56.1719	51.4627	157.196	19.9617	55.9389	78.7287	53.8806	52.7668	50.7061	92.6407	80.3054	92.9117	53.8998	41.8189	23.4363	96.6863	24.2546	101.953	95.3658	77.3829	63.2502	154.979	234.288	90.5546	28.3974	63.0875	66.63	65.9945	64.6277	73.1387	38.1528	50.9105	19.7058	89.5306	83.8636	10.801	187.966	71.8263	97.759	70.9936	101.025
ENSMUSG00000020057	Dram1	126.363	65.3131	53.7435	145.151	61.7324	69.0878	65.7189	53.8137	169.431	68.8947	99.3378	64.9675	60.7854	68.1263	67.8986	75.3003	69.0432	70.0207	46.4782	66.0363	160.142	91.6628	111.9	93.9386	42.273	54.6212	46.7655	76.0514	28.5092	18.6971	101.808	104.575	62.713	85.8293	50.7029	63.4972	60.0305	90.0234	92.6459	67.3464	58.7368	76.4642	103.718	54.6347	70.077	53.9717	54.9392	51.4588
ENSMUSG00000058799	Nap1l1	68.8106	55.6003	85.077	104.858	71.5468	77.7456	67.7807	59.76	129.466	101.179	70.9643	67.9905	53.9299	70.5261	66.7357	63.0254	63.54	69.7307	56.7578	68.0885	103.055	63.7357	95.3595	55.5815	77.7227	67.3369	77.9055	57.7621	88.0343	79.7173	75.906	71.6997	71.6133	85.0256	64.6041	72.3762	86.7842	71.7727	87.6673	64.213	72.6685	86.3517	71.1539	104.889	65.0822	67.9892	68.9541	55.7237
ENSMUSG00000021794	Glud1	73.0769	65.6123	69.4268	81.157	60.7122	65.4011	69.6222	62.3728	86.7443	79.5216	81.9075	67.4489	77.0101	68.4113	67.3586	72.1674	66.1477	69.982	64.3645	62.1068	88.3642	75.1773	86.655	82.1024	55.3342	64.6084	63.4908	82.1001	69.0635	69.1464	67.503	86.0691	79.305	76.135	66.757	77.6716	73.2759	90.2148	94.2681	93.481	65.9828	88.1408	86.5495	74.3969	79.9455	75.5079	80.54	76.6597
ENSMUSG00000024012	Mtch1	83.5236	51.9604	80.3689	141.947	61.7258	61.988	62.9431	55.8141	114.068	67.2375	82.9393	49.8993	71.5362	74.6509	63.0753	84.6841	50.1557	59.3229	41.4976	43.4883	86.2101	89.2989	124.157	69.5859	50.4111	60.4182	52.3861	66.1952	58.4212	74.2558	97.0164	111.959	58.8082	71.1443	62.3231	63.1552	67.9464	126.774	121.146	94.6391	43.9592	92.3059	81.3017	86.1347	70.5986	56.0542	64.1149	73.4899
ENSMUSG00000026773	Pfkfb3	45.8407	110.386	22.1788	40.9405	89.4512	146.225	76.7109	73.0259	74.4235	46.2558	189.12	113.392	63.2527	61.4199	89.467	87.1585	74.6722	89.9588	84.2673	117.807	92.1944	154.603	70.9061	143.506	30.6086	54.8508	33.3603	42.858	26.6806	29.2336	55.3796	93.8214	65.0273	114.689	101.304	57.1312	52.5832	74.3963	36.4921	58.7311	90.7355	42.8336	115.298	36.1036	42.8081	45.5293	60.0481	58.6662
ENSMUSG00000020803	Txndc17	82.1234	33.0877	75.8223	126.844	53.9489	61.1419	52.9475	45.6184	114.554	82.9886	56.9612	45.7518	55.4654	56.786	44.3757	59.675	55.5719	51.1512	46.2385	43.2869	137.032	59.7323	105.905	59.7823	51.5058	60.8401	59.95	60.1213	193.195	146.876	147.771	108.393	65.4235	63.7305	52.3341	56.5677	88.5047	98.1085	101.604	73.1293	50.7881	64.1464	69.3955	93.4479	58.893	65.0979	68.7328	70.0741
ENSMUSG00000024844	Banf1	71.5204	55.0674	89.555	79.2882	73.3853	70.7298	62.6424	68.6022	80.4687	91.8074	52.5217	56.0547	64.0937	73.9799	52.6702	60.0242	64.1307	59.7193	61.523	48.214	86.1033	43.3943	73.9686	49.3888	69.8141	74.1282	70.6882	53.3222	178.61	175.527	90.3543	79.2056	79.9314	71.3099	64.3881	67.2511	86.7551	96.4918	85.4541	53.9613	59.2387	75.0049	65.8307	116.491	63.0832	64.4138	63.0463	71.5659
ENSMUSG00000032279	Idh3a	82.7168	51.2372	34.1529	87.6847	53.8236	70.5092	63.6506	57.6841	91.6773	61.3111	77.047	61.5328	76.0156	79.4012	52.6609	95.3494	49.6497	56.8465	34.9222	49.7956	125.235	84.6338	109.492	129.811	36.1469	51.1179	50.095	72.8872	31.5069	25.8787	80.0811	118.03	75.5723	87.3728	51.8792	53.5363	64.8778	154.527	142.354	142.909	44.6547	87.1838	101.358	68.508	74.0054	58.2351	78.2228	76.8868
ENSMUSG00000009281	Rarres2	89.5111	54.7293	83.7672	240.75	48.0148	66.0697	60.614	48.7442	188.48	80.124	108.711	58.192	31.6473	49.86	50.3549	55.1394	54.2845	69.3276	45.9948	45.3376	115.24	88.5735	129.716	62.4638	40.6526	58.7466	44.8432	63.364	28.6934	28.4116	93.4964	126.712	82.7831	92.7634	64.718	69.7921	49.6261	86.5573	93.6221	66.2244	47.8573	121.518	97.7436	78.8409	50.4413	53.359	39.3382	55.9283
ENSMUSG00000011752	Pgam1	72.7441	62.6687	58.1925	96.4246	60.3269	65.7581	70.1037	59.388	103.319	47.6304	69.6455	54.9336	76.348	85.8599	62.7467	104.289	44.1995	50.4376	40.053	47.0403	118.437	93.434	101.669	117.708	47.2632	53.7177	42.7641	61.775	36.4084	42.478	96.0644	121.017	60.6527	73.0213	56.6347	55.1874	80.0428	126.974	134.844	121.432	43.9726	85.8367	84.0952	82.4397	80.1641	58.7567	71.4635	78.1346
ENSMUSG00000034842	Art3	90.2282	49.9533	31.5504	124.561	53.1152	64.9303	55.6876	41.373	145.53	67.2981	103.285	58.3372	43.3583	61.0995	57.1336	64.5674	60.9045	69.9915	40.1326	60.5866	125.473	96.3163	82.7776	96.6606	43.3193	62.4815	61.7274	99.1622	17.826	14.5222	74.0466	136.179	89.8929	97.8572	74.8941	72.6015	68.0049	144.709	130.134	112.254	61.6312	87.3161	91.4558	26.5599	66.4872	57.8851	54.0361	60.85
ENSMUSG00000027406	Idh3b	86.8383	58.6742	51.1468	83.342	63.0646	63.0785	60.7419	59.2271	90.1772	61.2673	66.8748	57.5749	71.8433	82.2642	56.3249	88.1378	53.1216	56.6184	42.7001	52.6036	136.022	79.8062	113.452	94.4565	43.1997	58.632	53.1106	78.8971	58.7356	44.7188	95.8524	112.065	71.0549	63.7977	49.6937	59.6905	79.7915	128.57	121.053	121.865	54.2337	75.3543	81.7204	65.8798	84.5782	62.8626	81.2372	69.7718
ENSMUSG00000030161	Gabarapl1	86.8903	49.4793	70.465	140.801	46.7173	56.3004	57.3437	42.8405	138.189	71.6424	97.0408	61.124	59.9855	61.9151	61.4666	68.2265	68.2229	73.8744	49.0018	63.1468	146.02	92.1133	113.967	91.8822	43.8994	57.682	41.5406	93.8353	34.3742	28.4499	102.323	135.359	71.551	63.4818	53.2383	66.2808	59.5535	117.397	113.682	100.95	66.9076	67.3015	75.1814	49.9318	59.4092	49.8085	59.5323	58.7797
ENSMUSG00000020048	Hsp90b1	86.0425	74.1085	56.6063	36.6447	76.3082	88.7216	81.0006	80.5335	72.1176	91.2741	81.6729	84.8114	71.2976	72.9471	73.4554	76.1332	81.3448	69.8061	86.6715	69.3024	62.1536	65.0797	41.1144	80.6375	81.8508	80.3403	77.1583	73.5312	40.5886	42.1727	28.3036	43.5591	89.0142	107.477	79.8048	91.9259	73.8931	83.2596	68.7839	90.6615	77.8485	77.4959	82.9213	60.145	93.083	76.4549	80.9972	74.8183
ENSMUSG00000026421	Csrp1	75.4676	56.7163	118.43	132.38	61.9465	58.5173	67.5743	59.9411	88.5361	85.5356	86.2792	59.2219	71.1253	68.1909	60.0027	58.8179	66.1654	76.4872	58.6896	58.4901	83.2065	72.1892	106.002	56.9801	60.0173	59.4853	53.3677	62.3277	69.5924	74.6183	146.937	84.626	59.5039	69.2905	65.0561	71.0017	71.9534	90.3134	79.1387	43.8716	63.3386	93.0107	67.49	106.714	64.9086	66.201	63.842	61.3924
ENSMUSG00000076281	Gm24270	134.399	61.1264	182.939	100.317	106.812	54.8308	84.9219	140.717	15.8475	79.9768	35.4176	67.0824	187.869	80.6565	80.0531	77.0861	53.1691	25.757	56.9667	60.341	0	132.612	74.3312	53.3355	96.3528	52.0607	47.421	70.6628	16.6548	200.207	44.8792	83.7972	27.4874	41.9895	98.3528	98.8831	37.1792	78.0212	68.7394	57.9498	49.5165	47.6612	16.0213	178.996	37.8459	50.2836	21.6567	64.4017
ENSMUSG00000054435	Gimap4	25.5472	93.0639	102.915	26.0161	112.921	87.577	66.0927	102.388	17.6554	133.82	21.6653	100.766	75.2693	70.3497	58.8255	45.424	84.6579	64.8649	122.612	88.3929	12.5743	11.3087	29.3278	12.4711	118.384	96.7407	113.533	53.9783	173.724	180.314	70.1174	16.4376	86.9555	81.4176	81.5259	65.1201	113.078	23.8729	33.601	13.6732	101.405	80.9985	12.5386	141.567	59.8166	96.3728	79.6432	66.0538
ENSMUSG00000053012	Krcc1	97.4898	61.3181	55.4007	94.6531	62.3443	67.064	59.3589	61.4854	98.4635	82.5809	63.6702	67.6225	60.7556	83.4691	63.9401	89.915	67.2125	63.6	54.275	54.3732	96.9563	72.3872	93.6037	101.169	53.4114	70.2297	68.6969	76.5786	64.0438	64.1886	77.7077	101.28	69.1681	76.2941	54.5947	57.1117	65.2514	97.3804	92.0489	93.9242	58.7054	78.8049	84.6012	75.3892	69.6566	56.6394	71.162	61.2741
ENSMUSG00000028964	Park7	78.3214	43.1579	68.2575	118.177	63.9639	56.1956	52.9735	56.0463	111.553	75.8253	69.2013	45.0067	63.0422	73.1189	51.9669	72.3128	52.5912	50.0151	43.4485	40.9511	105.385	71.3547	109.023	72.2014	49.0323	58.9446	47.6815	66.4476	88.4395	96.3655	90.1587	111.354	69.5676	81.8946	59.3478	61.0061	63.8971	133.625	116.662	88.2469	45.6415	83.9516	94.4692	93.2945	67.9659	58.3044	63.9175	70.2466
ENSMUSG00000025016	Tm9sf3	60.9185	53.9719	71.0968	90.2407	52.2095	62.9601	61.7581	54.0592	104.414	107.496	79.2975	69.3753	69.6221	73.0575	56.864	71.9747	70.5099	69.359	57.3615	62.374	108.715	67.4399	86.831	78.3923	56.2597	70.0874	64.4898	76.5251	52.5515	49.6629	93.5498	104.12	84.5724	89.1079	59.7487	65.904	81.064	114.496	94.0405	76.0733	66.0462	76.401	67.3071	68.8026	65.9939	60.8197	63.6342	62.8251
ENSMUSG00000028419	Chmp5	84.9308	44.5293	63.9668	130.776	53.0712	59.5666	55.9354	54.8237	114.46	77.9446	72.4007	53.8161	63.3589	63.3374	50.1127	64.6463	60.8891	65.973	46.8981	46.2866	132.352	65.6388	105.258	71.3713	57.8497	61.2852	53.8922	76.705	62.0801	47.405	111.555	121.188	65.9887	76.6813	54.2663	63.97	80.836	122.517	110.28	103.971	53.1675	76.7576	74.782	76.524	61.2146	54.5172	65.3053	63.4951
ENSMUSG00000028223	Decr1	73.2551	43.5458	42.8646	119.821	53.4206	67.6138	56.8008	52.9155	109.616	62.0999	63.0976	51.1964	66.0127	78.1804	52.6527	94.6619	50.9432	51.2788	35.8727	48.3475	145.197	84.9991	113.779	99.7028	30.0378	48.1831	46.057	81.8267	37.0773	22.6563	107.666	131.614	73.9548	73.9692	42.4627	53.6578	68.2485	156.925	135.338	117.442	46.9635	79.657	82.0981	63.528	75.9576	57.1586	74.2504	69.9522
ENSMUSG00000030605	Mfge8	58.9178	69.2387	83.2307	107.755	84.0985	68.9942	75.2063	73.1322	85.0119	63.8522	75.1618	65.8534	63.6956	63.4118	80.7218	59.187	63.3684	67.3063	70.0867	77.091	66.7449	72.8263	76.3803	56.3581	92.3265	68.7141	80.3253	65.3548	97.346	106.208	71.4624	64.2001	59.5726	61.1063	79.4187	71.9395	82.0531	57.1876	77.8099	51.7068	73.5574	84.5175	59.7592	82.9469	65.029	79.1711	62.1475	66.1842
ENSMUSG00000060743	H3f3a	62.3553	56.2537	115.907	99.7048	69.9661	55.2418	66.4064	59.9919	76.9818	115.18	51.0983	56.8248	69.0879	73.0268	54.5424	62.848	69.9614	56.8207	60.404	50.6389	54.5323	47.7376	87.6955	45.6892	77.1609	76.6835	75.4506	69.905	92.2504	124.263	79.0623	90.2963	70.1906	81.1756	65.2495	59.9279	65.935	92.4563	92.6804	59.8992	65.1883	92.3636	50.0827	129.553	60.0253	63.6263	63.1166	72.2291
ENSMUSG00000019054	Fis1	95.062	46.3476	86.7578	104.283	58.5459	57.4828	52.9606	56.0299	96.72	97.4384	52.778	46.308	67.1037	70.099	50.2518	63.9474	60.4451	50.6477	49.1173	43.323	92.6297	62.1012	98.4086	53.306	59.0341	60.9867	63.3058	58.191	158.006	149.67	98.255	92.5064	66.1641	66.7526	55.309	50.51	68.2695	98.8125	96.4413	68.173	57.8656	80.5491	60.6206	120.352	54.8534	52.9433	50.5871	61.3469
ENSMUSG00000023046	Igfbp6	25.8778	19.4263	114.261	223.206	15.8386	31.8839	53.1579	27.1093	233.447	81.1477	169.703	38.1139	96.3399	49.9654	79.8104	92.3675	75.2007	75.128	37.8539	44.4418	93.3365	108.484	236.951	81.383	18.3153	47.1736	19.446	58.5511	6.59254	1.47688	68.5026	91.4369	78.4667	69.7611	41.1053	65.3247	30.7913	159.25	85.7388	50.9927	30.9923	76.0554	74.4132	28.4469	46.599	51.0895	57.2367	87.7748
ENSMUSG00000022285	Ywhaz	55.6531	79.2054	105.554	60.1533	82.0012	74.091	66.8353	66.9298	70.7891	105.145	53.6577	78.4073	61.0826	72.2815	57.233	57.8236	78.4058	64.4725	77.9764	71.7235	63.8492	45.9018	60.4	42.2386	85.6058	81.9633	87.5494	57.6368	116.162	127.455	95.3316	55.0083	75.8679	66.6904	69.4441	67.2199	95.3969	49.9924	55.4196	45.1695	91.4216	70.1131	44.3401	94.9818	63.4186	72.2855	68.3463	60.7758
ENSMUSG00000032324	Tspan3	69.633	50.1517	73.3554	127.56	53.6472	58.8715	51.1516	49.0956	124.464	82.3879	73.2134	59.2253	49.9842	60.5	49.3259	66.6067	63.6865	56.191	47.6872	46.1325	135.303	72.0664	94.6549	66.0372	51.6054	64.4808	48.3858	71.816	77.5927	73.8649	99.8989	107.864	73.5614	86.041	52.7933	62.6037	87.7441	98.3009	104.854	75.2075	57.8928	84.9765	80.3391	78.6201	61.2826	50.954	55.5118	56.8515
ENSMUSG00000006932	Ctnnb1	56.6144	68.1004	61.9252	78.0033	62.1281	77.978	84.0613	61.1098	106.724	99.9793	104.641	75.8011	65.0163	76.8426	72.8634	84.1238	70.9535	69.0874	59.6041	67.9604	75.4647	71.8725	63.8229	78.5669	58.9725	73.4251	59.8699	71.0266	43.7911	43.4645	56.4145	65.0741	81.4129	87.812	64.9683	75.4696	59.8088	107.902	72.1621	81.314	68.0184	73.2114	84.0945	51.8046	72.823	64.9528	64.8409	67.7489
ENSMUSG00000002379	Ndufa11	105.053	46.4135	55.529	107.506	67.5013	64.3726	53.0364	67.9301	98.0826	69.0957	67.5663	42.3504	64.254	79.0676	47.3574	83.3908	50.5723	45.4947	38.4747	28.2807	98.0678	75.3421	106.392	90.1816	51.1323	60.836	51.1163	69.51	73.0734	67.2526	67.9352	136.6	64.8044	75.3364	53.2394	52.8535	52.8168	149.27	128.65	120.553	42.9415	76.9589	79.4	88.8621	67.6188	48.5099	50.372	62.3973
ENSMUSG00000026701	Prdx6	84.812	40.5669	50.2723	123.274	57.4712	63.1697	55.774	43.4102	130.091	51.9962	75.662	42.8132	51.2876	60.7227	56.4749	69.2857	52.0457	48.6609	34.8097	41.4575	125.275	84.4529	113.186	86.1555	46.6504	64.092	48.6474	64.8697	51.8181	50.078	87.2604	147.448	62.5803	79.0494	51.8034	68.2086	76.8528	134.707	155.874	123.922	43.9608	87.4493	82.8075	61.9056	57.955	48.0386	49.5108	54.5047
ENSMUSG00000076928	Trac	16.5932	94.8002	120.582	5.96456	97.2657	70.0856	47.9944	85.6121	1.28814	120.842	0.87394	72.6212	57.4565	66.0201	57.428	25.1783	74.1903	55.8691	114.815	64.7037	4.26176	0.274979	26.1391	1.74186	99.6118	93.6258	127.842	42.0564	364.444	401.734	55.6816	1.40924	53.822	66.4039	75.9155	46.007	119.416	1.38728	30.3662	1.69278	101.787	66.2084	2.87584	135.424	48.7873	81.8904	77.2608	51.8459
ENSMUSG00000049892	Rasd1	166.315	111.8	30.4609	63.1	84.7954	120.026	56.4174	85.0075	142.02	67.1728	146.706	122.797	78.2358	49.767	49.8857	99.7393	27.6957	103.538	55.3548	82.7021	78.5324	166.679	127.069	151.743	15.9566	45.7529	26.7389	30.3114	22.589	18.0621	75.9253	118.63	43.5565	81.8862	28.3547	48.8412	26.5415	24.0396	87.1686	37.7182	93.9922	43.6788	82.4156	23.0373	51.0235	55.4705	37.6076	42.1393
ENSMUSG00000067847	Romo1	109.707	37.6872	58.1634	115.576	67.3126	58.5057	43.9876	50.2282	115.627	54.8098	61.2577	34.538	71.3169	79.7835	43.1381	65.0805	43.4258	50.276	35.9941	37.804	129.441	68.6302	122.512	77.2531	46.8704	62.599	52.0945	86.549	69.9674	79.5975	81.7445	130.015	56.8804	74.6976	71.8716	52.3945	70.4236	142.882	108.552	87.6083	42.6226	76.79	59.3597	104.495	57.095	47.4131	47.1298	86.2339
ENSMUSG00000022452	Smdt1	102.201	49.2202	70.0766	120.567	61.4898	55.1499	49.2083	51.9387	94.9287	60.8676	54.2091	42.4266	62.1036	73.2385	47.2587	72.9088	53.0113	50.1775	38.5814	35.6906	119.303	64.2502	123.905	80.349	42.3946	56.0497	47.2851	62.3274	96.5658	82.4548	98.4604	107.873	60.4588	71.235	55.393	50.8223	68.8621	122.949	113.685	103.153	46.2355	81.7243	66.2735	98.2044	66.6381	57.0644	60.7617	72.0124
ENSMUSG00000060904	Arl1	62.8273	41.4555	68.1857	113.354	55.5756	65.0553	60.3851	50.332	109.089	85.2809	70.7914	53.7056	59.3498	68.7751	52.4388	73.2202	58.3972	60.6939	44.2123	50.2952	117.112	69.6105	98.7046	82.9558	51.3573	58.9339	56.5604	68.5164	57.5045	57.8946	100.784	111.101	66.5149	87.4207	51.5484	59.2327	76.8095	119.883	114.84	89.062	48.6595	75.2541	83.0936	75.2275	64.8045	50.5334	62.2999	59.5624
ENSMUSG00000029059	Fam213b	85.8141	35.0569	56.8897	166.55	53.7773	50.8861	56.1159	54.1983	147.598	57.5803	79.2375	34.5667	57.6756	57.2126	62.7195	75.8728	55.7404	50.0342	43.6859	34.7593	102.698	95.4318	140.527	86.0572	46.5326	70.3254	57.2342	91.9824	50.224	54.3699	88.1949	145.139	47.1118	69.2746	55.8003	39.4269	46.0849	82.2154	117.661	67.6093	47.3951	90.7195	127.947	82.7298	60.477	42.211	38.944	58.806
ENSMUSG00000091086	Rpl6l	46.6377	47.5761	109.126	55.1129	69.9621	55.4707	52.7632	54.6966	52.052	94.7962	37.1399	54.852	69.2916	67.3308	49.9111	46.9293	59.4735	70.9578	68.5137	54.494	79.3461	29.4003	82.3873	33.221	74.484	61.9297	83.8391	50.4384	229.429	216.642	125.529	46.2661	65.1006	72.8457	68.4847	62.3297	94.5086	53.8953	62.8479	34.7632	65.3209	73.3742	35.2402	141.18	45.4064	75.2738	76.5318	61.4289
ENSMUSG00000020440	Arf5	78.6558	46.1881	104.588	92.4337	75.6244	54.6206	52.6176	56.7107	88.6682	91.308	58.6026	54.7072	65.7163	68.4142	50.9717	54.5161	62.8624	51.3331	55.7955	44.4632	58.0499	55.2769	101.873	42.8724	61.3194	69.5221	63.4909	61.1856	185.462	168.02	94.571	91.781	74.1197	67.2565	53.1022	55.1397	74.8482	77.8644	76.8545	58.6392	58.241	82.1122	48.3664	116.325	57.1732	53.0871	49.196	53.0023
ENSMUSG00000064360	mt-Nd3	140.222	37.6454	32.5974	102.238	79.1961	54.0327	46.9654	56.4611	85.2875	77.6185	49.3098	43.3723	51.8868	65.4105	41.0644	68.3435	53.22	49.6731	45.971	41.9266	82.8366	51.8643	87.6596	71.7599	46.7978	43.7362	72.8641	75.4105	101.692	73.9345	68.3361	82.9835	70.5353	47.6037	32.219	46.6455	46.6877	131.698	79.7924	136.444	64.3145	60.6609	117.505	59.5327	67.5421	242.965	72.3631	57.9448
ENSMUSG00000032562	Gnai2	40.7994	70.5631	118.969	66.0725	77.5187	67.071	79.371	80.8112	51.5059	73.8109	61.1804	73.9913	78.6201	75.6796	80.9285	65.5175	66.0733	79.3421	90.0535	80.0353	48.9822	66.6473	75.9677	48.0532	83.9698	66.5943	72.7416	56.6429	77.7777	95.1626	65.2735	55.5409	60.0384	53.9583	83.7112	75.9108	80.0497	41.3849	63.8772	43.6674	73.7572	81.5881	56.6951	108.277	72.1165	86.5982	69.7866	73.0408
ENSMUSG00000015092	Edf1	91.994	52.3821	80.2321	90.2649	75.4924	57.4599	67.3253	66.0528	56.9935	45.613	58.2129	46.8507	88.4883	83.3968	54.5491	72.6946	49.9012	55.2349	45.3116	42.9397	84.9066	73.2466	92.9225	69.3335	66.7226	62.2537	53.8508	59.2742	72.2426	110.823	71.3644	93.8789	55.1493	65.8865	70.1121	62.6202	74.0513	96.9884	116.027	94.6277	39.2147	73.4486	60.8271	116.915	74.0843	60.7805	65.5738	95.2652
ENSMUSG00000026223	Itm2c	42.7452	55.6689	119.544	83.5726	70.5953	54.2383	59.8281	62.7781	73.7688	106.178	50.5559	52.3518	69.7534	65.3842	60.5632	57.2544	75.2736	60.0408	77.1469	53.9363	38.9916	50.6779	85.1332	40.2746	77.1979	75.838	68.4822	66.7443	155.363	157.891	82.802	54.9457	64.2606	73.6629	68.7428	65.1471	75.8001	74.0408	71.9441	39.8361	59.8333	77.7187	41.8542	123.931	58.7439	71.1528	64.4223	75.1367
ENSMUSG00000001891	Ugp2	57.8316	36.4655	40.968	69.9721	53.2259	69.6661	54.0715	48.7973	96.1345	64.455	79.469	49.5085	82.7493	83.341	52.7761	106.866	51.1305	52.7452	34.4377	41.584	115.901	80.0217	106.374	114.749	38.8231	46.677	42.737	75.9302	33.7854	23.4356	83.5849	122.844	69.698	76.0444	49.9005	53.5094	73.2361	166.402	142.138	134.514	43.0143	69.307	88.9874	60.7547	70.3784	52.8325	75.0553	72.6521
ENSMUSG00000057411	Fam173a	121.108	50.6371	69.7144	116.39	65.2314	62.251	56.5917	66.6163	108.612	74.2915	70.5379	55.1921	54.2707	62.0932	51.5551	68.5792	61.665	51.7404	45.1921	41.6353	55.9577	59.9697	85.9083	62.6347	55.7792	74.366	66.7705	68.0466	94.9326	107.486	85.5073	106.646	80.764	90.1632	53.5398	48.4161	60.1483	106.857	102.851	71.8261	52.5494	84.8408	63.6715	101.359	51.4024	51.1175	48.8217	63.1093
ENSMUSG00000001847	Rac1	62.1712	62.4408	83.8529	94.9145	60.3806	63.52	58.8349	57.4593	97.041	94.287	72.7308	68.1358	62.7536	65.7804	60.3123	68.7512	70.5032	66.2676	59.6624	61.6187	76.6361	69.6288	80.855	69.49	60.3058	73.2199	69.4244	70.4865	74.6529	67.3423	83.3865	93.4036	68.6264	75.895	58.044	65.8509	71.8956	97.019	83.611	70.9429	72.8761	75.5306	71.5425	68.2968	66.3634	62.6108	54.6158	60.6656
ENSMUSG00000003477	Inmt	37.0968	25.4347	140.574	162.453	23.5445	29.0761	54.385	29.0353	171.816	132.5	91.8675	47.0164	39.2328	34.6909	47.5315	42.6794	73.977	82.3761	52.9387	78.1567	62.2227	55.0205	149.517	57.5452	51.7984	95.4853	46.8466	82.3982	28.9742	23.6079	114.553	103.215	84.5177	75.8791	61.6042	95.9022	54.9802	168.006	94.2272	62.9661	47.474	71.0347	30.0917	58.8106	34.4649	65.2884	69.0355	61.1292
ENSMUSG00000049791	Fzd4	102.13	80.8971	41.1487	100.081	48.9559	66.0265	78.3114	45.1399	174.023	60.052	152.533	72.2155	32.4106	53.6883	87.7991	68.1809	67.4895	81.202	43.8474	82.1608	115.073	129.922	77.1916	114.546	50.308	54.3935	49.3915	90.9995	9.82602	7.41312	71.0446	100.392	61.8409	72.0493	48.3772	76.1576	41.7264	74.2581	67.8966	83.5615	66.862	73.895	138.908	20.7784	60.1567	41.7297	32.0952	33.8908
ENSMUSG00000024962	Vegfb	104.085	46.9771	53.7865	158.208	53.0047	57.971	56.4154	56.3133	111.007	34.6941	87.0591	49.7288	55.8603	69.9342	54.6342	79.718	42.7303	58.4249	30.0507	47.9345	119.907	96.8509	113.456	81.787	42.1081	44.4627	43.0117	54.5109	34.2401	28.0209	120.483	165.697	62.4761	59.4732	62.7429	63.8012	73.0871	97.6339	137.168	109.59	28.1982	79.4986	89.1089	54.2414	59.2786	52.2338	49.931	63.5079
ENSMUSG00000091537	Tma7	74.1819	41.6019	77.2875	100.306	68.6794	56.9659	48.022	57.8321	82.0093	76.3056	45.7323	46.8837	65.7081	66.0912	47.8658	58.5534	56.5772	58.1279	46.8251	41.5328	121.5	50.5886	95.5968	52.6101	58.4303	62.4429	56.2908	53.287	146.152	124.192	94.7101	89.3616	58.1663	72.656	61.0045	55.7412	82.5867	90.764	101.285	66.9925	52.8686	74.2919	57.3047	120.153	55.9212	61.1994	62.7843	76.1509
ENSMUSG00000022956	Atp5o	103.093	49.8484	64.1425	116.2	61.1958	60.8485	57.0342	56.3155	90.3698	50.0797	62.8865	38.4738	69.6394	82.5639	50.888	87.1635	47.4426	40.7072	31.9481	30.6417	69.6497	77.4705	106.363	100.757	44.2126	58.3231	44.3407	63.4644	58.2764	73.5858	73.7252	134.386	65.6799	79.6754	50.5697	43.9703	47.643	141.105	140.493	104.27	39.2717	77.7119	83.5108	84.5657	66.2963	55.8013	55.3616	76.4239
ENSMUSG00000081534	Slc48a1	76.6384	44.0581	59.9466	140.904	55.0116	60.2495	61.626	53.9292	109.546	51.4475	78.9929	50.1838	65.9949	64.3405	61.114	84.5199	49.8394	55.3131	34.6903	50.5628	92.1138	92.5802	115.752	90.9929	46.3194	57.8662	46.0083	72.1793	40.1064	28.3183	94.8655	123.793	59.2449	68.0486	56.0353	57.0231	58.1383	113.43	111.959	101.46	47.6986	73.6274	85.0919	60.344	67.6825	55.8513	61.5824	67.6333
ENSMUSG00000013622	Atraid	86.4843	35.1879	51.4198	116.74	53.5762	54.2622	47.894	40.3606	110.243	61.6148	64.9662	47.267	49.9058	52.6731	39.4498	56.5556	58.9803	54.0245	39.8841	47.7338	143.543	74.9334	109.997	74.157	37.8832	54.46	48.0154	71.6191	66.698	48.4407	139	145.692	80.8978	71.5888	49.1659	59.991	86.699	137.269	138.471	94.7286	46.068	65.8626	56.9237	59.9824	54.742	49.4607	54.3339	56.0829
ENSMUSG00000022490	Ppp1r1a	106.029	45.3534	38.3006	83.4037	59.7705	64.2992	57.1656	64.0536	59.1203	37.1239	53.1457	40.4036	92.3213	80.4072	45.4206	80.8074	42.7583	42.7179	27.0157	31.7137	117.325	83.6674	114.058	110.072	30.2255	46.5796	47.7997	66.1642	32.6295	26.6009	86.2571	139.65	63.2689	60.0812	52.851	40.4988	60.1345	137.202	155.484	144.744	32.2274	66.7356	96.6514	72.9708	80.8337	58.4316	70.285	90.2919
ENSMUSG00000095098	Ccdc85b	93.9745	40.3535	88.9845	119.742	68.9089	54.853	64.0544	42.6055	75.5756	60.1639	85.3993	46.6603	70.2615	73.9263	51.6354	50.7695	72.2502	67.2677	66.4532	49.4024	53.8783	82.5776	127.645	74.5233	51.667	59.1795	49.668	70.2286	98.5525	134.904	81.91	137.84	49.4941	61.6479	59.0317	45.2388	43.6002	89.6582	88.2075	50.1708	46.1829	74.2995	50.401	98.4712	47.3035	47.1475	39.5666	78.0304
ENSMUSG00000038633	Degs1	81.52	43.4259	63.3191	106.23	48.8627	59.5208	55.2772	49.1359	126.852	83.4331	65.505	56.5761	49.8031	61.0214	54.6626	70.5716	63.5742	55.786	43.5266	48.0679	139.11	73.4699	99.6113	82.7833	44.9109	63.6378	53.3204	73.7359	44.4965	42.6463	109.811	109.973	61.3773	78.2641	47.624	52.9742	59.804	113.331	103.598	77.7393	54.1796	76.1974	90.3856	71.3268	58.2459	51.063	46.1565	52.5182
ENSMUSG00000068798	Rap1a	55.5112	47.9707	96.2623	73.4093	66.6618	64.737	59.0446	60.3977	73.3244	118.874	52.0861	66.8045	66.1513	63.6792	55.1412	55.6036	68.1139	59.8762	73.1826	60.0077	76.0657	41.5786	65.6065	42.2725	67.1942	67.0109	73.1865	61.0827	128.219	113.359	100.233	61.8091	71.4464	78.2158	54.659	56.4196	77.8944	69.2063	72.62	52.872	71.986	70.5364	52.8944	107.325	63.7325	63.3143	63.2793	57.9054
ENSMUSG00000031207	Msn	44.4437	92.523	77.196	25.796	82.9869	73.869	74.526	81.5766	35.7197	93.9965	43.9491	91.5744	58.4093	68.924	73.2101	51.3079	85.5282	70.5491	104.658	78.801	38.0045	37.8241	33.1794	47.681	96.9315	94.7487	110.676	68.3001	97.0865	114.37	48.1661	27.4465	68.8837	73.0607	72.943	68.1028	86.2196	49.4466	36.0077	41.994	120.078	61.6758	46.3239	74.5234	75.2088	84.7767	71.1119	64.2825
ENSMUSG00000024914	Drap1	77.1701	44.8284	78.3158	123.264	63.7889	56.2677	56.1953	54.1097	95.0718	71.0645	68.8836	39.4866	70.2836	70.2678	55.0394	61.8674	45.4528	60.2536	40.3721	37.2028	84.8632	72.5388	115.993	60.649	48.4358	60.3708	49.0164	62.7503	80.61	95.8299	81.0039	101.825	54.5317	64.8548	66.7181	51.3583	58.6662	103.453	107.731	82.6891	42.7475	76.4604	77.8352	96.0676	54.9836	64.4105	56.8079	70.7647
ENSMUSG00000081684	Rps2-ps13	85.0321	43.7698	103.107	77.0762	58.3656	49.0279	47.0044	48.0332	65.2534	74.7269	33.4069	45.2236	60.9091	51.8071	39.2224	48.8578	47.0872	44.8359	49.2067	48.1086	68.4031	38.0702	95.7204	42.7779	58.4202	54.754	52.0013	49.4327	241.876	215.181	126.273	61.0641	58.8326	56.5601	55.0528	49.1805	101.575	69.2601	83.9539	40.1033	49.9656	79.0738	40.6679	150.936	51.5661	68.184	75.5214	58.0972
ENSMUSG00000014867	Surf4	68.0257	52.8701	76.6513	102.114	60.705	61.0577	61.2521	54.8486	102.273	91.1042	71.6679	49.7445	64.1561	65.4304	55.9747	68.7414	62.5545	58.1422	55.9163	53.6504	79.9287	70.8234	90.5703	59.4007	53.263	66.3012	58.3353	62.203	57.6913	78.483	89.9514	90.2923	63.4322	76.466	55.563	59.1497	70.847	106.534	88.6991	70.2416	56.9719	77.5475	82.8973	79.1126	59.5437	52.5231	56.4354	58.6699
ENSMUSG00000073639	Rab18	61.3528	43.6362	71.4573	115.038	43.16	55.208	57.5027	48.0833	109.471	89.3429	72.345	50.6284	62.3346	64.5369	51.0602	76.3535	64.5277	60.1805	47.8098	48.46	117.682	73.566	97.7536	72.5202	44.071	60.1831	56.1735	72.7443	42.3184	46.4386	110.277	118.39	64.8901	78.4098	50.1112	59.6348	66.2238	114.749	106.273	76.2549	52.588	69.5367	68.8745	70.1959	55.5751	53.6533	58.8063	57.8392
ENSMUSG00000020386	Sar1b	61.1446	33.2041	69.6931	93.4867	48.6853	57.1958	53.4536	47.14	97.4082	63.686	84.4135	46.8241	82.7206	66.8326	43.1232	73.7805	50.1305	45.4728	46.3511	41.83	102.099	60.7219	96.5891	67.6112	41.9688	50.9133	44.0671	64.1215	65.7258	65.0944	111.995	109.847	71.0121	75.0497	50.248	53.498	86.4838	125.305	133.704	84.6621	41.9805	76.0126	105.066	87.0124	57.1891	49.1016	63.5412	56.0161
ENSMUSG00000069515	Lyz1	19.9296	31.265	145.734	42.3112	71.2742	51.0325	44.5932	76.1652	25.0663	226.111	13.9291	93.788	41.5772	50.9611	57.6095	42.3857	87.5393	94.0067	126.352	97.8643	10.0565	8.99766	63.1374	6.74838	107.836	88.0697	129.937	41.3262	37.6239	38.4758	68.7145	11.1281	58.984	94.8622	72.3582	79.0426	51.3905	13.9868	57.0995	4.03194	130.437	138.438	6.14595	201.461	79.3513	124.286	73.0689	64.3409
ENSMUSG00000080921	Rpl38-ps2	79.1858	48.419	95.2408	65.6218	68.6512	42.0948	54.8087	81.1262	46.0437	80.4084	32.0445	44.2177	56.5854	57.119	40.5204	33.4979	66.3989	70.4835	52.7984	36.5446	105.231	23.8999	67.4215	23.4483	72.8772	70.1082	74.9322	57.704	173.82	219.051	130.997	57.9947	58.3209	63.8946	69.9075	63.2963	101.054	87.8655	65.0492	32.9538	96.4758	65.4447	33.3464	131.987	44.098	60.7931	43.5818	53.1193
ENSMUSG00000067212	H2-T23	38.1934	64.9163	122.807	57.7891	77.6537	58.7726	64.9703	75.5577	34.0364	98.5993	34.7564	62.2341	78.1809	75.861	55.9786	44.7203	71.9166	63.7855	98.7709	59.5515	26.8313	32.2516	60.3758	26.552	81.6524	72.6135	75.2949	53.4962	180.529	183.366	77.1832	38.6725	74.0277	65.0255	67.3836	61.947	86.2277	39.7668	45.5811	25.4634	73.0664	77.0937	28.9232	129.959	56.4692	85.958	60.6405	74.62
ENSMUSG00000044408	Sptssa	62.2982	43.8242	93.7133	115.144	52.4616	53.6655	56.4974	42.6608	101.841	105.922	57.5344	49.8478	58.2353	60.7198	48.1418	62.4052	63.5172	52.2266	50.9463	41.9287	80.2265	60.4993	101.86	47.2784	49.5464	65.5821	61.4176	65.7045	90.1588	83.4433	124.173	100.725	73.552	83.1004	54.2044	58.3981	68.708	95.4578	93.4068	53.5835	55.8447	80.8276	63.9692	105.631	46.4223	49.4957	46.1244	57.7066
ENSMUSG00000032301	Psma4	75.4044	40.9872	60.5706	86.6479	61.6074	63.9469	54.3045	52.1733	78.7511	69.8749	58.4102	50.0826	65.2232	67.4213	48.9242	62.6778	60.9064	50.5769	48.8552	43.0942	104.558	56.4546	84.5306	77.6981	52.9288	67.2899	65.2079	68.4349	74.5708	91.576	95.3646	106.838	70.233	76.3742	58.5479	52.777	72.8672	120.875	117.163	76.7713	50.4567	71.3513	65.7404	81.3806	55.1819	54.8096	55.69	62.3592
ENSMUSG00000061315	Naca	55.1147	42.36	91.5778	76.4232	63.7056	54.1416	47.0058	55.2553	65.3088	84.6642	42.0486	50.7244	68.456	61.372	44.8586	49.0486	54.5394	50.2548	56.4974	50.1066	69.6086	40.623	73.5928	47.9776	60.4125	63.6452	69.2024	60.6896	181.371	173.669	99.1376	76.7009	67.866	70.1769	55.5927	53.9895	89.5425	81.7446	98.0152	67.1468	56.7202	72.828	44.4195	116.441	53.8049	59.5977	62.5396	56.4122
ENSMUSG00000004558	Ndrg2	86.1129	53.3759	42.3237	115.314	38.4213	55.73	51.7843	39.9813	109.581	46.9815	121.348	53.1525	61.939	49.4478	50.929	54.5867	55.9907	58.0807	38.6429	48.8661	91.6605	86.1457	89.4863	94.7681	51.2196	57.091	54.7266	88.6576	24.1112	14.4168	80.4509	122.83	61.9909	69.9176	67.2873	76.6157	67.1922	100.805	119.621	127.927	53.4959	80.1566	117.225	41.3139	57.1003	46.3602	50.0168	55.8078
ENSMUSG00000086841	2410006H16Rik	71.3433	48.1655	119.144	63.87	81.5392	33.6024	48.0727	54.7635	36.0317	68.4253	26.2182	42.6888	78.943	68.4444	46.8568	41.6199	61.3465	56.9955	57.4268	46.3137	18.4629	21.0359	55.0244	20.0936	75.9491	73.8654	85.7166	58.9598	277.971	409.616	71.1612	38.7401	42.9566	44.5931	59.3239	47.6283	64.5784	35.5627	44.8624	18.9168	66.7723	69.9849	18.7783	167.895	51.4596	51.8462	48.9497	79.3478
ENSMUSG00000022257	Laptm4b	82.8121	38.0662	55.3546	106.035	48.5252	66.2253	61.2378	44.9984	134.193	76.1077	72.1745	54.5382	50.2617	55.4875	59.1911	73.0508	55.4568	52.8336	40.8656	52.7937	127.768	72.7005	79.7162	74.2327	39.6156	52.1842	42.5505	71.8198	44.9572	41.3495	88.8539	97.8767	66.9862	85.8678	49.7274	63.8901	67.4544	123.311	112.749	87.8834	47.7791	72.1352	85.7874	53.5883	73.6743	51.6041	55.3392	58.4338
ENSMUSG00000076934	Iglv1	64.2116	40.3966	309.197	6.31908	52.4131	29.2212	163.415	63.7441	22.5524	330.157	2.70452	47.4553	73.7973	45.1684	61.1552	22.8876	134.063	73.5225	184.828	55.3718	1.91084	5.26046	21.9001	1.38844	97.1537	116.045	47.8426	29.7355	66.094	61.2803	67.9692	8.14398	64.8772	57.6116	62.5859	85.4532	45.1666	15.1653	24.689	1.75998	91.3079	106.954	7.13653	113.606	41.034	100.007	39.7796	102.63
ENSMUSG00000009291	Pttg1ip	76.4644	52.2316	57.0437	107.556	48.2744	61.7547	57.8877	48.9578	108.119	72.5276	91.0255	58.1889	57.2406	58.9873	61.2743	72.5017	60.6249	63.4352	43.8375	56.9824	102.602	80.6396	97.6294	77.4621	46.2752	63.6024	49.5114	77.4348	38.5384	27.6316	92.46	109.732	60.3779	74.3826	50.6403	61.6755	63.5678	106.375	94.8365	91.0379	55.4682	71.9443	81.8526	50.2764	65.425	51.2343	53.7456	53.036
ENSMUSG00000043131	Mob1a	49.7526	67.5328	93.5763	68.0899	73.8967	67.5016	66.5458	66.9917	75.7375	123.823	53.0599	68.9715	56.1985	63.7498	53.5381	58.1374	73.0511	60.9728	77.9916	68.8975	69.5866	41.8962	56.3764	41.3331	78.3955	83.8539	75.8574	56.2135	79.8696	83.8862	75.8809	51.3286	74.4687	93.4282	63.1538	61.5224	86.4869	61.1097	48.7302	43.8529	77.8176	70.4175	44.6385	92.2482	63.0538	71.0071	68.164	59.9365
ENSMUSG00000020376	Rnf130	53.9223	47.7979	112.136	93.9732	58.5812	56.793	59.6524	49.8234	87.9617	104.132	61.1169	61.6401	65.2239	65.0986	55.5332	63.6749	69.9555	69.0332	64.0494	56.7237	91.8739	50.3649	94.6649	48.1901	63.6966	68.0763	63.0077	58.8738	59.6798	52.3537	86.4745	69.1028	70.0594	69.852	57.7247	62.224	66.9973	93.7999	77.4868	48.7185	59.8775	76.6943	55.5211	93.3678	64.2688	65.5044	59.0435	65.8756
ENSMUSG00000081406	Rps6-ps4	42.66	60.269	135.41	63.0632	78.8575	53.8996	56.1124	54.1185	41.0072	119.065	34.2235	51.6266	64.042	61.8222	39.3812	37.7849	60.8372	52.4744	66.1564	53.7759	37.274	23.5851	64.9952	30.9803	61.7354	63.6249	61.84	41.9664	239.089	236.378	98.4716	44.5801	77.6926	71.6456	50.0298	44.5496	84.8241	52.4606	62.2361	31.4716	63.8433	79.7488	24.4877	155.046	47.8782	55.4808	53.5249	56.857
ENSMUSG00000021124	Vti1b	95.7257	43.0843	63.0207	91.7448	57.9677	70.1785	53.9801	51.7943	96.5159	64.3296	57.6681	44.569	60.5097	68.448	51.5444	63.7175	48.2546	52.266	45.5927	43.1221	89.2211	58.5983	92.2131	69.5774	52.6668	63.1533	52.5663	68.7507	77.1474	75.2338	78.9345	90.7307	67.0414	75.4598	58.3855	56.8109	69.4702	110.429	104.34	92.508	45.0318	70.0638	70.0271	82.7777	56.2333	52.3563	63.9576	68.1298
ENSMUSG00000007872	Id3	119.191	73.8732	80.5049	130.15	89.294	82.0738	58.4421	59.9629	143.766	74.1475	105.312	56.8571	48.7332	49.4609	46.8866	45.8705	56.1229	66.24	45.2589	42.8148	61.8097	63.5944	82.5985	48.4378	60.457	76.6705	53.5411	57.9381	70.556	61.4839	79.9592	97.3577	58.883	99.2043	58.3136	63.6959	51.1121	82.0454	71.94	31.5068	52.8618	75.8427	48.2697	54.1309	49.3082	53.9821	41.961	51.8305
ENSMUSG00000021877	Arf4	85.7278	51.2654	58.4087	107.898	56.4868	68.7546	59.9981	55.2209	103.471	55.9309	71.0661	51.9568	58.7209	65.1226	51.1195	72.1639	55.9204	54.2473	43.4675	40.5958	75.5504	77.681	94.322	76.5274	50.5459	59.1271	53.5029	64.8034	50.3397	46.1188	82.4384	111.251	63.9237	74.5036	55.5863	55.0149	65.1382	112.716	110.701	98.706	48.0048	79.7022	81.5859	70.9294	55.27	47.4455	50.1309	54.8501
ENSMUSG00000028607	Cpt2	71.2689	52.2655	28.1361	63.0349	50.4945	64.0281	55.2328	53.5837	63.1636	43.5667	70.14	58.9517	58.5039	57.0979	48.5241	74.5865	55.3483	61.5417	50.4798	64.2174	115.279	88.5405	76.0099	111.096	34.0242	49.9441	53.4918	88.5001	26.5797	33.7796	72.1781	101.537	77.3079	74.8987	56.5698	70.6062	75.564	124.903	101.695	133.486	60.4304	61.2251	97.7339	48.4107	72.2155	49.1265	65.7124	67.7424
ENSMUSG00000032135	Mcam	115.762	81.1525	45.285	91.75	46.879	67.7224	64.2403	47.3073	123.33	54.4447	147.055	85.8335	49.8879	65.7731	99.9188	78.035	65.8062	84.7808	46.2538	68.6051	109.934	100.156	65.6067	101.381	34.838	39.3328	39.6004	69.6603	7.39939	7.15242	52.8168	70.8477	46.1461	68.545	54.4452	65.5767	35.0536	52.4188	61.4292	62.3652	68.6432	69.662	153.384	33.8606	76.9112	53.5191	48.9498	52.9132
ENSMUSG00000006315	Tmem147	107.159	42.6961	57.4287	99.9858	63.2076	62.7541	54.5919	55.0416	87.9245	73.0636	58.1815	43.5795	68.3364	72.1498	45.4241	72.6107	49.6627	41.7378	44.4774	35.6837	93.7284	59.4209	98.6225	72.3025	41.4666	60.8178	49.3096	67.0276	81.6716	45.6697	74.9354	99.4845	72.4282	83.6036	53.7489	50.4432	50.559	138.364	104.684	95.6113	43.2824	71.5297	79.7969	78.6898	55.5713	52.3782	57.3699	62.9935
ENSMUSG00000022283	Pabpc1	52.7019	73.8183	91.4426	43.9102	77.4581	68.6899	66.9091	77.0019	51.3609	55.7832	47.589	81.0467	74.0729	72.3802	72.0427	63.6348	64.1809	78.2665	83.3452	87.1181	51.3421	59.1971	51.534	54.3128	82.3443	62.5942	79.9248	47.6187	121.166	104.979	52.5226	37.4909	63.6855	47.2093	72.2636	66.4364	79.8344	28.8245	63.9132	57.2935	72.8665	67.6277	57.4833	69.0988	65.9149	87.3216	81.4044	61.5968
ENSMUSG00000022216	Psme1	57.4985	57.4549	91.0193	52.6013	67.4264	54.8304	52.2299	62.3118	46.0717	78.96	40.0592	61.3854	62.3099	67.1829	51.209	45.4207	59.629	55.5494	68.7288	50.4472	59.1894	40.4571	71.6931	45.7601	74.1729	70.8726	74.4278	50.1327	205.733	234.474	79.4116	53.9075	56.86	55.0449	60.5995	51.7451	85.74	43.9833	64.5223	43.5197	59.4019	66.8743	40.8354	113.814	54.911	66.1722	59.5253	63.444
ENSMUSG00000028757	Ddost	52.2601	51.0798	87.06	98.6306	55.7698	58.7032	61.4336	51.4445	89.0523	89.4895	67.2027	53.1217	58.0992	61.9372	59.2987	60.3335	61.9999	58.1719	58.7071	50.3449	84.0532	65.6831	93.7204	55.7988	54.259	61.4082	59.8035	55.5083	71.9209	73.9706	81.3376	79.6851	68.5204	70.2171	60.793	67.7424	72.0126	96.0882	81.2129	61.5768	58.5089	76.0681	60.8571	82.466	65.9079	63.4458	58.6704	63.6169
ENSMUSG00000005981	Trap1	76.0855	65.0349	46.3356	80.1409	55.2679	66.2894	67.9255	62.3883	84.5579	58.7488	74.8555	66.4984	54.5049	62.0802	59.5954	72.726	48.5541	62.4528	48.4789	54.9612	91.3236	79.6996	79.2308	91.2957	46.6184	55.6378	48.074	70.9756	38.187	31.9794	69.8528	79.9306	70.5057	71.4977	59.5083	67.119	67.2152	88.7973	90.9704	94.6512	56.3099	76.2112	95.9869	52.588	70.9675	63.216	70.007	69.9083
ENSMUSG00000022890	Atp5j	91.3608	43.8438	51.749	90.0345	53.6301	53.1505	45.1578	46.3156	96.9133	62.2733	54.4244	44.1072	55.0263	63.9835	40.8872	67.0091	47.6238	48.6003	35.601	38.0322	158.618	63.7423	102.235	68.8398	38.5296	50.8135	46.5921	56.4879	72.9771	67.7796	104.704	112.627	65.4197	70.1693	45.289	50.6514	83.3322	109.424	115.71	101.706	43.8846	71.1293	75.0964	76.8227	61.9711	47.3388	61.4297	61.1789
ENSMUSG00000105906	Iglc1	53.4578	36.8374	263.229	9.48498	50.1688	35.0974	125.686	73.0399	17.149	228.131	2.54097	58.5124	61.879	47.1746	58.6682	23.4408	112.246	64.4675	208.984	50.7981	9.73696	7.4753	23.1835	1.79365	126.852	119.761	64.6406	32.2859	83.7572	131.988	111.753	6.65108	66.1454	59.3337	55.7305	88.0957	67.913	7.61881	24.2648	0.757879	84.7452	89.366	8.6047	131.403	40.4874	73.503	43.8304	70.5558
ENSMUSG00000028070	Naxe	78.3433	46.2002	62.3271	102.391	52.9227	64.2699	56.9476	50.3928	86.6923	63.9067	64.0007	45.6574	58.5728	66.3161	47.7604	70.6332	50.8691	51.8452	42.1282	37.3609	115.061	69.5996	110.318	69.8329	36.5435	60.0914	44.3695	63.5657	63.7763	53.7042	76.5368	107.143	64.5021	68.5852	55.5018	54.526	54.367	128.976	125.452	97.6148	46.5172	74.2591	60.6799	70.5103	61.325	53.7744	60.7427	65.1285
ENSMUSG00000041378	Cldn5	99.3376	45.4062	115.616	163.172	52.44	46.3868	61.3715	40.1074	125.186	115.748	78.5836	66.4287	66.4805	98.0365	76.0904	86.8852	55.132	54.9853	55.2873	53.2842	65.7353	72.7375	68.2524	52.0259	46.4086	47.8285	34.0571	66.5373	5.32618	10.5275	61.3233	28.5752	38.3582	58.6618	35.1083	46.1734	24.2101	61.9413	55.7421	47.6265	49.5165	89.2289	83.0522	80.7374	129.462	93.1822	88.1188	114.92
ENSMUSG00000020326	Ccng1	60.5268	41.8792	54.8566	65.4675	52.8271	58.7923	56.9476	60.453	86.323	70.045	62.7112	46.7476	67.6675	67.273	50.188	79.2448	51.137	51.0006	42.2259	42.6889	85.4148	60.0741	71.2538	83.1477	50.7262	57.9199	52.8124	68.3624	51.1485	51.1267	61.1715	85.4164	75.1505	92.6162	55.481	62.9755	68.9202	123.551	117.854	93.7198	49.4319	73.8671	108.374	78.476	68.3855	55.9907	71.521	62.4569
ENSMUSG00000021290	Atp5mpl	74.3209	37.5618	54.2654	90.7212	62.5782	56.2452	45.3428	60.2009	67.4024	51.9165	42.9322	36.1815	70.6506	64.635	43.0746	63.1662	51.6497	48.8384	42.0717	32.6347	80.0142	58.9842	102.867	76.235	46.6952	57.7336	53.0228	69.7404	131.352	103.424	83.3397	106.42	67.2214	61.5443	51.6708	53.9087	62.2445	112.825	104.891	84.8176	47.6449	70.4083	60.2391	109.425	56.3898	61.8636	58.5872	76.0285
ENSMUSG00000030095	Tmem43	88.4545	54.7931	38.3271	78.9798	51.4178	67.884	57.478	44.8076	73.3077	42.7546	84.5432	55.2025	47.0836	52.9898	59.2773	61.7907	78.7105	65.3117	53.6921	60.5446	104.354	100.396	79.2854	105.734	40.8852	62.8004	56.1876	93.7283	30.0406	25.9571	88.1631	139.845	66.1019	63.6554	60.2945	59.6064	60.3375	103.059	97.2616	100.235	82.7934	59.2317	67.8968	29.2799	59.523	43.1558	51.4154	53.7163
ENSMUSG00000005469	Prkaca	85.3606	49.2569	42.4447	80.6374	57.3965	63.6941	70.6123	65.2771	68.4982	33.7342	76.9492	50.5869	75.9785	78.6233	66.0529	103.775	43.9419	57.0105	32.4048	43.6987	96.9961	112.845	113.827	118.133	37.0206	50.6902	39.3351	64.6051	28.0024	30.0254	71.4395	109.958	46.5255	52.6447	56.868	49.694	62.7474	100.446	102.363	96.7785	40.3814	71.243	86.3175	60.5626	69.5626	55.0489	57.0378	74.6411
ENSMUSG00000007041	Clic1	25.0491	57.2244	130.223	39.5541	70.3742	52.8587	61.316	60.8334	40.5996	141.194	32.5165	71.6839	69.1385	66.8493	52.97	45.42	68.508	56.7841	86.0432	64.8222	24.7455	24.7244	60.5392	18.0759	85.7983	85.189	83.0191	53.1104	183.638	200.859	67.2273	27.6187	66.5424	68.4247	61.0057	53.9634	74.8143	43.1921	37.5619	14.5358	84.5552	77.7582	19.3743	135.444	56.0838	77.8107	59.3679	61.6349
ENSMUSG00000002550	Uck1	68.8692	46.8276	40.6957	96.5363	62.1449	81.5557	64.1308	67.0593	76.882	39.0425	76.0226	58.7136	110.654	79.5034	53.0006	89.6779	34.6407	41.4547	36.3457	46.1408	95.3502	63.4772	92.0021	70.1145	24.3034	42.3819	28.6187	51.0025	20.3599	28.058	61.6307	72.5037	79.3413	80.6552	63.1731	58.6949	75.0406	150.028	124.097	100.009	29.6991	68.4631	80.3154	59.3884	70.2637	61.5071	85.1312	87.6308
ENSMUSG00000041355	Ssr2	92.938	40.998	61.5019	102.633	60.3379	55.5783	57.2531	56.7482	103.106	74.4892	57.9946	45.5398	62.5691	64.4279	47.9917	68.9441	59.4048	42.583	40.831	39.4094	74.6205	64.8832	92.2839	62.0641	49.7207	56.6696	49.8791	67.2084	68.4153	64.8142	77.4631	90.3638	54.3755	80.3138	58.2418	56.7262	68.1037	133.442	113.113	77.4173	49.1977	73.3503	69.4874	79.4505	58.8055	53.7625	51.6553	61.6708
ENSMUSG00000054091	1810037I17Rik	83.0231	30.5969	58.1032	85.3812	50.798	53.9296	40.9434	49.6548	112.654	63.319	58.7988	38.7228	54.9254	50.1695	43.0566	58.7291	54.1876	44.3792	46.1531	45.6303	129.515	59.2671	93.9264	51.6203	52.5078	59.6628	55.9611	76.3889	110.755	84.0385	100.013	112.927	67.5016	67.4004	50.3486	58.9677	78.8079	123.747	106.422	72.7901	48.1932	64.9609	56.8136	81.6942	49.8236	46.3281	47.6745	52.8439
ENSMUSG00000068874	Selenbp1	62.507	42.9816	46.2649	119.353	40.5364	50.8296	52.2124	36.9928	98.765	52.5761	71.878	47.244	53.5182	46.5943	56.1164	57.8153	49.5551	65.0075	36.1494	45.0447	92.831	84.1332	88.6873	75.2818	42.4687	60.9807	55.1174	90.2994	33.0178	22.676	77.8843	143.788	78.9579	67.8237	64.9614	66.3367	62.6132	141.469	151.543	101.24	49.6472	72.5348	63.8363	35.0077	58.7627	48.3443	51.745	63.8257
ENSMUSG00000087260	Lamtor5	76.3921	41.5162	72.7053	108.924	52.3917	55.1765	48.7018	51.4565	91.9168	56.9184	59.9203	35.3776	57.4767	66.9749	44.0953	58.7794	51.1709	50.4133	46.2733	39.8906	108.606	63.8109	91.165	58.771	48.0628	59.7737	56.1062	67.5931	81.3776	90.6985	80.1152	101.729	63.4259	64.82	54.5927	53.0479	59.8386	121.996	112.734	94.5044	51.645	75.0661	56.5308	88.7541	49.4159	49.0393	44.3501	61.3788
ENSMUSG00000008393	Carhsp1	63.0923	41.8235	44.0368	95.244	40.9313	47.6858	52.8031	43.8487	80.0089	46.8828	91.172	49.7274	60.5454	59.6561	59.9275	79.931	57.4975	72.4976	45.9584	60.9069	118.598	116.138	130.332	116.706	36.3247	46.2044	41.1333	68.213	23.0485	17.8282	93.6012	146.417	61.2037	59.1626	51.9551	58.3749	64.6853	96.4971	110.232	94.6994	53.1202	63.8898	77.0954	39.7676	52.034	41.7439	44.2633	52.3625
ENSMUSG00000041548	Hspb8	70.0545	27.2304	32.1171	84.0602	68.9947	92.4076	68.6584	67.0546	93.3747	37.5793	94.0628	39.0936	75.549	52.2996	47.7254	79.1751	35.6884	39.7821	27.1506	33.2897	72.7663	71.6466	76.7327	79.4552	31.6657	47.0523	29.2852	65.309	13.6043	7.36385	56.1667	92.291	74.6853	109.31	75.676	68.5841	67.8703	202.659	174.023	148.924	30.2432	68.6994	103.446	57.9424	41.4849	39.5804	38.7421	56.6043
ENSMUSG00000063684	Gm13910	54.2329	53.7758	42.5076	86.8078	56.91	64.3312	59.6195	50.8156	86.3906	56.1197	51.9713	53.4405	69.4987	95.5637	47.5842	98.4911	43.0354	48.7525	35.051	49.2109	98.0578	74.5749	78.5475	118.688	28.8985	39.3155	40.0504	62.8086	22.2706	27.3951	78.9873	103.075	76.5419	66.9763	42.4573	46.3537	66.6656	129.589	105.02	120.909	41.7145	68.5503	83.8465	45.4271	76.1622	64.1561	78.7338	66.9779
ENSMUSG00000008036	Ap2s1	87.5114	42.1639	65.3653	100.519	61.5976	53.0105	50.0226	54.8919	77.7301	57.7418	51.2341	44.2143	65.4428	56.9802	41.7162	55.017	59.4018	51.51	45.6247	34.9503	87.8092	58.8617	85.8041	53.7347	59.4118	60.3156	55.1174	60.2824	116.874	124.528	92.5244	96.1152	60.9491	64.9106	52.0495	47.3575	70.6857	107.043	94.5512	72.8826	49.8193	73.0364	56.559	98.4293	48.5447	46.9048	44.681	57.7335
ENSMUSG00000053565	Eif3k	69.6733	41.8242	97.9345	84.2251	63.3052	51.7481	43.8611	48.6837	69.4004	89.2988	42.8467	46.0079	57.2441	60.8872	45.9001	47.6472	53.7723	50.9581	50.4305	45.9066	65.954	43.1494	81.4778	37.4059	57.365	60.1561	62.0353	57.7604	172.061	170.906	95.7282	67.2331	62.704	66.3935	53.9258	54.7339	64.6247	74.2896	81.0519	47.9004	56.2521	78.7218	42.0278	117.873	52.3546	54.1029	53.2205	49.0375
ENSMUSG00000022477	Aco2	50.4595	76.4657	32.267	44.2725	62.3327	67.5873	80.4706	73.1266	34.3256	21.4805	63.4968	56.5382	85.622	78.9253	79.9042	116.351	38.9547	56.5299	43.1242	55.3252	64.2878	97.8218	69.8008	143.291	36.5527	43.9127	43.4433	75.277	21.4786	23.414	44.1791	81.038	53.1557	39.4351	60.0203	58.119	70.1827	68.917	87.8435	120.339	49.5165	63.2011	92.0929	43.9424	109.827	74.6308	100.43	87.7496
ENSMUSG00000031432	Prps1	104.85	48.2276	54.7148	124.928	58.7508	52.6236	46.061	39.8671	135.281	80.3991	83.2063	60.8488	47.4358	52.6903	44.2997	44.9227	56.7143	74.687	50.189	62.2727	94.4703	56.3748	74.3387	58.5645	42.6559	49.4233	56.6179	69.5253	46.1511	40.6521	82.266	87.1594	67.6458	97.2968	47.8342	62.8509	66.2183	95.0521	95.0211	67.4688	61.6658	76.0439	76.9287	56.8934	48.4372	44.5302	42.8861	52.8599
ENSMUSG00000027332	Ivd	89.9864	61.511	44.2093	102.447	49.8468	70.4544	57.4028	52.1006	95.7025	50.5062	76.1558	66.1466	51.6342	58.816	54.8994	70.0117	45.8872	54.8786	40.8648	52.4227	95.9881	70.9619	76.2594	74.4943	36.0196	49.0708	44.9779	78.0612	21.9775	15.1688	71.631	100.648	68.9843	78.7954	63.559	68.7786	60.2428	100.678	101.656	106.354	45.4508	78.9591	83.8105	45.5489	72.0378	58.5542	60.2931	64.2897
ENSMUSG00000032199	Polr2m	53.4875	52.4931	60.9811	59.0315	70.7525	68.6731	65.8281	62.3147	59.8726	59.3018	66.6866	61.3207	65.175	64.1384	55.2327	67.3681	54.479	61.5245	59.2348	56.5623	68.195	56.3637	65.647	74.9594	59.0346	58.5642	61.2773	60.281	63.0969	62.0185	54.662	66.1356	78.8255	71.1492	65.0629	64.1947	76.0096	90.8156	90.0263	93.9966	60.5883	66.8405	65.0503	68.319	66.7641	69.0444	68.9936	65.5132
ENSMUSG00000032060	Cryab	100.678	48.592	40.8923	202.281	54.8005	58.8912	49.9014	43.0578	205.417	34.4235	101.658	24.7647	32.8695	56.8243	63.7132	77.6785	31.2679	43.3249	16.5196	26.0213	144.519	97.0359	105.963	83.3222	52.3485	47.5387	30.4597	40.3724	18.7925	11.3888	89.6842	103.084	33.9245	51.34	45.3653	49.2979	45.7114	95.2186	114.261	98.547	34.4506	92.3539	139.751	50.518	50.5635	32.9098	26.2076	37.0942
ENSMUSG00000031985	Gnpat	88.4074	69.7294	43.8257	94.2292	52.7531	74.0606	65.7747	59.3241	104.317	63.8295	88.6025	73.2166	60.844	68.6642	69.1569	91.377	48.9257	58.1994	48.0772	61.4883	97.7753	84.9945	68.6325	86.6609	43.5623	54.3872	47.2825	67.4424	27.4655	23.4675	51.8231	61.6055	61.4737	68.8831	49.9052	50.8103	47.5076	84.3762	68.4836	75.6643	53.6993	69.9264	106.094	45.013	63.2471	53.5216	66.3777	70.1092
ENSMUSG00000020485	Supt4a	59.114	43.2505	111.668	85.2064	59.3222	50.0932	43.1641	53.2599	58.2203	95.2947	36.5348	44.4795	56.8393	52.8521	44.3093	45.6174	51.3566	53.996	55.5308	47.0045	63.5836	41.4316	74.5206	41.4939	64.7402	64.0704	57.434	50.1191	185.655	204.783	106.311	74.9506	57.8178	57.7402	44.9967	39.586	77.2838	67.7337	69.9863	45.0733	59.4514	68.3167	42.5478	109.634	47.5183	59.8748	52.4174	56.3185
ENSMUSG00000074457	S100a16	99.7692	35.5387	71.0528	152.755	71.1682	67.8385	53.3202	50.1694	138.886	56.9377	93.25	41.6185	62.3176	74.5121	61.4695	85.9322	44.2528	48.3554	28.8971	34.1447	106.388	76.1616	134.651	62.8491	34.6016	44.2512	34.3344	54.3632	31.3115	19.8441	87.1864	97.037	52.6229	72.5564	47.6756	41.3262	46.6928	104.549	85.8619	60.6018	32.6129	77.7793	94.1266	73.567	52.1961	40.2299	42.9951	50.535
ENSMUSG00000029840	Mtpn	48.5585	48.075	82.3638	78.7577	52.3965	59.4511	59.191	54.6878	88.1364	94.4937	56.9518	63.2303	60.9061	61.0498	50.6288	67.7857	60.6439	58.5537	56.8183	57.5708	81.7106	54.1868	71.0764	62.7327	59.4535	59.0423	58.1381	54.3895	54.6715	56.168	95.8096	81.7979	66.5921	73.6058	53.4065	56.0673	74.4916	86.1616	92.0314	64.6448	57.3691	71.0324	56.4995	86.8343	60.8079	62.8912	63.3051	55.1244
ENSMUSG00000021477	Ctsl	57.9475	29.1451	69.9366	159.865	40.889	48.3218	53.367	38.6667	162.261	79.6347	78.9038	41.8808	56.2675	59.4444	56.8879	62.3023	58.9165	55.1616	37.7254	42.3085	129.829	73.522	105.108	59.91	43.694	54.213	40.6831	61.7573	29.5196	31.2207	101.841	103.932	52.3664	64.8218	42.5845	54.2839	50.6913	108.941	105.387	65.8884	45.5866	71.4262	73.4	54.2963	52.5812	49.533	47.2846	60.4303
ENSMUSG00000105547	Iglc3	16.6638	71.5341	149.464	7.49662	113.289	55.0893	66.7749	90.9893	5.51957	181.635	0	60.3742	64.1353	85.2156	53.9193	35.5843	71.0228	65.8005	88.8345	51.9841	1.79071	0.34129	25.2595	1.68148	133.489	98.6895	121.785	32.7962	129.517	158.285	80.2817	1.57903	58.4325	80.673	75.6642	55.1663	88.3466	5.32944	31.5331	1.21797	87.5303	102.57	3.14283	177.327	48.3226	73.0356	48.2848	54.2914
ENSMUSG00000030208	Emp1	65.9273	36.2647	45.7394	130.933	40.7582	68.1124	66.5044	27.5461	277.721	104.605	174.052	83.9101	29.1104	60.1565	91.2766	80.6629	50.2695	93.5462	27.8092	74.0868	95.4854	78.2188	107.059	69.1702	28.3139	36.2737	40.2516	42.2721	3.48344	5.15112	64.0307	48.2228	40.1517	79.7208	47.4491	56.1373	36.1482	61.2881	63.9893	30.5872	58.0432	84.5018	118.787	32.7526	45.8204	38.4357	26.9058	40.6103
ENSMUSG00000080893	Gm15920	85.5147	39.869	37.7296	70.242	64.7716	54.9314	58.3642	48.6089	83.5681	26.1774	54.7626	48.2593	94.6265	75.8706	41.4437	80.6222	50.9574	58.1981	51.5178	46.1114	102.376	37.9901	58.0227	72.5189	37.6653	44.1714	48.3479	65.384	46.3118	70.0786	80.1325	118.68	59.7612	27.7841	31.4328	72.2348	58.6087	119.231	110.321	119.143	34.8586	71.1244	55.0252	94.3159	37.7871	86.5757	82.9095	85.4366
ENSMUSG00000038467	Chmp4b	72.6337	48.2896	80.9373	76.5137	60.4739	56.6192	56.3857	61.0549	73.5725	60.1129	53.1176	50.2175	67.8382	74.5704	54.7075	62.863	58.7532	62.9203	55.4032	49.0825	91.2884	64.7139	71.1995	66.6346	61.5277	58.5115	59.6052	62.275	87.6577	89.0397	85.7005	69.663	54.107	58.8297	57.1728	56.7026	74.9476	71.335	69.5312	62.7384	52.3502	66.5291	61.3967	76.4465	56.2717	58.8827	53.6889	62.6904
ENSMUSG00000030246	Ldhb	90.8648	50.8945	38.9246	80.6651	51.7973	54.4009	47.6619	55.6829	84.1934	56.8512	63.5583	51.7859	47.2598	66.5651	41.095	71.8667	47.6509	47.7518	31.6286	41.5777	115.244	72.8082	79.5107	96.4388	32.6738	47.9842	44.7084	70.7222	51.3294	33.7685	90.6715	101.76	73.3732	67.8235	46.2877	61.0017	61.5359	115.193	104.564	121.106	38.4147	76.3634	69.0244	49.2358	64.7794	48.4757	68.6249	61.8809
ENSMUSG00000020152	Actr2	40.9217	55.874	95.3544	52.2124	71.3964	60.2833	57.4291	63.1309	55.8677	113.847	36.1239	69.872	65.6843	67.4862	50.9581	48.3439	71.038	57.434	81.4424	66.0435	50.6205	31.3526	48.121	32.0574	76.0667	73.8996	85.0427	50.7793	101.325	105.599	90.1752	41.2184	80.4797	77.0855	56.3828	61.2069	87.091	45.7791	49.8121	35.2804	74.5697	64.2192	36.5786	93.6274	54.9512	69.0419	68.5151	60.5
ENSMUSG00000040078	Ptges3-ps	51.3669	47.7142	57.6674	89.418	63.9856	68.1003	48.6428	52.1492	94.1839	76.688	63.1877	51.6535	51.5263	51.3939	36.8462	56.0156	54.0183	49.6289	46.2811	42.465	107.142	40.2798	63.1815	54.401	49.1048	51.6514	39.24	48.2711	60.981	66.7619	104.812	83.8394	87.3544	71.763	61.6721	71.1118	116.003	104.232	103.396	102.65	50.2386	59.7522	66.483	73.6061	53.6495	41.0518	52.2575	43.8957
ENSMUSG00000068466	Gm5518	42.3214	52.9083	87.6275	102.948	51.0879	49.2587	56.5082	42.9488	80.3204	94.7423	61.5669	68.3247	62.783	69.65	50.602	55.3033	71.5394	51.8178	50.6596	58.3297	58.034	54.1984	80.4566	69.7868	59.0929	61.6744	68.7932	61.3881	76.6688	81.6856	74.4947	92.8583	58.4896	70.6114	51.1302	49.4745	51.4286	75.5881	92.5381	57.8771	68.6201	63.8484	51.8303	69.0304	49.1726	51.8134	49.5296	60.4522
ENSMUSG00000028405	Aco1	77.0052	69.5188	27.2692	55.7868	51.76	77.5368	64.8387	57.9981	59.0876	51.6731	83.935	71.5646	51.5921	55.7419	55.3007	71.9162	58.2325	58.1145	46.1604	54.7659	82.2862	79.762	65.6284	109.228	35.6796	57.5497	50.749	74.9843	18.7336	19.0507	47.4462	68.9323	68.9915	78.1705	60.8809	66.8036	57.0618	103.215	86.8948	109.789	60.7282	63.842	101.66	43.4337	73.7704	54.221	62.6989	62.5111
ENSMUSG00000005161	Prdx2	80.6286	37.0887	56.95	98.1361	53.2367	55.9221	47.1078	40.2765	105.068	64.4515	54.2445	45.4753	51.8128	66.2867	43.8037	62.3302	49.241	43.6951	41.5852	38.9229	110.969	63.408	96.5087	62.9918	41.9411	48.9137	44.1004	53.2181	87.7391	72.733	87.1809	105.699	59.7848	63.9933	44.065	50.679	65.3544	115.008	107.351	80.3222	45.5227	68.7604	68.4829	70.1169	54.785	47.7247	52.8417	57.2604
ENSMUSG00000036835	Psenen	63.8208	45.8002	69.1451	85.7084	61.6927	57.1425	55.697	46.7383	84.1061	83.4045	50.3664	46.1527	56.2968	54.0873	40.8932	56.6252	49.1681	46.2453	44.4749	38.2207	97.8607	51.905	86.3641	47.9863	53.2758	56.1209	49.5339	59.7938	112.513	99.7099	101.544	86.2924	57.0537	67.0263	50.0182	58.4234	99.3367	91.8509	84.5313	69.0852	52.0797	63.922	49.3813	87.6393	47.5151	50.0977	45.5819	49.8919
ENSMUSG00000032434	Cmtm6	63.1785	65.7137	92.9862	103.858	66.5588	62.5697	64.4303	59.9813	94.1818	110.982	50.7076	70.9514	64.0302	75.7382	64.5545	69.3491	60.4137	50.1957	56.5204	51.9389	67.0399	42.3476	61.1288	41.1894	54.981	64.5306	58.6697	54.7289	58.0603	73.7537	80.5057	48.8688	59.8605	72.727	51.5118	53.0209	61.8588	64.8372	45.5268	30.8469	65.0768	69.5614	60.5566	79.9761	62.8143	60.8376	57.6163	56.4697
ENSMUSG00000007850	Hnrnph1	87.2748	95.091	43.1032	39.7796	70.2244	78.9228	63.1278	66.4737	65.1477	75.7648	68.8418	85.7558	58.7181	62.8417	61.0629	53.3939	87.1048	57.412	79.0349	72.7253	53.8315	45.1188	30.8572	55.6911	81.2475	83.6238	100.542	64.247	59.9716	55.6974	38.9959	40.8802	73.9957	81.8896	70.4839	60.2341	54.8827	64.6955	37.7042	62.1836	82.0048	43.7811	60.4173	42.563	58.9893	57.1652	60.8552	60.3315
ENSMUSG00000028452	Vcp	59.9438	61.1849	43.8576	46.0289	50.3142	76.1507	61.8664	59.3466	66.5214	65.1055	76.9503	61.8801	53.9864	63.7982	62.607	75.6529	56.8865	54.3205	57.8105	49.7879	64.2896	76.4796	56.477	87.8947	56.2463	70.9795	61.6374	68.521	55.5779	59.9488	38.5152	56.588	68.1645	84.059	62.907	61.794	59.2847	97.1003	69.6143	93.9243	62.5413	58.6191	88.5836	46.7394	63.017	53.988	54.7109	63.6482
ENSMUSG00000091896	Ube2d2a	67.7726	48.907	77.0176	77.7292	67.9767	61.9034	60.8695	55.3707	78.7185	82.4636	54.4356	53.4606	60.9557	61.3273	47.3103	58.7376	56.1003	49.5721	51.4641	46.0031	57.8484	52.5393	76.768	56.5399	61.3951	57.9436	63.1043	55.1696	88.0634	92.0892	94.1535	73.1653	61.9286	70.0445	55.5489	51.3376	71.4254	84.2546	85.9433	64.3256	53.824	67.01	53.2883	81.6245	46.2995	51.7999	47.9056	51.1166
ENSMUSG00000028656	Cap1	44.3669	72.5826	79.8285	31.8619	77.8053	61.7933	70.3125	76.7721	34.7046	82.7336	40.7343	69.682	59.8219	62.8698	66.2902	50.2216	73.9685	65.7667	86.3716	72.4196	35.1046	37.7048	45.2752	35.9382	93.0677	80.7111	87.3321	52.2906	93.4503	113.422	49.5553	31.1905	65.0638	63.0472	71.8542	63.9322	70.2029	40.2174	42.938	37.0863	90.1756	65.0193	38.8856	82.1829	64.6733	76.9627	71.8329	63.196
ENSMUSG00000031848	Lsm4	59.0425	48.291	101.797	60.2558	63.2623	49.8533	37.0324	48.2823	60.585	83.8134	35.1933	41.4127	61.7694	57.7946	43.4827	49.3209	53.7439	46.3558	62.1068	45.4476	71.7988	41.7115	69.562	40.8467	58.5322	58.191	58.5703	46.6039	157.103	175.256	89.2227	54.8487	67.8163	58.1419	53.7516	53.0836	77.0216	61.5883	68.7653	51.3795	63.5414	66.2889	39.8836	133.875	51.1334	51.4774	55.704	58.086
ENSMUSG00000026623	Lpgat1	75.5765	64.2571	31.6027	91.2609	48.3878	64.7074	79.1579	39.8607	200.36	59.4335	127.026	61.6647	31.5523	53.3254	77.847	80.0236	50.0755	58.4869	31.8143	55.7485	116.121	109.248	79.3576	98.3032	44.4294	54.6737	45.5658	60.6647	9.72335	7.20463	44.6521	95.8001	53.8487	70.2832	48.0165	53.5459	36.6881	71.2956	70.6265	52.1767	47.5645	71.9362	139.336	28.5412	44.5522	34.3004	31.9492	39.3634
ENSMUSG00000065990	Aurkaip1	81.9831	42.1945	55.3065	101.932	53.1282	54.0785	45.629	53.5875	91.0223	60.8187	52.5849	40.1355	56.8822	57.0186	38.9576	62.3384	47.5106	49.9609	36.9529	34.5235	67.4443	53.0516	96.3696	62.5571	46.1952	57.5648	45.2856	64.7776	94.2517	83.4331	79.3744	100.384	62.8218	70.3676	46.6596	54.1548	64.0711	109.683	109.036	81.9082	43.8807	72.3266	59.9847	90.7216	50.5407	43.1536	46.9447	61.9324
ENSMUSG00000028745	Capzb	46.1308	54.8489	83.867	49.473	64.246	58.9696	58.0524	62.0228	51.7113	79.0359	47.8044	61.9542	64.9877	64.4956	59.8938	53.1657	59.2191	63.2083	68.4547	60.1618	54.0897	47.8049	66.0937	48.0018	72.5566	66.0845	66.1063	51.7942	86.1207	87.0282	68.7683	49.7926	60.4175	57.8688	62.2101	61.4376	78.2698	59.8196	68.1107	53.3377	69.0439	72.1024	50.888	102.666	64.3138	72.0637	63.4166	62.6635
ENSMUSG00000020149	Rab1a	58.3605	45.4166	55.0376	82.783	47.1907	62.2404	55.4936	49.1695	101.643	79.1867	71.7521	52.8466	54.7007	56.9073	44.9533	65.8941	54.7786	50.5884	42.705	52.2056	104.988	65.6061	83.7855	70.6071	45.1572	56.6562	46.4397	56.7601	41.2038	41.19	79.3074	95.6262	69.7775	78.9487	46.7221	57.6482	72.4858	114.754	96.425	83.198	48.6563	60.5847	65.0771	61.3123	54.4178	47.5036	51.7817	52.1923
ENSMUSG00000037058	Paip2	71.3701	43.6077	72.2949	90.2094	50.091	59.447	48.8618	44.5475	80.0604	72.0717	53.306	46.9457	53.7698	59.3227	44.1615	56.7304	55.2576	47.7162	42.3817	45.1227	123.452	53.615	78.0518	52.6723	49.7908	49.6814	58.2575	54.6848	95.3259	85.1259	95.9509	85.1773	59.9224	61.3499	48.0185	53.9665	71.6194	79.4619	88.1192	73.9722	54.5765	65.9654	62.0853	76.423	53.4502	49.273	57.5389	51.2779
ENSMUSG00000026043	Col3a1	82.6411	43.4129	50.662	82.294	33.6812	57.264	68.8929	54.6321	128.754	44.9352	90.0026	46.7527	46.7637	54.0328	92.4739	77.6038	73.567	65.5923	55.0656	63.3581	98.8537	142.099	78.6884	59.0497	30.5397	47.599	35.3606	71.8793	13.1743	9.76818	49.4573	73.4427	42.6135	47.8235	50.3159	60.1898	40.7489	75.2138	81.4285	77.2771	58.8891	67.693	112.033	39.1749	57.7662	55.0139	58.3059	76.3822
ENSMUSG00000038375	Trp53inp2	68.7357	38.4497	26.4233	109.401	51.0712	64.5973	75.2116	43.7553	116.075	42.5639	113.195	48.6791	40.6548	44.004	55.2486	60.5701	22.6968	48.4226	18.2063	38.6701	41.5473	48.379	67.844	59.7921	50.8287	67.619	41.6479	54.8328	8.09615	9.85264	45.5071	68.3529	77.3124	112.017	92.5857	95.3363	76.9016	111.561	131.911	134.751	28.5966	101.678	81.1632	46.8417	57.1243	60.0412	45.235	73.1097
ENSMUSG00000022014	Epsti1	17.5017	72.136	105.102	7.48208	82.7922	45.3193	38.6194	74.195	3.3359	79.2799	2.05024	52.3885	58.7819	57.443	40.6301	22.7173	58.0815	40.4016	90.3897	45.9382	8.20856	1.79453	27.843	2.59628	95.6531	72.2162	88.2865	35.5839	347.254	374.037	64.9254	3.80834	58.3273	62.64	56.2695	38.7962	120.954	3.5128	26.0559	2.52017	80.2163	41.3122	2.16402	147.923	46.5104	66.9704	73.5233	72.5153
ENSMUSG00000025732	Mcrip2	89.6218	37.9163	30.979	96.0275	60.5549	57.2003	57.9944	56.4042	50.4472	25.7924	53.8983	35.0703	79.398	65.8914	32.9881	68.3214	29.437	35.4036	27.0301	24.5801	55.6998	53.1224	82.5841	62.7371	34.1668	49.446	43.6408	73.7856	51.8355	36.3302	48.7658	97.0871	78.5861	88.9129	69.6111	64.9284	55.3025	154.72	129.923	124.053	25.7292	86.179	53.3455	87.0868	66.8622	56.1993	77.6965	90.0346
ENSMUSG00000021178	Psmc1	69.1387	41.7696	50.0215	68.3654	59.562	63.0304	59.9526	55.8643	70.4522	50.4068	65.1996	47.2874	63.2794	65.5507	57.7156	63.0213	59.3167	60.7614	51.0708	45.7755	81.4587	76.1073	77.8228	88.8041	50.0965	55.6124	61.4605	69.7285	55.4142	63.0888	55.7294	91.2566	60.0189	62.0061	56.2702	49.9427	52.0222	80.3001	84.9862	74.5114	49.619	61.7926	82.0724	56.4697	60.7054	58.9395	60.1058	67.1697
ENSMUSG00000029669	Tspan12	82.0695	54.7623	30.4724	112.766	40.9954	56.0788	48.7434	40.0443	121.82	51.3673	94.3768	59.9913	38.2559	54.9655	49.6024	66.7915	62.4963	56.4997	37.5178	57.56	129.601	82.9476	76.6974	86.8344	29.0626	40.3454	39.0043	72.0234	16.6775	10.5307	85.4593	109.455	67.4656	70.628	39.4806	52.3902	46.1089	117.359	90.8968	94.4211	53.5694	57.5832	90.4206	30.8012	60.3344	41.6439	50.9431	46.8842
ENSMUSG00000029713	Gnb2	77.7359	54.6084	75.9592	80.4912	68.7882	57.5005	58.337	66.0946	61.0574	46.399	64.8519	46.6738	63.5206	66.2345	63.144	62.9668	49.7221	50.7424	53.6248	46.3785	42.1666	70.6623	95.8178	67.2615	60.0907	54.0807	57.2315	56.4388	100.318	98.9004	64.1798	84.5311	50.737	51.5369	56.9785	46.4028	53.4012	63.2011	81.8722	59.106	44.3203	73.3624	66.0648	87.6402	49.275	49.0903	43.1651	62.2887
ENSMUSG00000028756	Pink1	55.6579	45.4654	65.2186	129.381	56.9626	52.1171	63.8717	55.3217	70.7737	41.8075	82.6107	44.1946	69.5298	60.7645	61.6137	71.076	46.5486	64.4573	37.4655	50.6567	74.304	81.9697	109.219	62.9805	48.0848	42.2757	42.0059	66.3786	33.5028	52.413	84.4304	100.478	53.1444	49.0538	56.5275	58.2991	54.2695	66.1342	88.7142	57.3848	39.8096	85.6894	75.5984	56.4711	56.8795	55.4706	56.249	71.1495
ENSMUSG00000028383	Hsdl2	70.595	44.9435	32.1412	102.493	42.1067	57.3213	56.3364	37.2871	131.444	58.5335	74.2239	56.6661	48.0277	58.393	52.9129	74.7522	42.0269	54.3576	33.3083	51.8134	146.532	78.6677	75.5226	89.677	32.7905	42.1257	37.6241	60.9705	27.9458	17.0851	67.1859	100.119	57.8451	69.8317	41.2083	55.7382	58.8138	109.346	109.222	88.7091	42.3769	66.8595	83.5708	38.3048	61.5199	49.9912	60.9839	47.0478
ENSMUSG00000003464	Pex19	71.8854	33.3169	33.0563	83.9346	49.7286	56.8894	51.32	45.0547	88.8028	41.242	67.873	42.0114	56.3739	54.0527	47.3701	65.7763	48.5908	47.6948	35.6856	44.9545	91.4259	73.1351	80.8271	75.9604	33.241	42.4174	40.1606	72.3477	35.0035	23.8973	84.2646	117.344	70.4725	66.5623	49.8849	53.2933	75.6346	156.125	127.725	115.534	46.5961	65.7473	70.5093	45.4644	56.0391	47.1165	50.8656	53.832
ENSMUSG00000021282	Eif5	58.7409	50.4477	53.5925	61.8363	58.3129	69.4157	60.5048	56.7598	89.6305	87.589	68.6607	60.8581	61.44	63.4484	54.3395	68.5879	54.6334	53.9705	50.8339	56.5578	74.1936	52.2504	59.4693	67.0559	51.7234	58.3892	61.4569	59.8986	51.8742	49.9887	50.0467	62.6056	70.5939	83.317	53.9656	59.2063	64.4197	91.0019	79.5819	74.9704	56.8423	65.6414	65.3742	58.4421	54.161	54.9188	59.0716	51.2964
ENSMUSG00000061848	Gm5805	35.1528	46.8636	133.324	61.9238	67.8301	38.0894	50.7034	42.8526	60.277	86.2367	33.5202	63.287	45.1985	57.7875	40.0266	51.8917	59.8152	26.8994	59.7456	56.7682	23.6212	32.0254	52.9121	30.7155	55.9549	67.2801	67.368	48.5351	304.76	243.056	32.4127	65.2559	69.373	62.5726	26.3445	33.5214	55.6777	59.3287	72.3507	23.3912	72.9717	62.2134	27.3698	122.913	51.2496	39.8453	29.7779	27.9001
ENSMUSG00000044147	Arf6	59.2983	54.1786	117.846	53.3821	84.7639	60.4537	66.7482	67.026	42.6781	89.9304	43.0532	59.7182	65.5434	64.9475	51.0523	52.2415	57.3668	58.1344	62.4185	55.487	33.6473	33.8226	47.3898	33.0894	82.7933	67.2069	70.9019	47.3162	110.397	120.428	67.3529	45.4173	68.821	60.1762	64.6414	53.4386	72.7317	54.3178	49.0111	32.6581	53.7451	69.736	28.1453	106.969	57.2761	61.7915	52.4029	60.3173
ENSMUSG00000061068	Mcpt4	36.7781	21.5928	188.707	83.1445	23.9417	29.6407	67.8437	39.8391	75.1978	133.274	25.4216	63.026	72.3035	53.3337	63.1785	43.5127	93.4538	69.1587	91.5633	62.3125	25.2868	24.8751	89.2377	23.7632	106.812	133.695	61.8014	46.8451	7.04474	8.81726	122.151	20.1669	66.8314	56.6711	38.523	89.2047	28.7273	65.0001	28.5461	3.54014	87.9052	69.0547	9.84464	136.194	69.7656	67.8109	53.8336	87.5471
ENSMUSG00000056629	Fkbp2	117.78	41.6213	49.1851	111.693	50.6699	54.1719	48.9595	48.5538	82.6554	46.7814	54.8091	44.8026	50.8877	68.3279	47.9634	63.6587	50.0281	48.7882	39.5988	30.8531	87.8049	62.4343	102.449	75.5773	36.2988	59.5572	44.2637	67.828	35.6375	56.9724	66.3072	106.739	59.0793	58.0425	51.6735	43.6625	39.7984	106.951	86.0764	82.62	39.0605	74.5623	67.4926	74.5918	53.1441	50.3323	50.3454	74.4813
ENSMUSG00000020264	Slc36a2	79.4468	50.8519	19.7455	42.2041	45.8924	67.1018	61.8463	61.3397	50.2167	47.8531	59.4078	64.2137	85.9908	72.8601	57.9323	82.839	49.5882	49.4111	35.9856	56.6149	97.572	87.2182	62.3697	126.322	25.0983	39.8485	44.2888	64.1158	20.3508	10.4143	37.8107	73.5395	48.4556	53.5472	41.39	41.766	58.2256	127.158	91.1696	145.073	47.3563	47.2176	102.341	28.7852	83.2014	56.8579	82.0981	76.9666
ENSMUSG00000028398	Dmac1	91.3082	48.4623	64.647	98.8876	58.3943	55.0383	54.4115	52.4511	84.752	69.915	52.5425	39.7063	51.2149	58.6387	39.3821	51.8985	45.9738	46.4648	45.0497	30.9767	63.8581	49.4086	86.3686	56.3393	47.4043	60.9744	51.8215	55.3647	109.751	117.237	76.9083	84.9827	52.1556	64.5992	51.0378	40.2834	54.1706	93.192	83.9127	84.9745	46.7767	61.2443	50.4604	92.474	53.9789	38.8178	39.1153	49.3362
ENSMUSG00000047822	Angptl8	128.529	130.453	6.83114	21.3004	332.63	267.905	106.39	107.849	19.6425	5.9597	90.5766	8.79439	33.4099	33.8989	13.1675	79.4105	7.07214	5.42035	2.74674	4.72962	24.6887	21.4601	12.4773	22.1545	10.6262	68.0032	8.63055	7.34462	13.8405	17.4282	41.6221	168.577	100.312	160.862	126.466	20.6427	100.689	286.127	114.751	81.226	3.20569	15.9608	14.0765	19.7271	17.6131	11.1238	20.7213	34.3574
ENSMUSG00000000594	Gm2a	58.7607	37.023	65.9994	71.38	49.4201	54.4632	51.7317	58.188	62.8177	61.8988	43.769	50.0509	69.7107	65.2226	49.2487	62.3078	50.7921	48.1055	50.4412	50.3285	78.4796	58.5604	82.1299	66.7187	49.6545	54.5772	52.8018	57.9236	61.1491	67.0373	86.6295	74.7099	54.6956	54.2526	44.7265	50.5099	67.9633	96.7436	92.9718	83.6556	48.3767	56.989	62.3636	87.6279	63.9555	55.274	60.2648	68.673
ENSMUSG00000030495	Slc7a10	93.4385	49.427	27.6918	94.4029	42.025	61.429	57.3792	43.0957	110.053	38.0231	103.556	51.8801	40.7516	32.5083	40.2819	45.7534	55.5646	54.8752	50.8538	57.7628	64.1493	69.3977	58.3734	66.6833	35.5741	44.5521	44.9778	94.4556	3.14793	6.40328	45.667	103.379	82.8966	92.8363	81.9743	72.6876	69.1898	123.124	105.473	99.5883	48.156	55.3586	94.1383	25.4953	51.3288	44.4171	42.2899	63.9119
ENSMUSG00000002289	Angptl4	67.9614	34.3119	53.2349	152.4	50.7697	57.3162	45.6309	47.213	82.0104	40.6207	44.205	61.5501	46.8508	53.9334	57.7303	52.8362	42.7497	64.3808	51.1916	62.2949	84.2219	84.2516	64.8622	70.7924	28.2739	24.1351	45.4116	110.734	6.30765	7.89403	20.0533	18.295	26.7806	43.1877	38.1742	63.4508	35.9766	35.6766	58.8757	65.9882	47.0151	112.505	134.339	68.4979	156.49	119.963	109.078	85.3152
ENSMUSG00000102070	Gm28661	323.299	146.258	49.1379	177.986	184.87	49.0535	98.5921	49.7209	36.9508	22.8976	38.2557	38.7128	57.8984	66.9336	44.9815	52.2683	35.1077	27.47	31.6325	25.5187	49.2791	47.5701	36.8709	66.0064	38.0276	37.9525	46.8109	53.5354	59.4781	43.7177	42.5031	55.0629	40.0981	30.1148	29.3135	29.0011	43.8719	57.8667	79.5487	128.334	43.336	27.5978	79.9381	30.0949	44.678	32.2421	59.6732	40.5391
ENSMUSG00000072620	Slfn2	20.93	54.9711	120.792	24.0119	71.1835	42.8911	47.6731	58.781	10.5727	100.289	8.8103	54.8592	63.8963	66.9155	41.7283	26.4299	83.2063	45.3673	83.7905	54.9814	11.2251	8.71438	32.3234	3.52349	89.619	86.9518	93.5189	40.5004	245.414	279.789	88.1117	11.8778	56.2032	58.408	67.8267	43.79	94.5936	12.6206	26.9591	5.21078	69.335	50.9593	6.43325	125.092	44.7799	70.3746	61.2764	60.1682
ENSMUSG00000000753	Serpinf1	34.7397	28.7323	61.8175	163.091	27.9517	51.5394	62.5241	30.099	180.282	66.2636	115.98	41.8533	44.8625	41.7347	74.0884	69.5832	53.6486	65.408	29.2081	55.481	77.0947	109.447	102.356	66.738	36.2804	50.8854	30.8645	67.0818	8.65218	5.90861	49.7019	84.994	41.3527	57.9506	45.7566	57.8017	34.5426	116.569	76.5234	79.3463	44.6257	62.3955	92.4787	26.3846	51.9529	49.0987	38.7231	61.2644
ENSMUSG00000023904	Hcfc1r1	117.463	45.2437	55.314	119.817	61.3388	51.1819	37.7471	53.1571	97.8379	36.156	76.415	38.5269	49.0148	58.0559	44.5292	64.1695	45.8122	42.7621	33.8533	31.6318	83.7738	84.8608	77.9314	84.2086	37.2638	46.8631	46.8011	50.539	62.9801	64.7035	68.2895	109.058	42.756	53.4447	41.985	44.62	47.1053	88.4594	106.042	86.989	32.408	70.4298	72.1824	77.2012	43.8161	48.1897	36.1309	52.0185
ENSMUSG00000027404	Snrpb	59.5219	54.0969	75.9261	62.3049	60.7418	56.9138	52.0483	56.6646	60.1028	73.3935	52.4939	44.5677	54.2382	54.0516	48.4937	48.2876	56.1229	48.1745	59.5986	42.1044	29.6499	43.6402	56.8769	48.3536	57.306	67.9422	60.1882	59.2172	106.041	123.048	56.6264	62.8757	62.3376	68.423	68.0303	49.6317	60.6265	93.6505	82.016	74.9447	50.7193	67.818	48.2694	76.4128	56.8826	52.9169	47.553	67.973
ENSMUSG00000024854	Pold4	66.5693	43.393	84.6564	74.6271	68.039	51.7984	44.1188	54.8962	69.6741	72.9426	33.8052	38.8783	61.8414	66.4168	48.3162	48.0632	58.3432	56.0509	63.1405	51.7209	67.6668	44.6402	65.4278	42.5951	70.3697	57.8029	72.3251	41.5235	113.537	119.666	82.199	74.449	47.6758	48.5281	53.4567	38.3023	62.3299	54.6399	73.7578	40.533	61.9228	67.8315	37.521	104.823	49.535	60.068	51.8189	52.6072
ENSMUSG00000079139	Gm4204	59.1466	45.9277	77.7515	97.6606	59.8352	59.4763	60.3247	45.5227	109.511	71.0882	65.2473	55.1264	49.3188	58.7077	50.343	51.6414	55.1199	56.0929	53.4954	53.9687	74.6533	50.9615	88.7989	54.5084	56.7912	54.3165	54.5807	43.9522	61.8231	92.4299	66.8063	58.1128	50.9715	63.2842	49.3482	51.9404	48.9795	63.8742	88.2447	51.374	48.6718	70.6568	53.2071	72.5306	51.0024	55.7966	51.7037	50.1229
ENSMUSG00000101249	Gm29216	166.959	60.9972	33.2684	127.269	86.1797	52.5891	60.7673	51.4243	54.2927	32.4729	70.6346	34.3593	52.7284	77.0339	52.5552	55.9603	31.2554	24.3536	23.3408	42.6067	94.2783	64.1717	61.5499	61.4601	24.8838	34.6321	38.6317	61.3569	43.4143	32.096	50.935	73.6485	38.0626	39.9663	28.4562	32.8099	83.191	83.3601	75.3668	107	105.172	32.6777	194.584	26.9856	110.345	30.272	50.2804	40.3721
ENSMUSG00000020671	Rab10	50.2109	51.1903	57.1887	60.2041	53.2763	54.8815	56.3316	53.3104	86.3474	75.4098	67.1401	54.1472	55.4808	57.3429	52.2278	65.441	55.6117	52.4151	47.8049	48.6232	85.3905	60.9792	69.5451	73.9601	53.491	57.6718	57.2307	60.2581	43.6425	40.5997	60.4124	74.6712	60.9103	74.315	55.1781	57.1174	57.7819	87.5601	77.685	79.5892	53.886	64.731	73.6101	59.8485	57.6455	50.016	56.0536	52.1614
ENSMUSG00000002831	Plin4	115.391	82.8682	23.7112	44.6752	64.7948	70.8089	56.4449	64.1653	51.4805	19.418	100.385	61.2486	40.0822	36.8016	94.6058	48.2589	61.6604	94.7274	80.404	93.5542	53.7367	123.777	51.4618	77.0668	53.5883	43.405	65.9947	103.331	30.7477	28.0855	56.2287	75.6953	50.4452	32.6321	95.522	75.0549	37.1584	30.6642	48.6755	71.4122	70.7048	37.5051	88.9452	34.8824	41.7913	41.755	45.6164	39.0661
ENSMUSG00000034424	Gcsh	76.5258	36.6	42.8052	134.301	44.8233	54.7073	47.8591	41.3537	129.125	52.4798	70.8672	40.6828	41.9679	55.7821	45.1619	75.3886	32.7354	42.8606	22.0188	31.8711	130.793	68.7133	107.613	70.9284	28.8402	36.1923	32.4706	45.81	26.6875	24.2686	84.5144	109.873	55.5195	68.388	38.5849	44.2911	59.343	105.07	118.101	77.706	34.3699	76.4358	94.5604	62.753	52.5414	41.7815	41.5594	49.8404
ENSMUSG00000001783	Rtcb	52.9288	47.1489	82.12	67.8936	57.0411	50.8631	52.6793	51.8758	63.3786	82.0645	48.8203	50.9006	58.5813	58.1029	51.1174	53.075	56.5951	55.9984	54.3632	49.7865	62.0236	44.401	72.6541	56.5715	60.4254	66.6595	69.4023	60.5306	79.9878	86.861	70.5605	63.7405	65.3932	66.0243	52.8697	50.0739	64.4513	66.4909	63.7987	55.0786	60.537	74.2207	49.0851	79.5318	47.984	55.2721	55.1552	56.8244
ENSMUSG00000028646	Rragc	57.3239	38.6694	49.5684	81.0733	49.2994	64.8991	53.0954	43.3422	96.4448	68.9629	66.7409	50.1402	55.6817	51.7198	49.5593	62.6565	47.455	51.8815	38.2476	51.289	91.1655	64.6264	85.9937	74.5992	38.9616	48.6789	51.1107	64.8269	43.3636	42.0722	82.5083	103.181	60.4507	69.7691	45.3852	53.1209	71.5771	104.455	101.723	78.3931	44.0624	57.4927	61.2425	53.7549	48.426	43.0164	47.0125	42.2037
ENSMUSG00000025825	Iscu	74.79	45.4313	59.1166	104.495	55.2838	52.9542	46.6887	45.9645	110.482	61.3418	53.7658	42.4136	53.2271	62.3014	41.5169	57.5952	45.7804	50.7331	41.4368	36.2213	93.0491	57.3051	74.2151	59.3275	48.4983	46.8725	51.7972	53.9462	71.5727	92.9671	78.0688	85.5315	52.7507	56.4404	46.1696	48.0539	52.2471	84.1346	89.7178	67.2658	40.437	66.0465	63.8841	64.537	52.3566	49.0411	48.9461	59.6456
ENSMUSG00000029621	Arpc1a	66.4326	40.8097	61.2153	109.011	47.2231	55.1873	43.0157	47.8338	90.9053	55.6497	62.0167	46.7408	54.4578	62.0287	44.522	60.1918	45.2132	47.4334	38.5498	39.2652	94.4718	64.3414	94.6528	61.0977	34.5589	47.8809	44.1583	52.6525	49.7818	43.2911	88.8949	105.889	61.239	60.5494	44.6605	48.4633	59.4404	89.6545	104.987	87.2055	42.6301	66.3266	59.4897	68.6092	52.4703	43.6648	48.5116	52.2452
ENSMUSG00000072704	Smim10l1	74.7838	35.6143	37.1706	78.2093	48.7074	54.0075	49.5786	46.7954	93.4879	52.7001	61.5561	44.2246	48.5442	56.4864	40.9064	65.2887	45.3666	43.13	32.5903	39.3436	121.276	63.4718	73.8466	63.4716	39.0596	47.6595	42.653	61.7439	36.9595	18.4746	71.491	85.6988	69.7451	72.0309	48.9113	58.3475	62.8581	115.924	103.501	108.988	41.3983	61.6505	77.9534	55.0964	63.0477	49.3631	66.8717	59.5305
ENSMUSG00000020358	Hnrnpab	58.0126	58.3122	81.0409	64.9345	69.0534	63.8877	67.9195	70.1433	57.2703	61.2267	58.9344	51.6212	68.3517	64.1677	48.2777	56.0617	45.088	46.1169	43.5274	41.6705	43.2833	42.7153	55.4679	47.7702	64.5851	68.1461	53.9162	47.8819	89.7647	99.9318	60.348	71.459	63.1841	67.5602	63.8659	48.8185	60.657	78.2187	78.7475	53.4049	50.4599	62.4014	51.0807	80.5069	44.4735	48.9002	50.9923	62.6319
ENSMUSG00000029767	Calu	59.3785	45.8085	59.9851	91.4547	42.7718	56.1908	55.8973	44.5613	125.151	79.8914	81.3619	55.07	48.3992	56.5591	60.3446	70.2397	53.7519	58.1356	38.9449	47.2531	104.615	76.0784	77.4141	72.7642	41.0842	57.6031	43.7052	56.9735	27.3598	28.5098	60.7115	74.5287	56.3446	67.239	44.2226	55.5535	45.0643	94.5775	70.7039	55.7695	50.3979	65.7197	79.9584	40.4545	58.8593	48.7009	48.4454	50.4588
ENSMUSG00000022427	Tomm22	60.36	38.3241	74.2978	76.5793	65.1919	49.6216	48.5659	44.9953	72.9502	73.3385	44.6604	41.7122	58.7546	53.3155	41.3284	48.051	50.514	44.0034	43.1965	39.801	63.2044	43.3855	64.3994	51.5916	51.6075	58.7045	55.9243	52.2125	126.915	120.617	88.662	70.8301	54.0021	61.4546	47.4663	45.2819	78.6769	97.7943	82.374	54.4771	45.3476	65.981	47.7535	97.4186	45.0781	43.2144	49.9754	49.8598
ENSMUSG00000003346	Abhd17a	51.7257	43.3029	100.249	91.1733	58.6815	47.1617	57.0949	57.7983	57.2508	55.4932	48.8745	38.4803	76.6357	66.5763	47.8566	57.3788	40.632	43.0431	49.0442	41.0257	54.0916	57.7032	87.3524	43.0233	56.1863	42.2933	51.8074	48.0996	98.6963	117.756	93.4282	79.0342	51.0252	48.8709	58.4035	48.6758	61.0003	63.4038	91.5824	43.1486	33.4485	74.188	45.0279	109.382	44.0705	49.3619	41.653	59.3553
ENSMUSG00000002778	Kdelr1	74.7506	38.1019	58.9986	85.3597	50.4145	53.5319	46.4333	44.5531	84.1928	71.932	63.7384	52.2341	50.6632	53.0444	42.073	51.7978	55.6737	52.4645	46.7832	46.2121	87.4122	63.2747	92.2199	61.4722	42.495	56.6737	49.1092	62.2631	66.3616	56.5811	81.5494	81.2978	53.4683	51.4371	47.5636	54.4264	64.9685	96.2758	91.298	78.5465	52.8722	61.2665	59.235	56.1317	45.7814	46.0197	51.1953	47.0126
ENSMUSG00000031701	Dnaja2	38.128	42.7864	54.3389	60.9593	57.9774	58.813	58.4981	52.4381	62.7651	70.2723	60.2975	48.3805	55.4835	52.7304	39.6289	52.8312	53.4252	49.3495	47.6117	47.7901	63.0988	47.1345	65.8562	49.2879	51.934	62.6151	60.4272	62.697	56.5341	73.7881	64.8565	82.3432	68.0005	73.7147	57.7984	58.9892	79.7683	115.665	106.584	78.2529	47.436	62.7993	48.7901	65.7145	53.3261	52.2998	54.5224	50.5736
ENSMUSG00000005510	Ndufs3	84.1797	43.022	46.2953	87.966	51.7888	58.0338	43.7697	47.7018	83.4616	47.9838	50.406	44.4999	52.4377	64.3551	43.4439	60.9663	42.1566	41.5756	32.3627	32.1653	109.487	60.6522	85.8802	73.6302	42.7451	52.2354	53.8575	62.6093	52.3529	49.5344	73.125	96.7711	57.8235	56.8626	42.8859	44.2419	67.1568	108.532	103.923	88.5311	37.5125	64.1046	64.1748	58.2591	53.6704	46.5286	51.7576	58.7135
ENSMUSG00000019528	Gyg	58.7186	41.7193	52.844	73.3338	51.7621	53.0277	49.902	48.1818	69.6968	59.4354	55.2234	40.2666	71.3753	70.3697	45.649	73.6915	46.3301	40.9345	40.6124	42.6455	101.839	68.6418	73.9951	62.6025	43.021	46.29	44.4057	60.4429	65.1829	78.3095	70.0078	79.4247	55.9566	57.5406	38.8364	42.3976	64.4217	92.9664	91.5242	89.9239	44.4043	61.3318	73.9586	58.4099	54.6245	46.3996	64.144	56.6793
ENSMUSG00000021917	Spcs1	65.8336	32.9039	62.5431	93.2414	49.2962	45.6346	44.7551	46.4148	94.2369	64.1823	49.1238	30.7468	52.2538	52.9836	41.0694	55.3039	54.5256	42.4276	40.7514	39.0617	108.817	52.053	85.2164	54.8497	44.8252	55.1686	46.0685	65.4277	74.4027	61.7759	79.8836	91.0884	59.1175	61.0751	48.4453	51.3322	63.3512	97.3646	102.844	63.1624	51.7906	62.137	56.2802	76.9743	53.1106	45.09	49.0898	54.8075
ENSMUSG00000024856	Cdk2ap2	59.4968	44.6955	76.756	69.9891	67.0522	55.5259	56.0426	54.983	61.9189	78.4641	52.0625	51.9848	59.2112	48.9722	41.4911	47.2842	51.2859	44.7253	53.1292	42.6444	46.506	41.5831	67.5251	35.6721	55.8573	54.24	53.3162	46.219	118.343	144.708	64.1092	57.6534	56.1162	74.8404	60.3936	55.7019	78.2807	76.7177	68.4819	49.2981	49.577	70.9688	40.5005	95.888	50.546	51.0564	41.0772	42.4482
ENSMUSG00000031167	Rbm3	43.9589	44.4388	99.6384	49.271	45.9707	39.9479	40.1712	40.1616	43.921	93.9874	32.1979	54.377	60.1603	58.4052	41.1096	44.6099	66.4205	54.6077	66.8915	54.9466	51.3546	32.0478	76.7994	39.5199	55.5371	66.1494	68.4941	50.6626	166.09	162.21	127.547	62.0653	58.037	45.9805	42.7124	40.0614	57.1733	52.9054	53.1103	32.9429	69.0048	54.2715	31.2634	82.8953	49.7921	53.9596	53.5288	47.0216
ENSMUSG00000027327	1700037H04Rik	76.1194	40.0546	26.0004	68.2154	44.9191	49.0389	38.0149	48.533	65.6884	34.8141	52.9869	42.8201	61.8183	63.9144	37.322	80.0579	36.4578	42.6982	31.7518	33.0054	76.1248	72.2278	73.6289	96.8443	25.1094	33.7507	37.3868	62.6485	35.5986	23.3208	102.019	127.503	58.078	56.8039	40.9247	45.7613	70.3824	153.363	135.603	144.946	45.0977	48.9193	49.4248	48.5294	60.945	41.599	52.8764	64.2547
ENSMUSG00000023832	Acat2	52.8118	29.8385	15.1286	39.7642	48.4193	62.0302	44.8149	57.9576	39.8865	29.458	45.2515	30.5826	55.2143	71.9559	39.7243	79.7982	29.6719	30.6795	22.0253	24.5776	65.3454	51.805	51.8215	78.551	25.2915	37.2701	28.9742	45.3102	26.1421	17.2644	53.6478	76.9141	72.3066	75.5963	48.5271	50.4966	92.1555	216.062	179.193	206.473	29.4296	59.2411	55.1216	55.289	87.0398	54.0786	86.0025	79.3036
ENSMUSG00000031422	Morf4l2	68.0109	43.0182	50.9911	95.115	52.2614	63.8522	54.35	51.2042	94.3301	75.7775	63.9049	47.6703	49.0074	55.7442	41.2508	58.4414	51.8085	44.8821	36.921	37.1054	81.2281	56.7517	68.6692	64.7992	45.8162	50.7325	44.6018	52.8746	45.8429	41.022	76.491	86.2139	62.5428	75.4464	50.1083	56.9998	67.3335	104.403	99.876	72.5909	42.6616	64.8646	71.1412	62.1617	42.3186	40.5044	40.1318	48.971
ENSMUSG00000043122	A530016L24Rik	58.2698	38.5242	24.4254	59.8566	54.0449	59.489	61.031	68.0941	54.8954	22.7817	66.2269	41.0778	71.8617	63.3673	52.7514	86.1309	28.657	49.6134	27.108	41.1406	75.9352	82.8358	93.3275	83.2473	26.1582	33.4113	29.5505	45.796	18.5524	10.7645	71.6223	109.644	58.4515	53.4785	65.3421	63.011	83.9884	120.694	170.92	120.881	31.6524	50.6076	67.4227	39.2099	46.127	43.8746	55.4104	62.8336
ENSMUSG00000042406	Atf4	98.0386	75.7915	57.5957	81.5803	87.5792	89.8248	71.9936	61.4792	62.1504	54.1499	81.8846	53.666	47.3517	50.4072	39.1526	50.3119	62.2874	41.1735	49.4397	44.1119	33.2432	38.7729	38.83	40.5663	64.6174	69.3374	62.8469	49.9937	53.6126	78.0589	47.714	80.1638	60.054	79.4497	70.5446	44.6891	52.9725	107.555	65.7191	64.788	48.0046	55.0371	51.2506	56.287	43.2838	40.0683	34.2374	49.4332
ENSMUSG00000033379	Atp6v0b	80.5723	43.6701	56.8805	85.4966	60.6939	52.4844	48.7289	49.2383	66.6925	62.6292	45.8637	35.8929	58.9397	55.3827	40.1151	49.5683	52.1825	43.2956	44.7731	39.0643	52.2439	51.9726	69.714	47.3001	55.7497	62.0506	54.4938	60.7365	80.4091	93.1512	74.0036	92.8322	58.4029	64.1362	48.2892	47.1572	58.5514	106.549	92.4448	68.9831	44.2534	56.2181	51.9216	83.1983	47.1113	42.8966	42.7567	57.2003
ENSMUSG00000052310	Slc39a1	61.299	38.4186	65.964	103.59	41.2295	48.3745	50.3471	40.0775	96.1095	65.8891	63.6619	50.4821	52.1215	50.0421	52.9687	65.2753	48.5022	55.8939	40.2353	53.7556	93.7085	72.8029	99.7434	63.5655	37.7524	44.9671	41.0717	60.1774	47.0067	27.9843	101.458	89.3429	51.2856	54.5724	43.2382	48.5812	48.7776	83.0351	71.7496	45.5858	47.5057	70.4209	66.1004	69.9022	58.1927	49.9258	49.4608	48.308
ENSMUSG00000049760	2410015M20Rik	85.0823	40.2169	49.1413	96.8014	53.383	47.4223	48.4225	46.6938	67.2999	50.0028	45.6407	24.9278	59.6768	69.3033	45.2063	66.1736	46.329	35.5703	28.8268	24.2809	66.6823	54.5881	94.5005	59.9535	41.3696	48.067	42.4643	59.1772	75.7945	93.8019	65.0814	94.258	47.4203	56.4438	51.2297	42.3135	42.5841	115.608	102.689	74.4666	33.251	65.4894	53.7722	93.9091	52.7463	49.9556	49.1238	73.214
ENSMUSG00000007097	Atp1a2	97.7443	58.4496	28.2986	41.8062	56.5298	63.9386	57.8215	69.2741	30.6871	14.4981	62.6001	50.4176	60.4346	53.1266	68.3975	50.89	58.6667	61.1947	58.453	65.9636	69.4185	97.1359	52.4818	90.5338	35.9286	34.6148	48.8302	92.2154	26.4001	17.8241	42.4319	59.6991	47.7038	30.9996	57.166	59.1983	53.1608	42.7576	76.6247	115.993	60.4358	49.9652	112.649	45.3701	83.1088	63.886	92.0964	58.9317
ENSMUSG00000063065	Mapk3	64.6044	45.0976	61.0271	89.2032	50.0242	51.7575	50.8163	51.327	81.7791	49.7398	65.0189	44.7078	59.8929	58.4012	54.0066	61.2614	52.567	55.5641	46.915	48.476	70.8685	69.6018	82.8347	62.947	45.8791	55.4117	44.8437	60.5099	42.669	47.7819	71.0692	81.0997	49.7337	48.0315	47.2068	54.9199	45.3643	89.4346	84.6614	76.8952	46.5328	62.1371	58.7591	57.582	57.9049	50.5239	53.6433	64.7461
ENSMUSG00000014606	Slc25a11	63.1616	44.3962	62.6308	68.6618	53.462	49.5678	48.4861	49.1338	70.8523	61.1535	49.291	46.097	59.0291	56.4628	46.3177	62.9005	52.5226	47.3149	46.2297	39.6372	76.623	57.6546	78.6368	61.3556	45.03	52.8291	52.9226	60.6008	61.4474	81.32	77.092	80.1253	59.8278	57.2672	50.873	48.196	57.2337	90.1155	86.8646	67.5819	50.0304	68.1482	54.3957	80.6586	47.4647	45.8461	48.003	49.5272
ENSMUSG00000024143	Rhoq	62.6858	39.5173	30.0533	58.0255	44.9307	59.0484	50.047	43.3011	76.2677	50.6101	78.5672	54.0473	45.982	55.3908	50.8045	72.1249	48.4434	57.1943	34.0372	50.4039	75.236	72.0464	72.6408	91.1425	41.1074	45.4986	46.6257	68.6623	17.8766	14.9632	65.3126	94.3684	69.4413	76.9232	54.1933	63.6114	56.1384	107.508	91.9281	100.861	49.0751	68.4614	73.4308	41.1081	55.5522	44.7823	54.3851	49.7169
ENSMUSG00000068749	Psma5	44.7368	36.2927	61.8576	84.4339	47.8166	54.92	44.2734	46.9446	78.9631	69.5024	48.1031	43.9971	53.8616	58.5278	38.9604	49.5573	58.0772	46.8577	49.2212	38.7535	87.9016	53.6787	78.3601	52.6852	44.2893	57.971	45.0159	52.0537	119.893	109.786	77.8902	92.4309	62.5505	62.7739	43.8081	37.7519	52.1854	73.5965	85.2846	54.2813	49.7414	57.6842	58.4538	70.7594	42.0842	44.4012	46.2748	51.4283
ENSMUSG00000031176	Dynlt3	52.1557	33.3091	47.8027	94.0237	44.6946	52.4287	48.149	38.033	95.4469	70.175	54.6908	47.6712	48.7364	57.7203	44.133	68.9952	52.4845	51.4778	38.9839	42.8806	129.236	63.1384	78.4286	66.3214	32.6467	42.2697	43.2545	58.1264	28.3152	19.6165	79.702	92.2629	59.3452	68.8274	39.6337	50.3419	49.7478	111.161	89.6741	81.4778	48.5938	57.3987	67.534	52.6132	64.4994	46.4925	62.009	52.863
ENSMUSG00000037242	Clic4	68.5785	67.9028	56.5043	79.4656	51.3983	65.8451	65.5781	52.6027	97.2082	64.7365	89.4924	61.4031	47.9893	52.9608	54.5224	63.4844	58.6336	55.5748	50.8663	52.9683	72.2281	53.0328	56.1284	53.2884	46.0902	47.3234	39.6014	58.9555	32.092	30.1472	58.3073	54.5341	54.4637	74.7429	52.3101	63.3479	50.5253	65.7424	58.8757	57.3706	55.5893	73.0789	80.7409	49.9701	62.1201	54.2577	52.1195	54.6783
ENSMUSG00000036446	Lum	33.6608	20.6092	53.7744	129.046	20.185	36.6684	49.7361	30.544	137.935	69.3367	58.6107	35.2183	43.8538	43.6528	46.9319	67.5309	68.801	58.9867	31.252	35.1694	130.627	88.3904	86.7744	44.6633	24.9123	52.281	28.0949	91.6129	7.90674	3.04472	61.0927	90.1122	55.5451	59.4095	38.4345	64.5784	45.4913	157.748	87.1024	81.4372	49.4761	60.8547	58.5889	28.3191	55.4248	52.7287	57.6874	80.1951
ENSMUSG00000021486	Prelid1	66.4544	45.5528	78.0343	76.0573	55.875	50.3896	47.1082	50.4151	71.8908	73.1434	46.0918	42.3461	46.1697	51.9733	37.9675	48.5626	46.2201	45.2922	45.5982	43.2304	60.7314	45.0264	74.1949	45.9635	51.641	56.7816	53.261	44.7375	109.795	126.376	79.9215	65.5557	52.207	60.5297	45.3525	52.3356	63.0921	65.8227	76.8656	55.8904	55.1838	69.8589	52.3534	83.8279	50.9431	48.215	45.4466	50.7659
ENSMUSG00000025911	Adhfe1	81.969	48.8895	28.3969	88.7083	42.3515	54.0682	55.9834	37.9953	118.586	53.5824	78.9159	57.7335	40.562	51.9279	49.5774	69.0194	40.8005	51.5443	28.243	45.8113	98.0539	71.2004	57.6834	88.8857	29.9467	46.7101	40.5552	71.8312	11.6085	7.82043	45.8059	89.847	59.9633	78.7496	45.0108	57.4608	50.5015	112.733	91.9072	90.8436	47.2896	67.6285	80.7989	25.2116	65.4156	46.9841	49.2988	51.6432
ENSMUSG00000021610	Clptm1l	58.5849	42.3223	65.4836	84.3989	50.869	52.0871	51.1935	46.5498	84.3326	71.6416	48.568	48.1209	58.5772	57.0712	43.1893	60.506	48.1106	45.1522	41.7543	40.3231	74.1945	50.7338	71.3899	52.0937	44.8029	52.3084	50.1767	50.781	52.0183	61.614	82.0526	75.0334	63.0575	64.9028	48.8339	51.6015	73.7746	93.2139	78.0883	56.4116	50.7431	70.7377	52.8344	75.4853	56.5584	49.1463	54.3986	50.1551
ENSMUSG00000035828	Pim3	57.8776	31.3344	58.9788	126.265	39.9801	41.8834	44.6524	41.4105	110.859	67.4088	64.4652	68.9896	71.0943	63.2505	53.3135	72.0849	64.0777	63.1461	56.0942	81.9266	130.988	114.283	120.051	103.207	31.7752	18.7939	45.2736	93.6374	35.5296	28.0733	65.1933	82.4542	28.912	26.8003	23.2456	32.3085	23.8841	33.7974	47.4259	36.5768	46.0277	43.1596	75.2756	53.4935	57.8302	43.0836	43.2534	41.4805
ENSMUSG00000025613	Cct8	53.8692	52.0224	60.772	60.3288	59.6405	59.9129	52.6692	52.5065	61.5548	71.0258	51.5223	50.7941	59.3005	57.7002	46.3001	52.4645	54.1055	46.5928	52.4864	47.6827	67.2216	43.961	51.2856	52.8991	58.5063	59.5954	60.5223	54.4458	92.8933	94.8157	60.3355	55.275	63.2531	67.841	55.5873	48.6389	70.9689	68.1075	67.1193	62.9991	51.9218	59.1744	53.7244	66.1665	53.1212	53.5351	57.0204	50.498
ENSMUSG00000028961	Pgd	60.9612	31.2517	20.8942	39.7039	53.0188	70.1337	61.85	61.1458	57.0191	36.3992	56.5289	29.3614	93.7044	84.8514	55.7442	108.459	29.1279	27.8854	20.2631	23.5187	78.8049	75.0378	63.92	113.898	24.5509	37.246	27.2921	49.2782	16.9011	16.2313	34.1094	56.1279	42.4311	61.6845	45.7099	41.188	63.7511	163.974	124.72	139.573	23.395	52.9912	87.8779	46.1706	75.9769	50.6496	75.1955	89.52
ENSMUSG00000027533	Fabp5	61.3622	29.9679	31.8023	45.1424	48.8885	47.8886	46.6022	64.486	52.5774	34.793	36.6126	21.2588	80.1902	79.1244	43.008	106.061	39.5866	31.2942	30.5178	25.7604	105.812	65.7214	72.2682	107.191	28.8907	42.0523	29.4692	57.8326	44.7265	49.9606	76.0589	92.2415	51.5798	44.9165	30.5933	26.8243	52.1425	155.534	114.763	131.129	28.43	48.706	59.2539	62.7646	65.4916	50.0193	61.0605	77.2268
ENSMUSG00000025823	Pdia4	56.0038	52.4398	53.5819	53.938	50.4621	57.2367	56.6153	51.8792	84.003	78.8689	67.0209	56.5405	46.5798	48.6343	41.8894	42.4115	57.5032	51.7027	55.8576	48.791	78.4564	49.642	53.6523	47.5896	58.9344	69.4492	53.385	52.1337	52.4106	50.869	57.621	59.2727	61.1425	78.7374	56.443	64.7697	59.4979	87.7454	67.9807	63.5373	60.6004	70.4888	57.1844	53.5236	59.1421	55.0217	48.8009	48.4836
ENSMUSG00000094989	Rpl9-ps4	41.8056	53.597	107.293	61.8147	68.63	36.2807	46.522	47.8811	48.6607	63.502	34.618	39.3458	60.4371	59.2616	46.2467	42.539	51.9549	38.1985	51.0886	32.0777	16.9902	33.9254	57.3852	34.8793	62.3804	75.3067	61.8747	46.9739	189.464	245.605	54.7361	48.5486	47.6774	63.5452	39.1907	32.1631	50.5959	59.3132	61.8846	36.3688	56.1871	65.3808	28.4778	118.348	40.2072	41.1043	33.174	53.934
ENSMUSG00000050856	Atp5k	119.869	38.2358	48.6803	100.504	58.6835	51.069	48.7198	55.6666	45.0396	24.2071	41.122	16.5964	70.7723	78.7292	50.7041	70.0863	34.6213	42.8235	19.9923	19.6304	25.4707	56.0122	98.2475	71.5613	38.573	55.0883	57.8796	70.8461	57.278	65.5576	23.3786	92.8693	40.2112	52.1862	64.1873	33.8912	18.5506	125.84	105.457	77.529	32.234	70.0572	60.6175	104.513	45.015	50.3506	43.3654	114.042
ENSMUSG00000032554	Trf	78.4149	25.7327	29.0193	65.3625	45.8781	61.6985	34.1343	45.9188	77.2837	37.8949	58.8093	40.1646	68.3689	54.9178	51.407	68.6988	46.2	45.4338	44.2147	41.9079	98.906	89.7235	79.015	70.2472	25.997	36.0121	41.1343	63.3859	33.3122	16.1971	52.1383	79.8885	61.6983	52.2019	45.5293	68.9942	60.0645	84.855	102.76	128.303	46.3994	54.6369	96.9604	43.1444	61.159	53.6018	61.4092	55.1786
ENSMUSG00000018677	Slc25a39	80.517	37.7076	49.8515	90.3675	50.6908	49.0603	47.8352	46.7216	74.1517	43.2074	48.8515	38.5846	61.4694	65.6478	42.6367	76.8339	34.5372	36.9116	33.8228	37.295	84.2882	69.855	82.8216	76.4876	29.6565	42.9823	36.5531	50.473	41.2967	36.5178	82.1627	101.696	49.8655	57.6742	43.9763	45.0252	55.6205	104.013	108.089	101.325	33.4362	61.7943	68.609	56.8396	56.5689	45.146	54.4654	56.3075
ENSMUSG00000062647	Rpl7a	25.6637	59.5243	91.0167	77.4503	49.3539	39.9584	45.6604	60.088	60.4522	101.284	41.2926	31.8425	107.85	46.9998	39.7814	41.9634	43.0454	56.0019	36.0191	27.5448	21.9891	22.4335	61.9274	29.933	60.7322	50.7109	50.7822	39.0521	129.437	258.145	43.3029	48.4898	64.8899	37.7596	50.7634	64.5346	38.8002	43.8368	87.6481	30.8336	38.034	55.3135	39.3682	103.091	55.6917	45.549	35.2377	83.6034
ENSMUSG00000020458	Rtn4	54.7902	34.2025	38.9163	77.0153	43.7457	51.4992	50.6427	46.9783	71.9698	45.3651	51.9857	41.7406	64.5581	69.3148	44.5405	79.6246	41.6567	43.2814	31.3913	38.2399	94.9466	65.4844	81.8866	75.5729	31.7512	40.2424	38.8358	58.9145	29.5726	29.0993	82.4732	93.5707	59.5451	59.4422	39.917	44.7037	53.6549	105.492	103.709	91.4946	36.5619	59.5828	81.497	51.0157	60.0748	49.8564	61.9846	61.4714
ENSMUSG00000058655	Eif4b	37.548	62.9985	74.1944	28.7555	58.6177	50.8111	52.6396	63.5181	31.3945	56.45	44.6779	68.6529	73.3354	56.5932	66.1608	51.5527	63.4586	72.6188	79.9421	71.0155	41.4288	49.9019	48.6014	45.9041	72.0624	65.1304	71.8376	57.6664	93.1336	89.6581	42.368	31.9113	56.1987	41.3626	59.6359	53.1844	64.5247	26.5288	37.0601	39.6905	81.5781	51.9518	41.9	70.9086	59.4164	70.9072	69.0596	59.5489
ENSMUSG00000031808	Slc27a1	61.7284	47.0213	26.1995	76.6665	45.4812	44.4654	49.6083	43.305	48.337	20.3859	56.5432	47.8786	88.5821	35.8304	34.6509	52.2282	52.8815	47.4651	50.077	63.0153	80.1666	76.3692	58.9681	75.2215	22.2563	26.5273	33.0223	72.8494	29.1043	19.0379	77.6795	135.716	56.4265	33.7233	43.9668	44.7198	82.7576	130.234	112.324	146.252	48.0484	31.072	51.5168	21.4177	70.9598	52.4972	70.1436	61.4121
ENSMUSG00000048277	Syngr2	43.7512	54.8527	104.581	43.2463	61.185	50.6584	52.1058	58.0142	31.2195	82.858	28.7155	53.2354	57.6467	50.8888	46.5257	41.3098	65.1923	49.3329	75.0727	54.3681	35.8986	25.392	41.8866	22.2837	84.268	71.9821	68.5848	41.9443	150.945	137.379	88.9834	33.1079	47.3866	58.424	53.5786	48.4674	68.9513	29.1793	38.2722	30.4167	76.561	54.2655	34.0513	95.6796	50.8381	56.34	50.4893	55.8359
ENSMUSG00000020571	Pdia6	76.1341	41.8787	59.569	84.316	55.7529	59.4029	54.6058	50.3816	89.36	69.6233	60.5807	44.441	50.1176	57.3985	45.5826	52.7542	47.8506	45.3868	43.0036	37.6451	60.9981	50.9267	58.6393	51.4757	46.6943	50.5589	42.2975	53.0436	39.2349	36.0381	56.2145	66.9521	68.5125	75.8265	53.2331	60.755	57.2203	106.958	71.8414	70.8367	43.3683	70.4487	58.7406	61.2923	60.2187	48.7625	53.1481	55.9258
ENSMUSG00000040731	Eif4h	51.3525	44.3387	68.9693	83.2341	52.92	52.186	50.0741	48.1971	71.523	59.2824	47.6164	44.3244	64.4276	59.0861	47.8109	57.2459	49.0254	49.8765	47.0392	41.6702	65.8397	55.4228	76.1496	49.9457	46.3433	48.4745	46.1433	50.5972	63.4385	75.6554	77.3952	76.3836	59.2529	58.5625	51.0842	49.1441	61.2856	76.8552	77.5714	60.1499	46.6085	63.1332	51.9864	72.5328	50.3664	50.4254	47.358	57.2888
ENSMUSG00000034120	Srsf2	54.4303	62.8052	57.9841	48.3986	72.1485	73.8392	62.2612	63.6586	59.0832	55.6537	70.0038	64.7557	56.4537	52.2374	45.4172	43.7589	53.1251	46.6391	59.5187	54.4293	29.0681	39.5827	41.4777	39.7708	69.5101	57.506	69.1436	46.8719	75.2593	62.3963	59.9283	51.0411	59.2607	67.3005	58.7022	57.0265	82.6429	92.0238	85.7338	65.1164	48.9808	49.4592	44.4739	64.7517	46.674	48.24	42.5999	44.1832
ENSMUSG00000025935	Tram1	42.4696	47.0584	81.4748	59.7653	54.1876	56.0964	50.482	48.1622	62.9982	105.379	40.8917	61.6726	51.763	55.5342	44.7467	47.7818	63.4888	51.4785	62.7795	56.2191	56.4332	40.0537	49.2109	35.7284	58.5001	62.0303	69.1062	50.4401	84.0142	80.7308	74.924	57.6623	64.1206	69.9341	50.2621	52.3206	71.8969	61.298	51.5947	34.4947	65.8498	59.0853	36.1814	72.7199	49.9877	55.6004	51.8445	43.257
ENSMUSG00000025228	Actr1a	54.2807	51.4032	49.1725	68.9455	48.3922	57.5884	58.3183	53.9688	61.6197	56.4486	58.3216	47.6623	54.332	55.5549	59.2118	65.0534	49.8597	52.3339	46.9496	48.6954	69.823	65.6171	72.9487	71.4731	50.0044	54.5127	48.9133	59.9986	36.0258	39.0846	64.1999	68.3367	48.0114	59.9882	50.951	51.3067	60.1477	73.0074	69.6452	68.8656	58.7986	65.4232	72.5673	52.8077	60.7422	51.9095	54.0772	55.0178
ENSMUSG00000033220	Rac2	14.9997	79.8721	120.559	9.21374	84.0882	61.456	54.3966	81.5711	2.42589	81.7627	3.5473	72.7422	64.8907	60.4567	51.8444	27.1902	56.973	54.3346	104.593	71.3242	3.87254	2.86685	21.5879	2.88672	95.3798	79.606	104.047	33.8959	178.039	208.867	54.0898	3.11398	45.3712	48.4116	64.4093	47.6337	84.8072	2.92611	19.0686	2.15117	93.9745	48.9851	3.28636	107.126	53.4582	75.4115	57.5086	50.3349
ENSMUSG00000072940	Gm10443	57.9386	45.7924	95.5481	52.4406	46.5938	46.8438	33.0839	34.0932	39.9421	64.3125	24.0333	50.4077	56.1136	54.1973	35.8776	32.6328	52.6486	46.0065	42.993	26.2053	109.403	22.2824	61.5887	24.0418	55.5749	54.016	51.69	33.812	238.336	258.275	57.5237	43.6599	30.3764	42.9069	54.804	32.2076	75.1916	67.9435	50.2951	36.3738	50.2239	65.7434	32.3733	96.9568	36.3816	48.988	31.2722	51.2441
ENSMUSG00000071532	Gm10335	43.1926	45.9597	116.469	64.2579	60.1671	37.5507	44.6576	51.6459	51.93	86.5745	31.6336	31.3911	62.6128	55.7067	35.3723	35.8321	51.8058	52.1158	48.3139	26.4572	5.85366	30.7647	52.6036	25.172	61.2842	61.771	58.9482	44.8951	155.516	315.105	45.9553	38.9473	44.6377	47.0297	64.014	36.9011	29.478	44.7413	51.3247	32.6432	40.7347	61.5698	22.3317	146.036	32.4581	48.7755	46.9505	68.7675
ENSMUSG00000076612	Ighg2c	109.721	7.53247	30.836	4.9511	9.42887	3.09112	55.4874	31.3002	2.23831	110.27	0.326245	59.2511	67.9516	17.4202	37.6664	8.66415	500.62	41.395	203.698	14.0614	8.63963	0.038779	20.1468	1.80141	75.215	187.443	22.4878	17.0979	6.20474	12.8299	69.3081	4.38882	10.5217	76.2338	35.5675	95.4521	16.6714	2.46881	0.899306	0.467073	275.702	134.951	1.49218	26.9135	132.318	52.8026	54.3671	75.1639
ENSMUSG00000096210	H1f0	82.8903	36.4414	52.4798	63.551	34.5732	35.7526	46.5834	47.4659	69.4094	50.068	63.9954	47.2613	65.3005	64.5511	60.985	70.1079	39.6547	62.5008	41.0055	41.5252	99.3157	85.7767	103.326	100.677	33.0729	34.0509	37.539	55.3445	34.9806	29.4258	65.0075	78.0378	43.4219	41.6085	39.3039	47.1532	41.8161	49.5337	59.4651	54.4495	43.854	68.7651	93.7164	59.8816	61.8253	62.4389	67.1338	66.1674
ENSMUSG00000040181	Fmo1	67.1232	43.3683	26.3606	57.5809	39.2088	50.1463	49.775	43.2513	71.1814	39.3875	52.5806	47.2408	45.3812	41.178	34.0986	50.2162	31.5513	36.594	27.1614	33.3675	66.2814	44.088	41.5566	70.2281	37.7887	57.2161	40.7949	76.8027	12.2899	7.74867	38.43	64.6819	92.6041	96.7473	60.1473	86.4477	60.3986	157.866	90.4467	145.458	31.5055	73.9603	62.4198	39.3306	78.0425	56.881	81.9768	73.3394
ENSMUSG00000015575	Atp6v0e	59.7765	32.6802	55.1449	86.3527	47.9084	42.2169	40.0083	39.7669	95.4208	65.5855	45.2956	36.6454	43.2117	48.5872	34.0598	50.7937	44.6264	40.0836	35.4701	34.7835	85.4212	45.5078	71.3908	41.7855	41.5431	50.0492	39.4708	46.5786	92.7686	90.6895	85.5058	79.2631	63.4666	63.7527	44.1063	47.0265	67.395	101.373	95.2159	68.731	41.4536	71.1535	50.4853	77.7261	47.7397	42.769	50.6037	46.8321
ENSMUSG00000037548	H2-DMb2	19.1623	64.5223	128.797	1.77515	83.6691	58.636	54.9828	77.3787	0.955879	106.337	0.309201	75.6266	62.4919	71.1482	60.0915	24.8231	73.1567	59.8227	107.82	80.6453	0.0364103	0.631486	19.8999	0.539704	114.285	85.8163	107.964	29.7949	75.286	88.6527	58.62	3.01798	66.3625	66.1952	71.4836	54.8471	88.3068	1.04751	23.5441	0.96583	100.365	75.3463	0.771398	155.781	54.824	76.6226	52.5824	41.0524
ENSMUSG00000058833	Rex1bd	108.012	41.0251	48.924	114.646	73.7224	63.8333	51.8217	55.6336	90.6327	57.5698	64.8188	32.2526	54.7896	56.6508	40.7112	63.011	33.6676	35.7666	22.6683	25.5539	83.5851	57.4324	98.2543	45.9451	35.1672	43.8431	34.4745	48.0642	72.1923	41.0469	56.1346	67.2861	48.7496	62.2292	51.0374	37.0971	48.6004	98.5489	97.0826	70.7794	29.1066	64.7505	65.1024	71.5497	43.2894	30.1696	37.3175	50.8658
ENSMUSG00000071072	Ptges3	56.5651	39.6249	65.7199	78.7765	56.1004	60.8492	51.6561	49.0723	61.6406	66.7797	48.9123	38.5792	46.4425	46.3804	33.8406	44.7295	45.921	43.5358	40.1882	43.0144	59.0601	39.4065	56.9705	40.5751	48.5304	48.3804	44.1626	47.5919	82.9762	88.2848	74.5523	65.0796	65.1691	83.9311	53.5306	53.3278	73.4914	112.724	93.8472	74.8371	38.7064	67.1553	49.0408	72.0251	40.6242	43.4015	46.8159	39.4669
ENSMUSG00000024759	Atl3	53.9864	44.6736	43.8408	63.6161	40.3192	53.0712	54.584	46.5821	95.707	60.491	67.5718	51.9013	48.1101	54.6515	50.2912	69.5243	52.2685	51.8919	36.3531	48.8746	88.6425	67.2127	69.708	79.2192	35.4406	46.1902	40.0222	58.454	19.9371	18.71	57.2741	78.4016	64.5614	71.4522	44.98	58.0968	53.6011	100.904	77.6657	73.449	53.723	62.2691	73.1624	40.3895	54.7584	45.3053	52.9821	45.7441
ENSMUSG00000005514	Por	43.4191	43.6255	29.0289	53.0546	30.377	40.0097	48.6484	35.9456	45.3894	25.4292	73.6242	48.2873	51.0789	49.1223	57.5405	67.1985	55.2436	85.9092	49.0233	70.6175	89.5911	117.817	108.863	118.837	26.8808	28.2341	38.2632	69.8702	31.5445	27.7941	80.1479	125.287	38.8815	33.9395	57.9592	57.3922	52.714	56.8666	86.8365	71.5194	60.4395	49.1988	59.8439	31.8334	53.8946	47.9103	46.2458	47.1223
ENSMUSG00000030541	Idh2	72.6596	51.8592	42.5995	88.1596	46.5248	58.5604	56.1334	44.3048	81.8573	53.272	79.6221	53.0957	33.154	43.2194	45.4181	51.8219	42.3307	60.4622	34.5342	49.8723	80.9065	64.1173	68.6214	65.5105	49.3693	51.857	46.1541	59.5256	36.3761	44.0463	56.2685	81.2705	53.5061	67.0395	54.8769	55.5793	51.0585	73.9627	68.6113	65.8373	48.7895	71.777	64.7508	48.4269	55.8475	44.5168	45.3896	51.4132
ENSMUSG00000027170	Eif3m	38.3523	35.9093	86.6704	56.4473	51.3792	46.9229	39.7094	41.631	57.5299	83.2021	35.0386	48.8122	57.8839	53.6849	40.5621	43.8597	53.4576	40.8134	52.9003	49.3026	57.2615	31.885	61.7666	37.3308	50.7007	58.1	59.3046	51.9284	129.081	128.492	82.5086	55.7707	58.5059	61.6606	41.6069	45.613	74.9242	63.0546	78.9505	41.1298	55.4814	54.8358	36.9439	90.6723	45.9831	50.1934	52.7135	43.7821
ENSMUSG00000040562	Gstm2	73.2332	34.1434	34.4216	123.528	37.2649	52.6086	55.3196	39.0831	108.984	46.3092	85.5696	42.0474	34.9317	46.3489	51.7207	69.602	43.588	41.3233	29.7404	33.2073	99.7522	86.3959	88.8521	83.6467	34.9367	52.8224	33.2199	62.0998	18.0303	19.1113	47.0057	83.7095	35.5714	56.0973	36.5342	37.3294	39.2021	114.116	92.8713	81.2751	38.7226	56.6048	92.9775	37.3888	56.8266	40.3904	38.9959	64.1232
ENSMUSG00000029864	Gstk1	85.4552	43.6099	35.2768	114.083	42.296	50.3983	44.5036	42.618	110.157	49.42	58.9627	46.9897	32.0562	50.7229	41.4884	59.1083	40.9556	48.4557	24.4494	39.2607	132.661	64.9676	69.1599	63.8225	29.1045	40.4337	35.0773	59.2183	29.9783	23.9073	76.2345	95.2276	63.1813	65.6182	43.0694	49.9098	46.7015	92.8394	85.3897	80.3393	36.1683	61.0587	77.7764	35.4851	54.7319	42.959	44.4025	47.5477
ENSMUSG00000007815	Rhoa	49.4719	40.0834	64.732	90.4504	46.7213	47.2358	48.1707	41.39	92.7849	77.028	59.8813	47.9728	47.1313	49.9089	43.6938	51.1231	51.4198	47.5555	42.4839	45.2824	74.8652	52.0248	77.3782	54.3096	41.2289	52.0328	47.3189	47.8235	57.2444	56.0062	84.4095	72.9311	54.2342	60.2618	45.4429	49.9764	61.5092	79.5452	75.4933	54.2516	47.1907	65.4963	52.3861	68.703	51.4788	49.0575	48.4152	40.9993
ENSMUSG00000030671	Pde3b	77.6202	48.602	29.6882	64.389	41.5838	49.1216	53.3173	43.2234	64.8003	38.4347	68.9199	56.0375	46.6884	47.8291	43.6973	60.9089	54.1278	52.0571	40.8458	56.8254	100.9	81.3348	56.4604	95.6144	31.3855	38.3045	44.4017	73.698	23.4594	19.0451	59.109	99.388	69.3696	58.0671	49.4724	59.5619	49.8238	68.1305	66.8096	90.2135	48.0713	59.2785	74.86	28.8762	62.5213	51.9003	61.4046	46.1702
ENSMUSG00000028427	Aqp7	84.3857	56.9859	29.6209	123.563	38.636	49.8947	48.3692	42.258	99.7183	51.2519	85.1875	53.258	38.1671	49.5039	47.1047	57.9579	56.619	60.4555	42.1332	59.5174	131.15	82.9136	73.7109	76.2872	28.4699	31.7333	30.6462	64.9869	11.8237	8.45774	73.0688	89.8655	49.1632	52.2895	33.0917	42.9541	36.4693	69.8699	56.4635	73.0008	55.5572	51.1658	79.1152	28.4367	60.8179	46.9465	50.9486	42.3201
ENSMUSG00000041220	Elovl6	34.4955	10.814	3.90621	3.49069	53.0409	71.8618	58.577	76.1893	12.5746	5.7305	13.5134	7.13488	97.0937	146.639	66.8229	223.168	12.9333	5.85459	4.73511	4.17161	93.5619	103.298	30.5485	208.077	6.87949	14.2523	8.03254	17.1427	12.3014	5.36279	21.6126	44.4352	35.4017	19.7686	13.1313	15.3411	60.3107	188.845	119.132	263.373	9.20109	18.1647	51.8466	19.5714	126.922	56.5297	127.662	102.566
ENSMUSG00000051319	1500011K16Rik	116.038	32.1708	40.2882	92.477	51.5736	50.4028	48.1207	42.3249	64.6294	48.5158	55.2767	29.6337	51.0783	63.3547	38.3789	69.3854	33.5334	34.1581	26.6302	25.841	100.553	62.6051	81.2812	64.6705	38.9024	39.1274	35.5037	58.0291	29.7324	40.5835	62.7093	95.6661	52.7391	69.5143	41.4526	33.9307	37.7615	113.728	105.336	78.5356	35.1567	67.4161	71.4084	83.7605	45.8408	37.6824	43.2668	59.1492
ENSMUSG00000031897	Psmb10	49.2733	47.001	73.9277	57.6752	62.5533	55.0818	44.6229	50.6426	43.8975	84.4593	35.014	46.7413	48.4057	55.3427	37.6959	40.9258	59.5133	46.5819	63.5671	43.2332	33.0115	35.7384	60.8164	35.0245	64.513	63.807	62.2811	48.9758	143.342	144.038	44.8719	48.2684	64.3036	58.4623	62.1944	43.9535	59.2956	61.803	51.3561	37.3339	57.1836	64.1525	31.1249	88.6366	47.0244	51.2415	36.1134	48.0153
ENSMUSG00000027222	Pex16	69.5989	27.8998	30.9221	55.9177	46.8563	39.5162	43.7614	52.5576	60.2446	35.2117	46.5231	34.6032	78.2771	75.1444	47.2694	79.3731	46.0366	42.4235	34.2892	36.2862	86.6402	92.2391	90.8306	100.716	28.406	42.2806	40.9227	75.3271	25.1668	31.6003	51.8829	96.5959	42.8527	48.4629	36.4967	31.7794	46.048	118.001	100.741	88.3551	39.3342	48.4249	75.544	52.0585	50.8921	44.6649	53.5499	66.4629
ENSMUSG00000004951	Hspb1	91.9125	48.5738	42.6933	100.172	46.5035	61.2737	58.8808	42.8667	92.3707	31.7777	109.467	33.5347	52.4976	44.3744	44.567	50.9069	35.7096	43.7766	27.2314	36.5207	39.6156	59.1017	51.4334	58.395	42.5788	49.58	20.5993	47.8064	1.89272	10.6194	28.5797	70.9834	40.995	89.8078	57.2524	65.3837	49.5334	136.834	82.2305	151.18	29.2969	84.1041	80.6039	59.4623	50.7831	39.863	37.9309	51.4081
ENSMUSG00000026526	Fh1	49.5348	43.7032	38.0543	66.2435	46.3466	55.4496	45.4809	45.1504	71.6233	53.1425	54.571	45.1976	49.9703	60.7273	44.8515	69.867	40.8843	43.534	32.0573	36.9304	90.9512	64.5188	67.4897	81.4639	33.4284	42.0771	42.1837	55.2463	33.9889	26.3808	64.3411	81.5594	63.9519	63.3105	41.1874	46.4998	57.4052	105.379	93.6814	92.3895	37.2396	68.4318	67.0673	47.3381	64.4716	45.7646	57.7911	50.2714
ENSMUSG00000025465	Echs1	73.8081	36.3754	32.0104	82.6484	39.3755	51.8846	44.7347	39.9805	85.2452	50.2142	54.2911	40.8178	47.4876	57.4397	39.6626	66.0078	41.2625	40.6438	28.717	35.1298	86.8853	63.0382	86.1079	68.6559	24.6117	42.4326	36.4167	64.5854	26.332	21.4311	70.5442	105.636	61.152	66.2823	40.4657	44.0023	50.4496	119.985	105.942	90.8652	37.6722	67.7766	64.8046	52.6243	56.126	39.1613	45.6349	50.5958
ENSMUSG00000038845	Phb	70.1138	38.672	44.2267	69.7123	52.7122	52.4409	49.2125	50.1275	69.1146	45.6422	47.6383	36.82	52.3929	55.9062	44.641	63.6067	38.3156	38.0903	29.9991	34.346	78.6428	59.4504	79.5145	75.0741	37.5142	41.9072	36.0981	52.0931	53.248	43.7764	58.5527	88.6647	54.3407	58.7246	46.0633	49.2863	55.8191	102.57	108.529	81.9161	34.7233	66.8911	63.0334	61.4854	56.4619	43.5362	51.5248	54.7143
ENSMUSG00000059447	Hadhb	58.9391	42.2296	29.0831	68.9983	46.1005	53.7058	47.6909	45.7424	73.9889	41.4998	46.6746	48.2383	56.389	70.3143	42.436	83.3177	40.6008	40.9038	30.9705	38.8946	94.4735	67.6153	58.8879	88.3341	28.6842	36.8456	36.0153	56.0237	29.0452	24.1805	61.9685	90.0736	61.367	53.0634	34.3485	39.9423	52.7055	109.176	88.8236	110.251	40.5292	52.8285	65.6352	41.7229	65.6514	50.2269	66.4028	56.6149
ENSMUSG00000026021	Sumo1	51.6932	37.4155	64.8562	76.4759	50.458	46.102	44.9052	44.9114	64.729	66.0205	40.1019	35.5382	44.7408	46.8298	31.6068	44.583	53.9331	38.6451	44.5582	37.5824	43.6371	40.3244	53.3853	37.2641	43.9267	51.4358	59.1903	59.025	95.3949	101.563	84.9555	78.5707	63.7373	65.0592	47.8506	43.7658	70.6365	84.617	90.8392	63.3128	48.2762	58.3728	36.4377	90.9097	43.3184	46.9657	49.4961	48.7118
ENSMUSG00000078153	Psme2b	59.9922	47.3441	62.7441	68.9064	66.1146	46.3383	43.4081	44.1842	42.7576	60.6745	23.3155	35.9216	49.7304	46.4873	39.8942	38.2883	41.9748	43.0027	48.3039	40.0543	52.3682	43.373	99.9075	33.7921	46.6151	49.006	56.5912	62.6573	188.088	137.499	54.334	54.3769	49.1152	62.2362	50.5706	46.5452	52.6242	60.0695	64.9259	38.5596	43.8964	48.6329	35.3988	91.5555	44.7272	43.7825	47.4894	52.4491
ENSMUSG00000024360	Etf1	55.5937	38.728	50.1539	51.1225	53.7293	54.3158	53.6465	47.0245	72.8081	66.2672	51.5787	48.2907	54.7717	52.5743	45.8724	59.6134	51.3111	45.4315	43.3569	47.7913	73.5759	52.7658	62.0342	60.3183	45.0807	52.7401	48.8968	52.9539	52.8541	55.7001	61.0261	62.1251	61.6644	67.1234	45.2647	46.1484	62.4363	88.845	79.1833	66.0509	45.3378	56.5313	56.1783	61.4547	49.4132	46.6829	50.2159	48.9576
ENSMUSG00000087412	Gm15501	18.8807	74.0342	41.6104	27.1064	30.7973	40.1313	46.1484	27.4546	23.3059	123.247	25.0807	42.0984	105.285	105.528	32.9558	11.7752	49.1158	63.9271	45.0559	59.7867	30.9475	20.4109	79.4792	47.382	20.1704	113.821	28.5021	17.7539	201.954	369.07	68.4083	23.7325	30.4059	26.0351	22.8841	54.9161	72.7304	19.8614	27.6232	47.2548	50.3914	36.4575	15.4772	70.9497	38.0075	77.5258	21.4026	28.1342
ENSMUSG00000029545	Acads	54.6446	37.5907	47.5162	86.3358	46.6691	49.6096	52.8566	52.052	63.6972	30.0991	51.9222	39.061	53.3361	56.0167	50.4628	66.8002	33.5154	48.6746	33.7	45.6347	74.5274	77.5281	103.487	73.4047	32.7608	32.3793	31.824	53.6566	33.1225	31.9583	78.2721	100.923	52.7259	49.308	44.3557	51.4698	54.4643	68.3546	97.5276	76.9434	27.8462	71.4654	67.5264	60.4191	61.1243	44.7979	49.6819	52.1479
ENSMUSG00000025545	Clybl	83.5464	36.901	26.8938	88.3881	40.732	52.4417	44.8009	34.2597	96.7231	37.0871	53.5924	40.0265	38.91	53.1929	43.701	65.5474	37.5448	38.9306	22.5143	30.9394	116.719	70.1875	82.6188	80.116	31.3516	38.3164	35.5361	59.956	23.8865	17.4972	74.2409	99.5377	44.9254	58.4343	37.7142	46.7144	51.2222	106.381	96.9745	86.8294	36.0058	74.3292	69.7069	48.2251	59.2276	40.1583	51.0869	48.4057
ENSMUSG00000057522	Spop	60.5858	53.7502	62.3469	74.3474	52.9312	55.2901	53.7568	56.4727	73.7742	55.6326	65.0475	45.69	50.7625	52.268	49.3913	56.2364	49.2119	50.2231	41.7549	46.7715	59.1082	58.7297	56.4014	56.6938	54.6318	52.6349	50.7414	47.0836	61.5721	52.9608	44.2383	58.3949	55.4901	52.6786	48.5446	48.3879	55.4175	56.5854	59.4631	69.2293	45.2687	59.6349	69.1553	57.2891	53.2361	52.9313	50.7058	55.9373
ENSMUSG00000105388	Rpl36a-ps2	43.3186	38.3516	88.2004	60.0372	50.6339	36.5511	33.8847	33.0367	30.5524	62.1149	25.7554	31.0962	55.6928	45.2372	34.1602	29.888	44.2339	48.6874	38.6119	37.5581	70.0201	17.7811	58.2145	20.6328	51.4469	46.6695	41.3008	38.807	222.791	225.111	132.082	44.4686	47.5311	46.9295	47.1265	44.6693	64.3364	42.9097	61.561	22.0809	42.4207	54.8027	19.2822	120.336	33.7415	59.1537	55.5301	48.2497
ENSMUSG00000006205	Htra1	70.0558	39.8402	60.0033	81.4065	38.1593	49.5091	48.4421	38.3495	91.2135	45.1646	68.2517	41.8852	47.1866	48.257	56.4802	61.5798	52.2631	45.254	36.3253	41.1845	85.4881	72.7646	79.0198	56.7015	44.9356	47.7459	35.9452	52.1532	16.8168	20.8137	60.8158	66.6104	47.8776	58.291	47.1459	53.9083	57.1267	89.5286	82.6821	66.4251	40.7449	71.344	69.4313	62.3501	56.8214	44.9771	44.0948	53.6049
ENSMUSG00000063694	Cycs	83.4205	31.5939	27.8947	58.482	46.3908	49.5044	39.5154	46.0666	55.2593	40.5018	37.5468	30.8611	59.5608	61.2379	33.6265	73.9786	29.8256	28.2572	23.7197	25.4305	106.525	54.986	83.354	88.2737	23.7869	35.3484	33.3507	46.7688	46.171	39.6482	86.3949	96.8843	51.9565	54.0157	35.7616	37.7389	57.3249	129.866	108.048	107.832	26.7802	56.5856	67.8742	70.6913	56.9697	43.1524	60.5901	56.8749
ENSMUSG00000024740	Ddb1	47.8135	59.75	43.8425	49.0669	47.818	59.8547	58.702	50.6702	54.3816	47.9364	67.2587	52.0967	51.5991	53.4619	65.9602	58.0557	54.0428	56.5466	52.8937	57.4743	54.6494	62.7448	49.9763	74.1739	53.5974	56.3174	50.1846	62.5301	44.6167	52.7921	39.3687	51.2547	48.4912	50.2275	56.347	55.8235	52.9642	64.5318	56.0194	62.2734	63.9246	55.2759	70.4662	43.4276	61.3504	52.6474	56.6026	54.0139
ENSMUSG00000030826	Bcat2	60.167	39.0827	38.923	66.5567	37.0202	49.475	36.7385	46.1294	61.7424	32.4996	59.1097	46.8339	61.5903	49.4388	37.8302	49.2002	36.5375	41.5186	48.4832	41.5054	73.9796	59.2001	67.9273	57.2668	29.348	42.7202	42.4317	88.2534	31.9687	27.4795	59.2156	102.877	67.0809	59.5041	58.9816	58.0051	55.5322	86.6794	106.886	93.6066	35.7027	62.8184	68.1009	55.1663	57.2953	45.4859	52.0486	59.5183
ENSMUSG00000076605	Igkj2	23.9539	108.037	34.538	0	101.134	60.7675	71.5156	78.8692	6.00203	71.3377	0	109.516	46.8895	70.4086	82.2612	39.3736	77.0059	82.604	129.847	117.876	0	0	5.1859	0	150.785	125.778	174.612	42.4892	0	0	0	5.10713	57.2579	20.7363	125.546	35.6531	66.6785	0	10.5646	14.4032	139.337	34.1787	0	37.3006	74.2066	74.9869	59.712	78.353
ENSMUSG00000036275	9530068E07Rik	50.8213	34.8139	62.2193	101.306	40.6377	43.0744	47.0474	38.4627	91.432	71.8433	63.3355	46.7827	46.9941	49.0238	44.6232	52.4558	51.9852	47.5464	38.2893	39.2363	77.8649	59.986	82.3642	54.2056	42.965	50.4907	43.9461	56.3011	34.6588	44.8313	79.3949	81.5862	54.8587	62.5204	44.1329	53.682	50.3783	82.1933	77.1832	49.2523	48.9456	58.8857	53.8743	57.2193	45.8828	46.4609	42.8305	45.5872
ENSMUSG00000074743	Thbd	135.081	50.3492	35.4179	121.353	43.5694	76.1581	60.4657	35.584	163.612	71.1448	158.505	54.2281	20.3388	29.7724	51.3625	50.803	33.3903	38.1625	23.5274	32.5287	72.1118	66.5586	68.6411	58.6916	40.9876	52.1304	33.0976	40.977	5.43978	3.61945	47.5379	76.8888	57.8453	67.7534	61.9451	64.2751	49.8237	63.7743	53.3835	55.8952	30.5106	72.2048	94.4504	28.1346	22.815	21.006	15.2389	26.4736
ENSMUSG00000032249	Anp32a	55.8768	52.839	56.9693	49.6783	61.09	58.5177	54.8971	58.0311	58.0954	63.4357	52.591	48.6019	58.1368	62.7246	46.6231	53.9221	51.0708	50.5458	51.3309	44.5982	46.3521	42.7317	42.4575	52.1788	54.6556	56.313	56.4022	45.445	62.4855	79.3254	43.8113	45.7282	53.1876	59.6031	56.7006	48.8933	49.1263	56.8504	55.4575	67.2504	53.0042	64.1873	51.5996	70.8268	50.8614	59.7171	58.9844	58.4343
ENSMUSG00000033047	Eif3l	46.3141	44.9114	48.2184	60.4087	47.9063	52.9531	50.5158	46.9527	62.27	56.5367	60.7207	51.2326	53.2027	52.9693	46.6868	53.4933	47.1932	52.5263	44.2018	50.7302	69.0028	56.8613	67.2841	66.2823	42.9608	55.6092	48.0924	57.5099	43.1314	50.8121	53.8294	64.6629	48.7038	56.7306	49.1024	49.316	57.7566	76.6526	74.4022	73.6754	53.7347	61.5229	60.1031	49.0345	50.9565	52.1379	57.6542	53.962
ENSMUSG00000027133	Nop10	75.5216	38.6226	65.4196	81.8601	51.2224	52.2056	39.9506	48.3949	71.9883	59.0854	44.4693	29.0348	45.4115	49.9995	39.6144	52.8515	47.4185	37.0678	32.7431	28.4022	46.3173	42.8895	53.8884	40.9729	43.4015	53.8613	54.5884	50.4722	100.535	110.534	57.0691	72.5751	48.0685	58.6936	56.1945	45.4566	47.2111	91.5642	79.98	66.3954	37.0592	67.9483	44.1466	81.1122	46.0767	47.4433	37.044	57.6773
ENSMUSG00000029465	Arpc3	56.7079	40.6701	70.4619	61.2131	50.6988	45.0582	47.3395	47.692	55.5358	81.1521	38.3559	44.4318	49.1693	51.3973	43.2485	45.5506	55.2695	45.7478	51.2978	44.253	59.5566	36.6761	54.3194	38.9764	55.6076	59.9405	64.0309	49.296	96.7351	107.867	65.7932	51.602	50.9322	57.413	46.1253	41.793	54.4916	79.4113	58.6145	46.7905	53.4068	59.6606	38.0966	78.7348	51.6296	49.6805	48.8945	48.4656
ENSMUSG00000029076	Sdf4	53.1749	38.1677	62.2153	77.6813	44.2876	47.1298	46.4056	41.7358	81.9492	66.4114	57.1612	42.6388	47.6484	50.3816	48.8965	54.4776	45.6693	47.7778	41.4897	42.9719	83.3583	55.9955	76.3831	53.6753	41.8133	50.0226	47.6127	52.816	55.0431	55.3869	63.6798	63.2334	54.0685	52.5242	43.5883	49.5739	51.1686	80.1706	75.1992	58.4059	48.2209	61.6437	50.7093	58.4696	52.1371	50.0432	53.9314	52.3668
ENSMUSG00000069744	Psmb3	65.7757	33.3878	61.0677	76.302	52.256	44.0179	40.6309	41.7076	71.9278	63.0731	44.3886	32.7421	52.6172	56.6512	37.7715	53.2457	42.507	40.5851	39.8054	32.3795	71.3573	46.2118	75.8372	52.3996	40.4778	49.3606	43.7069	49.106	90.3006	97.4572	69.5345	75.4301	51.1557	54.7034	46.9304	45.0711	52.1222	90.9315	82.8564	55.9499	38.9889	60.956	44.0064	78.0073	45.9581	41.012	45.8349	50.9422
ENSMUSG00000008090	Fgfrl1	90.3627	42.2146	38.1636	116.471	47.9114	50.2593	48.6368	38.8933	86.8331	23.6913	78.631	42.8537	42.3575	56.5296	56.8856	66.5379	42.304	53.9137	31.2435	57.7686	88.8269	99.1084	101.846	73.3336	28.5293	23.0709	32.433	54.4044	21.062	14.7279	99.2574	136.386	37.7335	34.3789	41.0277	36.6787	47.6473	45.3149	87.8919	50.9313	34.868	58.2872	74.3871	37.9393	47.8014	37.641	34.1487	32.7349
ENSMUSG00000030751	Psma1	56.1329	35.0781	50.5663	72.5063	50.1057	54.0297	48.2666	48.5066	65.8624	54.9586	46.1779	36.4727	51.3928	54.8506	38.0324	51.6178	53.8985	38.7765	40.9805	36.2782	82.0664	56.9254	62.9247	59.3084	41.2404	49.4512	49.1108	57.2355	63.5671	70.9965	80.8317	85.9977	56.778	63.129	39.9311	42.6315	62.9211	82.0628	81.9262	62.7078	41.8341	57.4953	55.512	64.0984	44.0285	38.5595	42.7033	40.0484
ENSMUSG00000024526	Cidea	30.1971	33.1259	16.5322	29.2319	64.1666	47.4499	44.7655	52.9527	15.6316	17.7885	19.3671	31.3628	80.3728	93.6844	33.3667	102.336	19.2862	30.7593	18.1665	21.1505	50.494	57.2964	69.7334	116.038	14.5809	39.5974	32.3628	77.0896	43.4066	46.596	70.6924	79.8526	83.5823	44.7523	31.038	46.5627	50.7635	186.574	81.0305	128.231	21.5252	57.3915	21.7495	60.3233	82.8956	49.8184	94.3003	78.6263
ENSMUSG00000021390	Ogn	23.1062	22.9927	46.5235	127.816	15.9731	29.2916	43.1213	21.1465	174.556	74.068	113.18	39.277	32.5477	41.4924	57.5386	76.412	50.5237	55.905	28.3334	45.7143	127.629	77.7728	105.292	82.8917	24.8963	41.278	18.66	48.32	7.78978	1.6739	49.8648	74.0081	63.1965	63.0237	39.7419	59.0783	19.0763	123.052	52.3588	47.4145	33.4613	47.3128	89.724	13.3174	43.8736	44.3999	49.1463	45.9357
ENSMUSG00000061111	Mcrip1	71.8081	39.7159	73.6232	97.575	49.144	43.4022	41.6224	39.7227	89.3508	63.9732	47.1294	40.9088	49.8383	50.7744	41.3873	46.2225	37.7801	46.7316	37.9926	35.8657	49.1003	51.1001	87.8059	39.2973	44.8929	45.4356	46.6196	45.2483	98.8161	84.7784	83.7332	79.9542	46.3831	49.2357	45.4184	44.7741	52.3791	65.4285	70.4716	43.1035	43.8387	59.1958	46.0249	85.2841	35.3366	44.155	41.8666	39.1072
ENSMUSG00000059119	Nap1l4	50.2484	43.7834	55.7724	55.717	50.4942	53.5868	51.4995	47.5157	68.9567	64.2096	56.9996	55.2357	57.1871	53.7466	46.7591	57.9521	43.9877	52.9007	43.3744	47.2392	58.1565	51.5706	70.8477	56.6391	43.847	52.5186	47.5779	48.3412	52.3483	59.9666	58.8864	62.1059	52.8941	66.6932	48.3373	49.9	55.5073	72.9463	70.1092	59.6074	50.1087	59.1316	55.1452	56.8798	48.6605	46.285	52.3935	46.4181
ENSMUSG00000007836	Hnrnpa0	48.7028	51.0531	107.126	62.975	62.1744	51.178	57.0752	69.2893	35.385	56.4613	44.459	46.8174	66.7231	64.8592	53.0717	42.4034	45.854	49.5702	63.5976	49.778	28.8524	45.795	49.7447	32.5565	64.6722	41.2674	59.9513	42.7794	119.129	142.526	50.6981	41.453	42.5699	37.9747	58.4156	43.1544	53.1286	26.0629	35.4534	25.2854	36.1851	62.1972	35.4836	99.3386	49.2214	56.4564	39.7525	57.1588
ENSMUSG00000040681	Hmgn1	50.2059	40.384	66.2285	74.6696	48.6552	48.0858	46.9407	42.0323	58.933	68.5296	46.9773	44.9979	55.1131	53.7685	40.8193	48.5961	47.1321	47.5802	44.1476	38.8798	58.589	42.8003	68.5389	51.5069	43.8943	51.28	53.2946	50.9987	71.2756	60.5045	63.3447	69.5262	59.1241	60.7417	49.7374	48.7864	56.7245	79.6966	78.2223	57.4494	48.9477	55.1962	41.7089	80.0192	45.0815	46.208	47.323	51.6913
ENSMUSG00000037152	Ndufc1	68.8546	29.6759	39.3556	84.1452	44.2512	43.1131	35.0828	40.6886	72.8226	51.2963	46.5234	30.5842	52.2381	58.9538	33.0772	62.1788	37.2401	32.8191	23.6004	30.8769	129.354	53.3815	82.1571	62.6036	25.2819	40.4028	33.9794	50.7725	53.0578	34.4485	70.7577	99.2636	49.132	61.8088	34.0269	40.0538	56.9516	108.867	114.177	78.3437	34.6781	57.8817	56.4015	66.5173	51.6157	37.5902	47.5276	50.2863
ENSMUSG00000062554	Gm12751	65.0521	33.8971	57.6404	57.2527	42.5174	43.5702	46.6343	44.365	63.1106	68.3237	47.1836	25.0371	62.2103	71.8117	37.5076	53.6423	37.1207	41.2687	38.7673	30.9782	53.6006	60.8684	76.2041	51.7231	41.343	60.1733	41.5534	55.4736	50.1102	99.6935	61.7956	97.2667	41.2208	49.0234	50.1372	42.2503	52.0234	93.8661	88.9777	63.7581	34.3107	55.0561	40.7472	76.1268	48.1269	46.0768	54.302	43.687
ENSMUSG00000027423	Snx5	29.7453	44.2206	89.2658	53.1688	53.4355	47.1385	47.704	51.0219	51.6957	101.121	30.5753	57.8929	60.252	54.4957	45.8985	43.4283	58.2996	51.464	67.518	51.6676	47.1024	27.2678	51.9126	28.0732	65.7696	60.0427	68.8407	45.142	71.1117	71.0537	62.1955	40.2332	64.6597	55.0413	48.672	50.1967	63.9266	46.5063	46.2081	35.7833	67.1561	60.817	28.5555	85.0217	51.6021	60.9595	52.9236	50.5511
ENSMUSG00000021218	Gdi2	48.523	36.8859	51.2497	53.7104	42.2499	44.8637	43.0478	42.5175	64.3874	70.7626	44.4474	46.0479	47.2032	51.8657	41.6072	50.6809	53.7149	48.028	48.7165	46.4474	69.3972	50.1011	60.6928	58.098	45.3969	50.9132	52.4788	59.1625	50.7572	49.1377	63.9066	65.65	58.9846	57.9617	42.959	50.916	62.0229	77.2582	77.6797	69.6431	55.9511	57.2242	53.5453	57.3692	57.6354	51.6614	61.158	49.3337
ENSMUSG00000022051	Bnip3l	48.7284	36.8615	53.0027	66.9711	36.6669	43.3622	42.102	36.3107	75.2727	62.4991	53.5223	47.7069	56.5903	49.5428	39.3779	50.3288	46.4661	49.63	41.0354	49.9491	81.1547	51.7675	63.09	57.6079	39.1181	48.4824	48.9196	54.3173	57.059	45.22	70.7334	82.9713	62.9409	58.1054	41.9218	52.043	59.5572	83.5509	87.6272	72.0252	48.6311	53.4107	49.8928	47.7746	47.213	45.8896	50.4392	45.9991
ENSMUSG00000021215	Net1	65.5485	34.0428	51.356	56.0875	37.7818	20.4274	34.2428	32.7611	111.622	46.8592	52.9959	47.9414	47.2532	38.7315	43.1289	40.1179	70.7964	86.3221	44.6767	52.1799	121.576	70.5819	97.2418	88.9606	29.5058	25.3853	44.6647	76.4408	51.3655	52.9099	78.7816	74.928	42.131	26.9415	38.3382	32.9472	48.5146	37.922	33.7639	27.4892	71.8402	63.3507	82.6899	40.0272	56.8559	60.6977	52.8981	49.1971
ENSMUSG00000020743	Mif4gd	64.6324	55.886	53.5604	63.9553	66.3943	66.6315	58.5059	55.6258	61.3546	53.6053	64.1128	49.0403	55.5722	54.7272	46.7759	50.3187	37.9179	38.6652	42.3175	43.0853	47.8269	41.2903	63.6142	41.6207	54.8945	54.0773	56.1817	40.9244	55.0756	59.7711	44.4264	42.2824	48.4029	58.6735	63.633	53.8172	53.0889	59.7079	71.9556	66.3846	42.1014	65.0977	46.7462	74.2558	47.4462	50.3921	47.1908	59.1176
ENSMUSG00000048486	Fitm2	75.6384	45.2967	25.2104	84.242	46.1788	59.5529	55.5551	42.9348	73.7005	32.4232	71.5003	44.7949	47.6743	41.8765	41.5515	55.2791	41.735	51.7171	33.7194	50.7978	78.6	72.5105	70.6249	73.6657	28.1985	41.2627	40.1576	61.4531	16.7647	11.7509	61.5114	105.042	55.4064	64.2958	50.5158	46.5115	47.5762	99.6334	80.4749	87.4113	44.5736	52.6302	74.2277	34.4456	46.8566	38.0346	42.1828	44.4172
ENSMUSG00000083833	Gm13841	37.8527	47.5141	93.0293	68.4008	73.7173	43.7039	42.2096	54.723	58.5105	80.0047	32.5421	40.8328	54.8241	52.0034	42.4028	44.0668	46.2462	45.9869	44.5179	41.3018	17.4023	29.5964	55.9562	29.1109	61.592	56.8798	46.9021	39.2023	147.302	189.8	60.8094	50.8096	51.5928	48.0954	50.7262	38.089	35.9612	51.7921	47.497	36.7585	51.7719	61.8707	29.6212	73.9791	44.5698	43.1281	36.9051	57.5741
ENSMUSG00000084349	Rpl3-ps1	49.16	39.0461	74.6092	46.9649	71.7455	35.6107	41.4164	47.1136	44.0099	61.6532	26.0196	55.5509	49.8045	50.3668	37.1263	47.9402	44.5273	45.8331	55.8638	40.0645	52.3821	28.2603	66.0503	27.0542	57.3355	55.2592	58.6483	38.6409	214.579	184.658	77.8709	33.3493	46.7384	39.9482	40.4481	41.5878	57.6251	38.03	40.5002	26.9006	54.5909	50.4249	25.5348	92.9363	32.9822	49.1089	46.1942	46.7953
ENSMUSG00000003955	Fam162a	60.135	31.6448	58.1414	89.3626	51.0979	42.5555	33.3646	41.0385	72.5681	60.5986	46.7661	34.8987	50.4457	54.3512	37.6195	53.4952	44.7002	39.7821	28.2782	27.0896	98.5932	49.2432	87.1511	47.1985	37.1974	41.4994	43.2581	52.0753	56.215	55.4366	74.9042	90.297	49.5051	61.7812	42.1898	43.8175	59.7389	94.2489	83.841	69.544	34.312	58.8397	61.657	61.6935	42.6685	36.0077	44.2652	47.8607
ENSMUSG00000028062	Lamtor2	81.5538	34.4797	50.1738	84.5611	52.3958	45.5986	38.1989	37.7438	73.9511	52.3636	45.4621	35.7553	49.8452	52.7519	34.9367	46.5993	34.881	43.9379	37.8432	32.8457	109.801	41.3732	73.2327	40.1142	40.3316	50.613	45.4057	51.41	87.3376	65.5506	65.108	74.6446	45.0531	50.5127	42.4473	46.0902	53.835	85.9056	67.7408	68.4764	34.6372	56.2366	52.3171	79.6695	41.3998	43.8278	46.8637	54.2084
[truncated: 53,553 more rows]

## Sheet: BIOCARTA_INSULIN_PATHWAY
GROUP	AL	AL	AL	AL	TAN	TAN	TAN	TAN	AL	AL	AL	AL	TAN	TAN	TAN	TAN	AL	AL	AL	AL	TAN	TAN	TAN	TAN	AL	AL	AL	AL	TAN	TAN	TAN	TAN	AL	AL	AL	AL	TAN	TAN	TAN	TAN	AL	AL	AL	AL	TAN	TAN	TAN	TAN
[truncated: 26 more rows]

[truncated: 1 more sheets: GOBP_CELLULAR_RESPONSE_TO_LEPTI]
