# Supplementary material for: Insulin and leptin oscillations license food-entrained browning and metabolic flexibility
Source: Cell Rep. Author manuscript; Available in PMC 2024 Nov 14. (PMC11562929; doi:10.1016/j.celrep.2024.114390)
Supplement: 6 [file NIHMS2011856-supplement-6.xlsx]

## Sheet: FPKM_Metabolic_Plasticity_genes
Group	AL				TAN
Sample	AL1	AL2	AL3	AL4	TAN1	TAN2	TAN3	TAN4
Gene	Slc2a5
08:00:00	0.773555	1.85709	0.78192	2.05054	2.2634	0.928351	3.0774	8.40792
12:00:00	4.48486	2.40027	2.23206	1.48447	11.7746	38.5634	23.9858	36.6328
16:00:00	0.771421	2.33021	3.66861	3.94197	10.3702	6.39393	11.1324	14.0571
20:00:00	1.62738	1.33824	0.176476	0.41501	8.5486	8.38862	7.24818	7.12055
00:00:00	0.328741	0.513458	0.861866	0.437751	14.1976	15.6563	5.4067	20.6058
04:00:00	1.23728	0.542923	0.0581993	0.0106422	4.75839	7.52724	5.66333	22.213
Gene	Acly
08:00:00	51.9245	87.193	49.5042	99.4472	45.4072	32.458	85.5289	161.772
12:00:00	135.904	145.278	166.431	139.244	291.306	503.811	552.81	845.599
16:00:00	43.0819	126.934	235.382	152.093	579.785	379.445	645.205	585.289
20:00:00	150.069	107.415	25.3854	26.7583	249.864	355.794	339.722	374.648
00:00:00	38.5167	35.7203	122.557	44.5192	568.713	432.184	293.82	617.922
04:00:00	76.9923	41.4834	35.9532	29.2641	258.282	352.739	156.793	698.801
Gene	Peg3
08:00:00	2.80523	1.18183	1.82902	2.11607	0.281039	0.2718	0.394652	0.721089
12:00:00	1.44749	1.59555	1.49824	2.39261	0.346173	0.468211	0.456017	1.60108
16:00:00	3.08828	1.12309	6.9453	0.411294	3.174	2.12808	3.27971	1.50964
20:00:00	4.21315	6.03887	0.535971	1.89146	1.01179	2.19954	1.85494	0.997925
00:00:00	3.43819	1.72989	8.15301	7.97498	2.22279	1.10668	4.58746	1.51575
04:00:00	1.80702	4.15872	3.04035	6.93714	1.9486	2.41591	0.679491	2.34688
Gene	Ppp1r3b
08:00:00	5.9946	32.5396	6.48126	8.45032	3.5296	3.21109	10.0141	58.7702
12:00:00	54.8823	47.8958	37.1156	14.7691	44.8088	149.22	57.7714	114.327
16:00:00	2.2942	9.21382	4.16256	8.40753	9.24	6.30712	13.0831	30.9031
20:00:00	19.6878	25.0217	1.97237	4.76981	41.9764	49.2407	31.662	28.7863
00:00:00	5.27302	4.1124	23.6467	4.11171	14.9063	15.7303	5.884	37.6392
04:00:00	1.84187	2.23998	1.19765	2.7666	5.12837	6.32009	7.06003	16.0872
Gene	Angptl8
08:00:00	10.6262	68.0032	8.63055	7.34462	13.8405	17.4282	41.6221	168.577
12:00:00	100.312	160.862	126.466	20.6427	100.689	286.127	114.751	81.226
16:00:00	3.20569	15.9608	14.0765	19.7271	17.6131	11.1238	20.7213	34.3574
20:00:00	128.529	130.453	6.83114	21.3004	332.63	267.905	106.39	107.849
00:00:00	19.6425	5.9597	90.5766	8.79439	33.4099	33.8989	13.1675	79.4105
04:00:00	7.07214	5.42035	2.74674	4.72962	24.6887	21.4601	12.4773	22.1545
Gene	Zim1
08:00:00	0.193387	0.0887873	0.0530605	0.112975	0	0	0.216767	0
12:00:00	0.0922691	0.127683	0.110049	0.100375	0	0.0229162	0.0140452	0.18723
16:00:00	0.140846	0.0826166	0.470575	0	0.300132	0.18356	0.238154	0.143035
20:00:00	0.16719	0.68943	0.062525	0.209527	0.0470587	0.0696993	0.246496	0.0399441
00:00:00	0.212785	0.0368824	0.558777	0.891004	0.14961	0.159476	0.40683	0.144573
04:00:00	0.152697	0.626698	0.0832525	0.676094	0.153999	0.0635926	0.187529	0.349118
Gene	Scd2
08:00:00	48.0085	71.1132	43.4083	46.7625	26.2396	27.6229	36.409	49.9984
12:00:00	76.4216	104.556	68.8703	71.94	119.623	327.513	160.42	265.999
16:00:00	32.4541	79.9326	183.91	76.6797	111.502	79.6021	106.143	129.999
20:00:00	58.0838	51.048	36.443	22.6551	115.677	167.114	132.338	147.397
00:00:00	60.9603	58.1758	83.2815	41.1278	141.59	145.723	106.954	212.822
04:00:00	46.3866	32.7687	28.6915	25.7409	85.8738	92.0731	50.2829	141.579
Gene	Thrsp
08:00:00	385.23	1047.15	523.167	1019.73	366.363	218.072	953.92	2468.92
12:00:00	2039.54	2223.74	1636.54	1242.78	2187.25	7188.94	5794.09	4786.52
16:00:00	308.862	1276.69	963.371	1506.23	1387.88	1026.86	1560.56	1679.62
20:00:00	1299.55	519.93	170.956	762.722	1400.11	1580.99	1150.09	1340.1
00:00:00	956.715	504.831	1090.21	351.691	1639.73	1438.23	564.47	1753.52
04:00:00	411.679	323.101	240.089	224.588	1206.44	848.247	1025.73	1534.62
Gene	Elovl6
08:00:00	6.87949	14.2523	8.03254	17.1427	12.3014	5.36279	21.6126	44.4352
12:00:00	35.4017	19.7686	13.1313	15.3411	60.3107	188.845	119.132	263.373
16:00:00	9.20109	18.1647	51.8466	19.5714	126.922	56.5297	127.662	102.566
20:00:00	34.4955	10.814	3.90621	3.49069	53.0409	71.8618	58.577	76.1893
00:00:00	12.5746	5.7305	13.5134	7.13488	97.0937	146.639	66.8229	223.168
04:00:00	12.9333	5.85459	4.73511	4.17161	93.5619	103.298	30.5485	208.077
Gene	Pnpla3
08:00:00	86.8736	125.53	84.4791	107.376	22.6906	13.6286	77.271	157.222
12:00:00	112.178	143.547	165.402	144.244	110.916	231.985	210.595	328.34
16:00:00	54.9864	180.128	296.015	139.359	163.074	117.307	148.227	193.479
20:00:00	223.113	154.133	52.6235	120.027	163.956	190.941	196.668	233.13
00:00:00	115.372	50.3933	184.97	99.8696	139.655	170.697	153.737	243.872
04:00:00	61.0536	69.6321	59.4238	63.3815	140.008	198.708	160.215	237.457
Gene	Lep
08:00:00	203.821	227.524	143.796	176.976	35.0973	29.354	324.715	656.741
12:00:00	261.164	334.915	240.294	265.046	287.107	461.925	474.781	336.383
16:00:00	114.239	323.117	297.856	95.151	95.1634	77.9778	58.8139	102.132
20:00:00	322.111	207.446	94.0891	569.628	265.331	323.803	366.017	144.947
00:00:00	953.168	225.268	547.02	153.054	58.6853	134.799	203.712	194.38
04:00:00	104.013	200.297	47.3792	167.368	303.122	263.575	336.791	273.22
Gene	Fasn
08:00:00	46.6093	66.055	48.6465	115.053	111.72	69.6679	138.443	259.177
12:00:00	111.45	77.8514	189.994	125.481	229.543	257.094	352.95	510.071
16:00:00	40.3071	100.788	274.795	199.817	294.022	214.339	357.891	342.431
20:00:00	272.512	121.723	35.5271	36.725	210.546	201.239	210.322	367.491
00:00:00	39.5292	15.7427	106.988	41.5805	332.327	254.016	257.171	387.464
04:00:00	73.1643	48.0388	53.3989	38.4469	226.825	413.9	144.531	409.473
Gene	Me1
08:00:00	81.8892	177.556	117.564	271.716	103.288	54.4651	407.566	633.637
12:00:00	303.466	280.613	146.121	189.819	580.623	1425.89	1198.9	1694.85
16:00:00	100.513	244.912	536.52	290.975	776.803	464.305	773.11	659.615
20:00:00	486.067	109.536	69.2902	186.004	379.768	439.096	447.944	526.381
00:00:00	194.862	96.8676	157.054	94.2641	654.675	797.296	384.122	1072.7
04:00:00	145.893	97.0576	68.9789	74.9872	944.523	686.099	500.53	1301.6
Gene	Trabd2b
08:00:00	2.66292	2.1338	2.80758	3.82792	1.347	0	1.62514	2.02448
12:00:00	3.02178	1.61703	5.91715	4.94042	3.73647	2.19362	4.95161	8.79822
16:00:00	1.90074	3.74217	7.27622	3.03667	2.79147	2.66852	2.78339	3.64019
20:00:00	5.96382	2.33088	1.2989	1.49358	4.00077	4.59934	4.56132	5.17406
00:00:00	2.04119	1.51308	5.39724	3.09003	2.97936	2.80458	4.39949	4.41064
04:00:00	2.11192	2.35474	1.50209	2.22688	1.96655	6.00702	2.35227	5.50509
Gene	Dgat2
08:00:00	193.729	336.542	299.512	470.456	139.13	109.134	663.891	1187.86
12:00:00	506.773	679.602	546.413	495.676	661.348	1511.59	1582.94	1172.29
16:00:00	316.774	545.438	953.484	461.128	416.475	325.965	411.194	520.462
20:00:00	554.788	314.599	140.497	623.271	672.926	783.57	770.261	574.842
00:00:00	819.174	309.466	714.156	319.998	704.273	627.22	560.369	920.094
04:00:00	281.962	397.679	201.064	332.911	622.112	876.842	835.962	1062.85
Gene	Mvd
08:00:00	5.86764	5.12351	3.16189	2.72505	12.9652	13.4779	3.49114	7.64902
12:00:00	5.07693	4.44303	7.45139	4.97235	13.7915	25.3845	27.7967	19.064
16:00:00	3.06315	4.47994	6.19509	7.16594	4.73837	6.63515	6.21531	8.4667
20:00:00	5.29831	4.77305	7.27498	6.56946	11.8135	13.2291	9.49637	14.0732
00:00:00	3.97983	2.58973	2.87004	4.52509	10.412	7.20807	5.38481	7.84971
04:00:00	2.35481	2.52211	3.34428	3.64189	3.85158	4.72996	4.19837	3.12469
Gene	Slc25a35
08:00:00	9.28338	11.4026	9.29972	15.9567	4.64723	5.49709	8.91535	16.8273
12:00:00	10.3279	14.6136	9.87387	13.0355	10.4646	27.3306	20.3233	34.5293
16:00:00	7.649	14.8251	24.1046	7.22161	15.6692	9.5626	14.503	15.0982
20:00:00	20.7292	14.6431	5.32802	9.5033	13.7488	14.8676	13.66	14.5083
00:00:00	11.827	10.1732	13.9089	9.92827	12.9043	16.0407	13.0542	20.0952
04:00:00	10.5011	7.76661	6.42929	7.93607	24.4509	17.9141	11.7167	33.1161
Gene	Sorl1
08:00:00	13.8968	8.79794	12.3132	5.08728	10.8313	8.48821	4.71591	2.77394
12:00:00	8.45535	5.11121	9.75194	8.22076	11.4151	6.24706	7.12255	11.9991
16:00:00	12.5705	4.63808	5.83034	7.87488	13.4258	11.7996	13.7956	11.3623
20:00:00	6.15842	10.1932	6.05679	0.52379	11.5768	10.4634	11.5545	17.08
00:00:00	1.08667	5.75787	1.25676	8.61803	13.8125	11.965	11.8106	12.9931
04:00:00	7.12876	6.30848	12.2564	10.2464	6.4786	7.22647	2.61187	11.8972
Gene	Acss2
08:00:00	7.39676	16.1205	12.0022	19.9385	8.96217	6.79528	19.5307	29.5063
12:00:00	26.5679	23.7025	14.5581	18.519	37.1661	90.7267	63.8416	108.847
16:00:00	9.25724	23.2123	62.7551	25.0846	70.3559	41.3914	61.1251	55.9171
20:00:00	26.7691	8.52053	5.26073	7.42538	28.7603	34.3014	35.2455	44.6467
00:00:00	11.2372	7.30686	11.9422	7.92078	48.0283	67.5243	39.3436	90.2249
04:00:00	17.3068	8.67692	5.22893	5.72121	58.6165	51.4159	28.2653	86.835
Gene	Depp1
08:00:00	10.5881	13.5692	14.7228	19.2023	5.43715	4.62032	19.1513	33.1916
12:00:00	22.6628	7.08434	12.2973	13.6799	10.7096	24.1973	17.6877	75.0483
16:00:00	10.6471	13.3804	8.21909	7.41464	20.8494	12.2866	7.99925	7.33187
20:00:00	12.8942	5.88398	10.2149	18.662	6.16448	12.6391	8.68053	8.99833
00:00:00	10.7695	8.65893	19.3966	10.1365	12.4386	11.7665	9.63752	19.7993
04:00:00	8.88544	18.2045	17.4958	14.5298	35.2572	19.6521	21.1827	48.1715

## Sheet: Cor_coefficient_Network
AL_12:00 P.M.					TAN_12:00 P.M.
Gene 1	Gene 2	Pearson's correlation coefficient (r)			Gene 1	Gene 2	Pearson's correlation coefficient (r)
Peg3	Slc2a5	-0.677726			Acly	Slc2a5	0.732447
Ppp1r3b	Slc2a5	0.827347			Peg3	Slc2a5	0.546318
Thrsp	Slc2a5	0.623408			Ppp1r3b	Slc2a5	0.930675
Elovl6	Slc2a5	0.944592			Angptl8	Slc2a5	0.503927
Pnpla3	Slc2a5	-0.797772			Zim1	Slc2a5	0.566165
Me1	Slc2a5	0.710761			Scd2	Slc2a5	0.953929
Acss2	Slc2a5	0.732826			Thrsp	Slc2a5	0.807669
Depp1	Slc2a5	0.748568			Elovl6	Slc2a5	0.907791
Elovl6	Acly	-0.645837			Pnpla3	Slc2a5	0.861293
Pnpla3	Acly	0.848252			Me1	Slc2a5	0.943156
Fasn	Acly	0.772234			Dgat2	Slc2a5	0.654881
Me1	Acly	-0.725848			Mvd	Slc2a5	0.506886
Trabd2b	Acly	0.565308			Slc25a35	Slc2a5	0.93802
Mvd	Acly	0.880883			Acss2	Slc2a5	0.953802
Acss2	Acly	-0.784519			Depp1	Slc2a5	0.632612
Ppp1r3b	Peg3	-0.912845			Peg3	Acly	0.90846
Angptl8	Peg3	-0.843614			Zim1	Acly	0.907568
Thrsp	Peg3	-0.783264			Scd2	Acly	0.526808
Angptl8	Ppp1r3b	0.771857			Elovl6	Acly	0.912863
Thrsp	Ppp1r3b	0.929439			Pnpla3	Acly	0.976486
Elovl6	Ppp1r3b	0.69962			Fasn	Acly	0.952957
Me1	Ppp1r3b	0.702559			Me1	Acly	0.910267
Trabd2b	Ppp1r3b	-0.624976			Trabd2b	Acly	0.816827
Acss2	Ppp1r3b	0.655945			Slc25a35	Acly	0.916771
Zim1	Angptl8	0.680214			Acss2	Acly	0.886308
Scd2	Angptl8	0.626048			Depp1	Acly	0.924888
Thrsp	Angptl8	0.841667			Zim1	Peg3	0.999441
Dgat2	Angptl8	0.795155			Elovl6	Peg3	0.846828
Scd2	Zim1	0.773783			Pnpla3	Peg3	0.857574
Pnpla3	Zim1	0.528057			Fasn	Peg3	0.9281
Lep	Zim1	0.745159			Me1	Peg3	0.725188
Dgat2	Zim1	0.94463			Trabd2b	Peg3	0.906645
Slc25a35	Zim1	0.63563			Slc25a35	Peg3	0.794432
Sorl1	Zim1	-0.692593			Sorl1	Peg3	0.563434
Depp1	Zim1	-0.923916			Acss2	Peg3	0.77224
Thrsp	Scd2	0.739917			Depp1	Peg3	0.993903
Lep	Scd2	0.982698			Angptl8	Ppp1r3b	0.704655
Fasn	Scd2	-0.796736			Scd2	Ppp1r3b	0.997401
Me1	Scd2	0.612318			Thrsp	Ppp1r3b	0.729745
Trabd2b	Scd2	-0.884905			Elovl6	Ppp1r3b	0.781354
Dgat2	Scd2	0.916176			Pnpla3	Ppp1r3b	0.655491
Mvd	Scd2	-0.636761			Me1	Ppp1r3b	0.764812
Slc25a35	Scd2	0.773575			Slc25a35	Ppp1r3b	0.789845
Sorl1	Scd2	-0.968982			Acss2	Ppp1r3b	0.831455
Acss2	Scd2	0.526931			Scd2	Angptl8	0.683083
Depp1	Scd2	-0.5633			Thrsp	Angptl8	0.705928
Elovl6	Thrsp	0.558746			Lep	Angptl8	0.59099
Lep	Thrsp	0.617038			Fasn	Angptl8	-0.501584
Fasn	Thrsp	-0.552442			Trabd2b	Angptl8	-0.725019
Me1	Thrsp	0.770068			Sorl1	Angptl8	-0.757784
Trabd2b	Thrsp	-0.826784			Elovl6	Zim1	0.859615
Dgat2	Thrsp	0.684153			Pnpla3	Zim1	0.863469
Sorl1	Thrsp	-0.59323			Fasn	Zim1	0.91852
Acss2	Thrsp	0.699138			Me1	Zim1	0.735425
Pnpla3	Elovl6	-0.950806			Trabd2b	Zim1	0.892059
Me1	Elovl6	0.839655			Slc25a35	Zim1	0.806553
Trabd2b	Elovl6	-0.544353			Sorl1	Zim1	0.553479
Acss2	Elovl6	0.877749			Acss2	Zim1	0.786658
Depp1	Elovl6	0.760459			Depp1	Zim1	0.996539
Fasn	Pnpla3	0.600439			Thrsp	Scd2	0.762073
Me1	Pnpla3	-0.850987			Elovl6	Scd2	0.807735
Trabd2b	Pnpla3	0.569167			Pnpla3	Scd2	0.696852
Mvd	Pnpla3	0.629031			Me1	Scd2	0.805197
Acss2	Pnpla3	-0.905313			Dgat2	Scd2	0.529274
Depp1	Pnpla3	-0.727018			Slc25a35	Scd2	0.822447
Fasn	Lep	-0.844189			Acss2	Scd2	0.859605
Me1	Lep	0.579696			Elovl6	Thrsp	0.519632
Trabd2b	Lep	-0.861527			Pnpla3	Thrsp	0.535284
Dgat2	Lep	0.864035			Lep	Thrsp	0.894267
Mvd	Lep	-0.725008			Me1	Thrsp	0.708129
Slc25a35	Lep	0.874666			Dgat2	Thrsp	0.941577
Sorl1	Lep	-0.996636			Mvd	Thrsp	0.890782
Acss2	Lep	0.504615			Slc25a35	Thrsp	0.61775
Depp1	Lep	-0.58984			Sorl1	Thrsp	-0.804596
Me1	Fasn	-0.843924			Acss2	Thrsp	0.62814
Trabd2b	Fasn	0.925219			Pnpla3	Elovl6	0.971151
Mvd	Fasn	0.964952			Fasn	Elovl6	0.769039
Slc25a35	Fasn	-0.749896			Me1	Elovl6	0.956739
Sorl1	Fasn	0.881488			Trabd2b	Elovl6	0.590959
Acss2	Fasn	-0.824686			Slc25a35	Elovl6	0.990883
Trabd2b	Me1	-0.909483			Acss2	Elovl6	0.991097
Mvd	Me1	-0.759453			Depp1	Elovl6	0.899077
Sorl1	Me1	-0.611421			Fasn	Pnpla3	0.866274
Acss2	Me1	0.993086			Me1	Pnpla3	0.974269
Dgat2	Trabd2b	-0.657132			Trabd2b	Pnpla3	0.683937
Mvd	Trabd2b	0.7972			Slc25a35	Pnpla3	0.980875
Slc25a35	Trabd2b	-0.592728			Acss2	Pnpla3	0.963981
Sorl1	Trabd2b	0.874669			Depp1	Pnpla3	0.89691
Acss2	Trabd2b	-0.862128			Dgat2	Lep	0.955002
Slc25a35	Dgat2	0.636562			Mvd	Lep	0.986368
Sorl1	Dgat2	-0.819917			Sorl1	Lep	-0.939512
Depp1	Dgat2	-0.758335			Me1	Fasn	0.742765
Slc25a35	Mvd	-0.74625			Trabd2b	Fasn	0.948389
Sorl1	Mvd	0.778605			Slc25a35	Fasn	0.757382
Acss2	Mvd	-0.766826			Acss2	Fasn	0.712462
Sorl1	Slc25a35	-0.889462			Depp1	Fasn	0.91068
Depp1	Slc25a35	-0.669166			Trabd2b	Me1	0.506485
Acss2	Sorl1	-0.544008			Dgat2	Me1	0.645182
Depp1	Sorl1	0.544938			Slc25a35	Me1	0.987051
					Acss2	Me1	0.978783
					Depp1	Me1	0.784844
					Slc25a35	Trabd2b	0.548784
					Sorl1	Trabd2b	0.653774
					Acss2	Trabd2b	0.500546
					Depp1	Trabd2b	0.859399
					Mvd	Dgat2	0.982217
					Slc25a35	Dgat2	0.52037
					Sorl1	Dgat2	-0.80741
					Acss2	Dgat2	0.506926
					Sorl1	Mvd	-0.870719
					Acss2	Slc25a35	0.997162
					Depp1	Slc25a35	0.851789
					Depp1	Acss2	0.834994

## Sheet: PPI_Network_node_table
Subnetwork 1 (Confidence score > 900)
STRING Id	Label	Degree	Betweenness
60525	Acss2	14	539.8
14104	Fasn	12	1062.5
17436	Me1	12	434
104112	Acly	9	584.7
192156	Mvd	7	321
67800	Dgat2	5	218
170439	Elovl6	5	218
20249	Scd1	3	495
12974	Cs	3	234.35
78894	Aacs	2	350
107476	Acaca	2	148.5
100705	Acacb	2	148.5
17448	Mdh2	2	71.55
18563	Pcx	2	71.55
17449	Mdh1	2	71.55
71832	Csl	2	33
13121	Cyp51	1	0
16833	Ldhc	1	0
11670	Aldh3a1	1	0
52665	Echdc1	1	0
20787	Srebf1	1	0
11429	Aco2	1	0
13350	Dgat1	1	0
26358	Aldh1a7	1	0
20250	Scd2	1	0
64384	Sirt3	1	0
56348	Hsd17b12	1	0
11669	Aldh2	1	0
16832	Ldhb	1	0
50790	Acsl4	1	0
18597	Pdha1	1	0
14081	Acsl1	1	0
26457	Slc27a1	1	0
235339	Dlat	1	0
18746	Pkm	1	0
18770	Pklr	1	0
72535	Aldh1b1	1	0
74205	Acsl3	1	0
433256	Acsl5	1	0
16987	Lss	1	0
67618	Aasdhppt	1	0
67689	Aldh3b1	1	0
70757	Hacd2	1	0
18598	Pdha2	1	0
233549	Mogat2	1	0
14245	Lpin1	1	0
110196	Fdps	1	0
15360	Hmgcs2	1	0
11428	Aco1	1	0
16828	Ldha	1	0
216739	Acsl6	1	0
30963	Hacd1	1	0
621603	Aldh3b2	1	0
14593	Ggps1	1	0
110695	Aldh7a1	1	0
73458	Aldh3b3	1	0
208715	Hmgcs1	1	0
106557	Ldhal6b	1	0

## Sheet: Enrichment_network_kegg_ 12 PM
Pathway	Total	Expected	Hits	P.Value	FDR
Fatty acid metabolism	57	0.141	3	0.000349	0.11
Biosynthesis of unsaturated fatty acids	32	0.0791	2	0.00276	0.304
AMPK signaling pathway	126	0.311	3	0.00348	0.304
Pyruvate metabolism	38	0.0939	2	0.00388	0.304
Metabolic pathways	1490	3.68	9	0.00598	0.376
Glycerolipid metabolism	61	0.151	2	0.00975	0.51
PPAR signaling pathway	85	0.21	2	0.0184	0.823
Carbon metabolism	120	0.297	2	0.0349	1
Fatty acid biosynthesis	19	0.047	1	0.046	1
Insulin signaling pathway	140	0.346	2	0.0461	1

## Sheet: Ridgeline_Enrichment_kegg
Term	pathway	pval	padj	overlap	size	expected
Fatty acid metabolism	Fatty acid metabolism	0.000349	0.11	3	57	0.141
Biosynthesis of unsaturated fatty acids	Biosynthesis of unsaturated fatty acids	0.00276	0.304	2	32	0.0791
AMPK signaling pathway	AMPK signaling pathway	0.00348	0.304	3	126	0.311
Pyruvate metabolism	Pyruvate metabolism	0.00388	0.304	2	38	0.0939
Metabolic pathways	Metabolic pathways	0.00598	0.376	9	1490	3.68
Glycerolipid metabolism	Glycerolipid metabolism	0.00975	0.51	2	61	0.151
PPAR signaling pathway	PPAR signaling pathway	0.0184	0.823	2	85	0.21
Carbon metabolism	Carbon metabolism	0.0349	1	2	120	0.297
Fatty acid biosynthesis	Fatty acid biosynthesis	0.046	1	1	19	0.047
Insulin signaling pathway	Insulin signaling pathway	0.0461	1	2	140	0.346
